# Supplementary material for: Transcriptional signature of accessory cells in the lateral line, using the Tnk1bp1:EGFP transgenic zebrafish line
Source: BMC Dev Biol. 2012 Jan 24;12:6. doi: 10.1186/1471-213X-12-6 (PMC3305402; doi:10.1186/1471-213X-12-6)
Supplement: Additional file 1 — Table S1(= list A). Extensive list of genes significantly enriched, generated with GeneSifter. http://www.geospiza.com/Products/AnalysisEdition.shtml. We ranked the list from the highly enriched genes down. The gene designation, the p value and the enrichment fold are presented. We found more than 3,400 genes which were enriched by at least two-fold in the GFP + fraction with a p < 0.0001. [file 1471-213X-12-6-S1.XLS]

## Sheet: Untreated_ref20samples-no_norma
Group 1:	refGFP-
Group 2:	expGFP+
Statistics:	t-test
Correction:	Benjamini and Hochberg
Data Transformation:	Log Transformed
Tests:	7606
Grp1 Mean	Grp1 SEM	Grp2 Mean	Grp2 SEM	Ratio	Direction	p-value	adj. p-value	Gene Identifier	Other ID	Gene Name	UG Cluster	LocusLink	Gene ID	Chromosome	Ontologies
6.2395	0.18869	14.3674	0.246003	279.74	Up	6.11512e-26	7.75193e-24	BF717433	BF717433	Carboxypeptidase A1 (pancreatic)	Dr.4244	325886	cpa1	25	Biological Process:	proteolysis	biopolymer catabolic process	protein metabolic process	biopolymer metabolic process	protein catabolic process	macromolecule catabolic process	macromolecule metabolic process	catabolic process	primary metabolic process	metabolic process	Molecular Function:	carboxypeptidase activity	metallocarboxypeptidase activity	zinc ion binding	metallopeptidase activity	hydrolase activity	cation binding	metalloexopeptidase activity	binding	exopeptidase activity	catalytic activity	peptidase activity, acting on L-amino acid peptides	peptidase activity	ion binding	transition metal ion binding	metal ion binding	Cellular Component:	cellular_component	all
5.92295	0.179112	13.9903	0.231625	268.24	Up	1.01364e-26	1.79297e-24	AW019526	AW019526	Zgc:112160	Dr.29122	550419	zgc:112160	7	Biological Process:	proteolysis	biopolymer catabolic process	protein metabolic process	biopolymer metabolic process	protein catabolic process	macromolecule catabolic process	macromolecule metabolic process	catabolic process	primary metabolic process	metabolic process	Molecular Function:	serine-type endopeptidase activity	peptidase activity	serine-type peptidase activity	hydrolase activity	serine hydrolase activity	endopeptidase activity	catalytic activity	peptidase activity, acting on L-amino acid peptides	Cellular Component:	cellular_component	all
3.0767	0.510298	11.134	0.224325	266.38	Up	5.01701e-17	4.7521e-16	BI867059	BI867059	Transcribed locus	Dr.133376	-	-	19
4.28024	0.42001	12.2561	0.199968	251.74	Up	1.77514e-19	3.13992e-18	BI883993	BI883993	fm98a09.y1 Zebrafish Research Genetics C32 fin cDNA clone 4468529 5, mRNA sequence.	-	-	-	-
7.4819	0.117644	15.2501	0.104854	218.01	Up	4.7214e-36	3.5911e-32	BM025955	BM025955	Similar to Heme-binding protein 2 (Protein SOUL) (Placental protein 23) (PP23)	Dr.86195	100000079	LOC100000079	3
8.25746	0.499255	15.7999	0.139181	186.42	Up	4.03259e-17	3.93734e-16	AI522688	AI522688	Tyrosine aminotransferase	Dr.2455	561410	tat	18	Biological Process:	cellular amino acid and derivative metabolic process	biosynthetic process	aromatic amino acid family metabolic process	cellular amine metabolic process	carboxylic acid metabolic process	nitrogen compound metabolic process	cellular metabolic process	amine metabolic process	organic acid metabolic process	cellular aromatic compound metabolic process	cellular process	cellular ketone metabolic process	primary metabolic process	metabolic process	cellular amino acid metabolic process	oxoacid metabolic process	Molecular Function:	catalytic activity	L-tyrosine:2-oxoglutarate aminotransferase activity	transaminase activity	transferase activity	transferase activity, transferring nitrogenous groups	1-aminocyclopropane-1-carboxylate synthase activity	pyridoxal phosphate binding	lyase activity	vitamin B6 binding	carbon-sulfur lyase activity	binding	L-tyrosine aminotransferase activity	vitamin binding	cofactor binding	lipid binding	steroid binding	Cellular Component:
7.48625	0.326871	14.8581	0.163098	165.63	Up	6.60992e-22	2.41707e-20		DRFRAMEFINDER04530	similar to genpept|af266241|af266241_1 tyrosine aminotransferase - gillichthys seta	-	-	-	-
7.09743	0.159787	14.3722	0.258857	154.86	Up	1.65373e-24	1.2835e-22	AA566708	AA566708	Hypothetical LOC568900	Dr.75699	568900	LOC568900	21
8.01449	0.236437	14.9163	0.278816	119.58	Up	6.64154e-21	1.74794e-19		DRFRAMEFINDER04843	similar to genpept|u57055|u57055_1 elastase a precursor; ela - gadus morhua	-	-	-	-
7.69379	0.20676	14.3871	0.251622	103.48	Up	3.49512e-22	1.34943e-20		DRFRAMEFINDER04602	similar to genpept|u57055|u57055_1 elastase a precursor; ela - gadus morhua	-	-	-	-
7.95435	0.201828	14.6449	0.234143	103.29	Up	5.68751e-23	2.8274e-21		DRFRAMEFINDER09683	similar to genpept|ab029757|ab029757_1 elastase 3 precursor - paralichthys olivaceus	-	-	-	-
9.05025	0.190495	15.5823	0.115174	92.54	Up	1.0285e-27	2.30082e-25		DRFRAMEFINDER00327	similar to genpept|ab029754|ab029754_1 chymotrypsinogen 2 - paralichthys olivaceus	-	-	-	-
7.34667	0.187919	13.8358	0.182962	89.83	Up	4.90106e-25	4.60216e-23	BI474700	BI474700	Similar to Alpha-lactalbumin precursor (Lactose synthase B protein)	Dr.113704	569901	LOC569901	1
9.31219	0.23304	15.7599	0.162847	87.29	Up	1.09069e-23	6.58394e-22	BI476180	BI476180	Chymotrypsin-like	Dr.32198	447843	ctrl	15	Biological Process:	proteolysis	biopolymer catabolic process	protein metabolic process	biopolymer metabolic process	protein catabolic process	macromolecule catabolic process	macromolecule metabolic process	catabolic process	primary metabolic process	metabolic process	Molecular Function:	serine-type endopeptidase activity	peptidase activity	serine-type peptidase activity	hydrolase activity	serine hydrolase activity	endopeptidase activity	catalytic activity	peptidase activity, acting on L-amino acid peptides	Cellular Component:	cellular_component	all
8.86852	0.172335	15.3113	0.165692	86.99	Up	2.25836e-26	3.1231e-24		AJ297822_1	trypsin; try	-	-	-	-
8.95283	0.232038	15.2536	0.232358	78.83	Up	3.80295e-21	1.0793e-19		DRFRAMEFINDER07815	similar to genpept|ab029758|ab029758_1 elastase 4 precursor - paralichthys olivaceus	-	-	-	-
9.20435	0.140037	15.5027	0.071535	78.71	Up	1.08765e-32	1.37878e-29	AW076585	AW076585	S100 calcium binding protein Z	Dr.80190	554089	s100z	21	Molecular Function:	calcium ion binding	cation binding	ion binding	binding	metal ion binding	Cellular Component:	cellular_component	all
8.72516	0.171724	14.9789	0.183888	76.31	Up	4.15509e-25	4.00046e-23		DRFRAMEFINDER02325	similar to genpept|ab029753|ab029753_1 chymotrypsinogen 1 - paralichthys olivaceus	-	-	-	-
9.05444	0.24168	15.2386	0.290834	72.71	Up	8.67842e-19	1.29682e-17	BM103972	BM103972	Amylase, alpha 2A; pancreatic	Dr.77109	406539	amy2a	2	Biological Process:	carbohydrate metabolic process	primary metabolic process	metabolic process	Molecular Function:	catalytic activity	cation binding	ion binding	binding
7.42021	0.155507	13.6013	0.137773	72.56	Up	6.21816e-28	1.68912e-25	BM036888	BM036888	Hypothetical LOC100002043	Dr.121481	100002043	LOC100002043	15
7.75024	0.146307	13.884	0.273246	70.22	Up	1.3048e-21	4.41081e-20	AI496860	AI496860	Carboxypeptidase A4	Dr.77135	431764	cpa4	25	Biological Process:	proteolysis	biopolymer catabolic process	protein metabolic process	biopolymer metabolic process	protein catabolic process	macromolecule catabolic process	macromolecule metabolic process	catabolic process	primary metabolic process	metabolic process	Molecular Function:	carboxypeptidase activity	metallocarboxypeptidase activity	zinc ion binding	metallopeptidase activity	hydrolase activity	cation binding	metalloexopeptidase activity	binding	exopeptidase activity	catalytic activity	peptidase activity, acting on L-amino acid peptides	peptidase activity	ion binding	transition metal ion binding	metal ion binding	Cellular Component:	cellular_component	all
6.29558	0.131956	12.3939	0.302882	68.52	Up	1.44106e-20	3.40395e-19		DRFRAMEFINDER02084	similar to genpept|aj132762|aj132762_1 phospholipase a2 - dicentrarchus labrax	-	-	-	-
9.17259	0.131854	15.2651	0.220302	68.24	Up	2.18065e-24	1.55009e-22		DRFRAMEFINDER07239	similar to genpept|ab029756|ab029756_1 elastase 2 precursor - paralichthys olivaceus	-	-	-	-
9.71979	0.138089	15.8011	0.15157	67.71	Up	6.96592e-28	1.82699e-25	BI705588	BI705588	Elastase 2	Dr.82353	403061	ela2	8	Biological Process:	proteolysis	biopolymer catabolic process	protein metabolic process	biopolymer metabolic process	protein catabolic process	macromolecule catabolic process	macromolecule metabolic process	catabolic process	primary metabolic process	metabolic process	Molecular Function:	serine-type endopeptidase activity	peptidase activity	serine-type peptidase activity	hydrolase activity	serine hydrolase activity	endopeptidase activity	catalytic activity	peptidase activity, acting on L-amino acid peptides
8.89755	0.231517	14.9425	0.23115	66.03	Up	1.3922e-20	3.30908e-19	BM141210	BM141210	Amylase, alpha 2A; pancreatic	Dr.77109	406539	amy2a	2	Biological Process:	carbohydrate metabolic process	primary metabolic process	metabolic process	Molecular Function:	catalytic activity	cation binding	ion binding	binding
10.0034	0.202771	16.0473	0.110926	65.98	Up	6.70459e-26	7.93034e-24	BM184009	BM184009	Transcribed locus, strongly similar to NP_955899.1 hypothetical protein LOC322453 [Danio rerio]	Dr.77127	-	-	*
7.26051	0.164633	13.2906	0.161568	65.35	Up	6.77717e-26	7.93034e-24		DRFRAMEFINDER04587	similar to genpept|bc021764|bc021764_1 unknown protein for mgc:25519 - mus musculus	-	-	-	-
8.46157	0.132895	14.4498	0.186411	63.48	Up	6.63254e-26	7.93034e-24		DRFRAMEFINDER10473	similar to genpept|aj243486|aj243486_1 uncoupling protein 2; ucp2 - cyprinus carpio	-	-	-	-
8.9892	0.159301	14.9522	0.239475	62.38	Up	2.57627e-22	1.06495e-20	AW174168	AW174168	Elastase 2 like	Dr.75684	334304	ela2l	8	Biological Process:	proteolysis	biopolymer catabolic process	protein metabolic process	biopolymer metabolic process	protein catabolic process	macromolecule catabolic process	macromolecule metabolic process	catabolic process	primary metabolic process	metabolic process	Molecular Function:	serine-type endopeptidase activity	peptidase activity	serine-type peptidase activity	hydrolase activity	serine hydrolase activity	endopeptidase activity	catalytic activity	peptidase activity, acting on L-amino acid peptides	Cellular Component:	cellular_component	all
8.96345	0.110763	14.893	0.167381	60.95	Up	8.03521e-28	2.03719e-25	AW233713	AW233713	Zgc:91929	Dr.81043	445057	zgc:91929	8	Biological Process:	protein amino acid dephosphorylation	dephosphorylation	cellular metabolic process	post-translational protein modification	cellular process	protein modification process	macromolecule metabolic process	primary metabolic process	metabolic process	phosphate metabolic process	protein metabolic process	cellular macromolecule metabolic process	biopolymer metabolic process	biopolymer modification	phosphorus metabolic process	cellular protein metabolic process	cellular biopolymer metabolic process	Molecular Function:	protein tyrosine phosphatase activity	protein tyrosine/serine/threonine phosphatase activity	hydrolase activity	phosphatase activity	MAP kinase tyrosine/serine/threonine phosphatase activity	catalytic activity	MAP kinase phosphatase activity	hydrolase activity, acting on ester bonds	phosphoprotein phosphatase activity	phosphoric ester hydrolase activity	Cellular Component:	cellular_component	all
9.07839	0.094422	15.0033	0.336373	60.75	Up	2.56884e-19	4.43052e-18	BM026647	BM026647	Hypothetical LOC569866	Dr.17061	569866	LOC569866	24
7.65221	0.098753	13.5401	0.313487	59.21	Up	4.01181e-20	8.39585e-19		AF003943_1	carboxyl ester lipase; danio-celip	-	-	-	-
9.63061	0.295595	15.4936	0.28227	58.2	Up	6.41543e-17	5.90033e-16	AI558632	AI558632	Elastase 3 like	Dr.77514	554107	ela3l	5	Biological Process:	proteolysis	biopolymer catabolic process	protein metabolic process	biopolymer metabolic process	protein catabolic process	macromolecule catabolic process	macromolecule metabolic process	catabolic process	primary metabolic process	metabolic process	Molecular Function:	serine-type endopeptidase activity	peptidase activity	serine-type peptidase activity	hydrolase activity	serine hydrolase activity	endopeptidase activity	catalytic activity	peptidase activity, acting on L-amino acid peptides
9.73212	0.133456	15.5186	0.075437	55.2	Up	9.82192e-32	8.30062e-29	NM_152966	NM_152966	Homogentisate 1,2-dioxygenase	Dr.3529	259189	hgd	24	Biological Process:	L-phenylalanine catabolic process	tyrosine metabolic process	oxidation reduction	carboxylic acid metabolic process	nitrogen compound metabolic process	cellular metabolic process	cellular amino acid catabolic process	cellular amino acid and derivative metabolic process	carboxylic acid catabolic process	organic acid metabolic process	cellular aromatic compound metabolic process	cellular process	catabolic process	cellular ketone metabolic process	primary metabolic process	metabolic process	organic acid catabolic process	cellular amine metabolic process	cellular catabolic process	L-phenylalanine metabolic process	amine metabolic process	aromatic amino acid family catabolic process	aromatic amino acid family metabolic process	nitrogen compound catabolic process	aromatic compound catabolic process	cellular nitrogen compound metabolic process	amine catabolic process	oxoacid metabolic process	cellular amino acid metabolic process	Molecular Function:	homogentisate 1,2-dioxygenase activity	oxidoreductase activity	oxidoreductase activity, acting on single donors with incorporation of molecular oxygen, incorporation of two	catalytic activity
9.88425	0.232762	15.6353	0.082601	53.86	Up	4.27679e-24	2.75672e-22		DRFRAMEFINDER02565	similar to genpept|ab041930|ab041930_1 trypsinogen ii; atryii - engraulis japonicus	-	-	-	-
8.53053	0.123839	14.2505	0.137129	52.71	Up	1.45713e-28	4.43317e-26	BG985532	BG985532	Zgc:92066	Dr.31771	436651	zgc:92066	3	Biological Process:	iron ion transport	cellular iron ion homeostasis	transport	di-, tri-valent inorganic cation homeostasis	cation transport	ion transport	cellular process	ion homeostasis	biological regulation	chemical homeostasis	transition metal ion transport	establishment of localization	cellular cation homeostasis	iron ion homeostasis	cation homeostasis	regulation of biological quality	di-, tri-valent inorganic cation transport	homeostatic process	cellular homeostasis	cellular ion homeostasis	cellular di-, tri-valent inorganic cation homeostasis	localization	metal ion transport	cellular chemical homeostasis	Molecular Function:	binding	iron ion binding	ferric iron binding	metal ion binding	cation binding	ion binding	transition metal ion binding	Cellular Component:	cellular_component
9.66348	0.121308	15.355	0.277346	51.68	Up	7.66233e-21	1.95569e-19		NM_131671_1	atpase, na+/k+ transporting, beta 1b polypeptide; atp1b1b	-	-	-	-
10.0286	0.215638	15.713	0.148984	51.42	Up	5.29292e-23	2.64855e-21		DRFRAMEFINDER11592	similar to genpept|x70074|x70074_1 trypsin iii - salmo salar	-	-	-	-
6.47987	0.138792	12.1481	0.283935	50.85	Up	3.85398e-20	8.12005e-19		DRFRAMEFINDER03905	6116059 1-545 forward	-	-	-	-
8.68013	0.130738	14.3222	0.117385	49.94	Up	3.81001e-29	1.44895e-26		AF189238_1	homogentisate 1,2-dioxygenase; hgo	-	-	-	-
7.39715	0.106665	13.0351	0.176992	49.8	Up	1.44789e-26	2.29429e-24	AW019036	AW019036	Zgc:92254	Dr.79889	436894	zgc:92254	13	Biological Process:	metabolic process	Molecular Function:	glutathione transferase activity	transferase activity	catalytic activity	transferase activity, transferring alkyl or aryl (other than methyl) groups	Cellular Component:	cytoplasm	intracellular part	intracellular	cell	all	cellular_component	cell part
9.19203	0.149781	14.7793	0.216158	48.08	Up	1.09169e-22	5.03237e-21		AF376130_1	carboxypeptidase a	-	-	-	-
9.34858	0.188165	14.9307	0.22366	47.91	Up	4.4649e-21	1.23942e-19		DRFRAMEFINDER09910	similar to genpept|aj308233|aj308233_6 amylase-2 protein; amylase-2 - tetraodon nigroviridis	-	-	-	-
9.88247	0.173562	15.4577	0.123286	47.68	Up	6.35966e-26	7.92977e-24	BM101644	BM101644	Similar to apolipoprotein D	Dr.85408	100148022	LOC100148022	2
9.01452	0.172486	14.5491	0.156102	46.35	Up	1.98926e-24	1.46896e-22		DRFRAMEFINDER07030	similar to genpept|aj243486|aj243486_1 uncoupling protein 2; ucp2 - cyprinus carpio	-	-	-	-
8.53543	0.086216	14.0544	0.262208	45.85	Up	9.10991e-22	3.22279e-20	AF398238	AF398238	Rhesus blood group, C glycoprotein	Dr.30216	792274	rhcg	25	Biological Process:	transport	ammonium transport	organic cation transport	cation transport	establishment of localization	ion transport	localization	Molecular Function:	ammonium transmembrane transporter activity	cation transmembrane transporter activity	organic cation transmembrane transporter activity	substrate-specific transmembrane transporter activity	substrate-specific transporter activity	transmembrane transporter activity	transporter activity	ion transmembrane transporter activity	inorganic cation transmembrane transporter activity	Cellular Component:	plasma membrane	membrane	integral to membrane	intrinsic to membrane	cell	all	cellular_component	cell part	membrane part
8.72516	0.154407	14.2262	0.126284	45.29	Up	9.80453e-27	1.77555e-24	BE606170	BE606170	BCL2-interacting killer (apoptosis-inducing)	Dr.82304	564030	bik	4	Biological Process:	positive regulation of apoptosis	positive regulation of caspase activity	positive regulation of cellular process	positive regulation of programmed cell death	regulation of hydrolase activity	positive regulation of peptidase activity	positive regulation of biological process	developmental process	regulation of catalytic activity	apoptosis	regulation of caspase activity	positive regulation of cell death	cellular process	cell death	regulation of programmed cell death	regulation of endopeptidase activity	positive regulation of developmental process	biological regulation	death	regulation of molecular function	regulation of cell death	regulation of biological process	regulation of cellular process	positive regulation of catalytic activity	positive regulation of hydrolase activity	regulation of apoptosis	programmed cell death	regulation of peptidase activity	regulation of developmental process	positive regulation of molecular function
7.72299	0.103396	13.2042	0.200784	44.67	Up	9.75529e-25	8.24431e-23	AW202972	AW202972	Similar to marapsin	Dr.36345	561562	LOC561562	3
8.76936	0.122073	14.2382	0.26389	44.29	Up	7.55545e-21	1.94144e-19		DRFRAMEFINDER01049	similar to genpept|z25867|z25867_1 carboxylesterase - salmo salar	-	-	-	-
6.21445	0.139088	11.6529	0.219137	43.36	Up	1.77709e-22	7.81302e-21	BM172694	BM172694	imageqc_4_2001/smv359bdff41.x1 Zebrafish adult olfactory cDNA clone IMAGE:4881369 3, mRNA sequence.	-	-	-	-
9.90277	0.153794	15.3372	0.212451	43.24	Up	2.62754e-22	1.08028e-20	AW019487	AW019487	Zgc:92041	Dr.31902	445282	zgc:92041	22	Biological Process:	proteolysis	biopolymer catabolic process	protein metabolic process	biopolymer metabolic process	protein catabolic process	macromolecule catabolic process	macromolecule metabolic process	catabolic process	primary metabolic process	metabolic process	Molecular Function:	serine-type endopeptidase activity	peptidase activity	serine-type peptidase activity	hydrolase activity	serine hydrolase activity	endopeptidase activity	catalytic activity	peptidase activity, acting on L-amino acid peptides	Cellular Component:	cellular_component	all
8.41775	0.124825	13.7726	0.245943	40.92	Up	2.52821e-21	7.66119e-20		DRFRAMEFINDER10513	similar to genpept|bc002894|bc002894_1 unknown protein for mgc:11256 - homo sapiens	-	-	-	-
9.8913	0.087864	15.1888	0.085009	39.33	Up	5.8286e-34	1.47775e-30	AF308597	AF308597	ATPase, Na+/K+ transporting, beta 1b polypeptide	Dr.132414	64273	atp1b1b	1	Biological Process:	ATP biosynthetic process	transport	ion transport	potassium ion transport	sodium ion transport	nitrogen compound metabolic process	cation transport	ribonucleotide metabolic process	cellular process	nucleotide biosynthetic process	ribonucleoside triphosphate metabolic process	ribonucleotide biosynthetic process	nucleobase, nucleoside, nucleotide and nucleic acid metabolic process	purine nucleoside triphosphate biosynthetic process	monovalent inorganic cation transport	cellular biosynthetic process	nucleoside phosphate metabolic process	ribonucleoside triphosphate biosynthetic process	biosynthetic process	ATP metabolic process	metal ion transport	purine ribonucleoside triphosphate biosynthetic process	purine nucleotide metabolic process	cellular metabolic process	nucleobase, nucleoside and nucleotide metabolic process	nucleoside triphosphate biosynthetic process	primary metabolic process	metabolic process	heterocycle metabolic process	purine ribonucleotide biosynthetic process	purine ribonucleotide metabolic process	establishment of localization	purine nucleoside triphosphate metabolic process	nucleotide metabolic process
7.54365	0.112571	12.8235	0.266608	38.85	Up	2.15064e-20	4.81111e-19		DRFRAMEFINDER06590	similar to genpept|ab028455|ab028455_1 pentraxin - cyprinus carpio	-	-	-	-
10.2519	0.209954	15.5163	0.060972	38.44	Up	1.29382e-24	1.0469e-22		DRFRAMEFINDER02701	similar to genpept|af281353|af281353_1 prostaglandine d synthase - oncorhynchus mykiss	-	-	-	-
9.5792	0.083439	14.831	0.185512	38.1	Up	1.0611e-25	1.17716e-23	BM101698	BM101698	Wu:fk35f04	Dr.76616	797677	wu:fk35f04	16
10.3019	0.100321	15.55	0.131346	38	Up	5.74523e-29	2.08087e-26	BG891983	BG891983	Arginase, type II	Dr.77297	322614	arg2	13	Biological Process:	arginine metabolic process	glutamine family amino acid metabolic process	cellular amine metabolic process	carboxylic acid metabolic process	nitrogen compound metabolic process	cellular metabolic process	cellular amino acid and derivative metabolic process	amine metabolic process	organic acid metabolic process	cellular process	cellular ketone metabolic process	primary metabolic process	metabolic process	cellular amino acid metabolic process	oxoacid metabolic process	Molecular Function:	arginase activity	hydrolase activity	hydrolase activity, acting on carbon-nitrogen (but not peptide) bonds, in linear amidines	manganese ion binding	metal ion binding	hydrolase activity, acting on carbon-nitrogen (but not peptide) bonds	cation binding	ion binding	binding	transition metal ion binding	catalytic activity
8.08723	0.182762	13.3096	0.258487	37.33	Up	6.49349e-19	1.01001e-17		DRFRAMEFINDER02711	similar to genpept|ab029754|ab029754_1 chymotrypsinogen 2 - paralichthys olivaceus	-	-	-	-
9.48859	0.217939	14.7039	0.292177	37.15	Up	6.96857e-17	6.37055e-16	BF717769	BF717769	Arginase, type II	Dr.77297	322614	arg2	13	Biological Process:	arginine metabolic process	glutamine family amino acid metabolic process	cellular amine metabolic process	carboxylic acid metabolic process	nitrogen compound metabolic process	cellular metabolic process	cellular amino acid and derivative metabolic process	amine metabolic process	organic acid metabolic process	cellular process	cellular ketone metabolic process	primary metabolic process	metabolic process	cellular amino acid metabolic process	oxoacid metabolic process	Molecular Function:	arginase activity	hydrolase activity	hydrolase activity, acting on carbon-nitrogen (but not peptide) bonds, in linear amidines	manganese ion binding	metal ion binding	hydrolase activity, acting on carbon-nitrogen (but not peptide) bonds	cation binding	ion binding	binding	transition metal ion binding	catalytic activity
10.7891	0.129015	15.9852	0.059718	36.66	Up	3.23483e-31	2.2563e-28	BI845755	BI845755	Parvalbumin 5	Dr.80725	335623	pvalb5	3	Molecular Function:	calcium ion binding	cation binding	ion binding	binding	metal ion binding	Cellular Component:	cellular_component	all
8.30474	0.197401	13.4788	0.30368	36.1	Up	7.33772e-17	6.64413e-16		DRFRAMEFINDER03145	similar to genpept|aj308233|aj308233_7 amylase-3 protein; amylase-3 - tetraodon nigroviridis	-	-	-	-
8.90211	0.131892	14.0393	0.164859	35.19	Up	8.9013e-25	7.69356e-23		DRFRAMEFINDER07564	similar to genpept|bc023068|bc023068_1 similar to dkfzp586b0621 protein - mus musculus	-	-	-	-
8.83781	0.100556	13.975	0.253988	35.19	Up	7.60005e-21	1.94633e-19	AI545080	AI545080	Carboxypeptidase B1 (tissue)	Dr.77173	322412	cpb1	24	Biological Process:	proteolysis	response to chemical stimulus	biopolymer catabolic process	protein metabolic process	biopolymer metabolic process	protein catabolic process	response to stimulus	macromolecule catabolic process	macromolecule metabolic process	catabolic process	primary metabolic process	metabolic process	Molecular Function:	carboxypeptidase activity	metallocarboxypeptidase activity	zinc ion binding	metallopeptidase activity	hydrolase activity	cation binding	metalloexopeptidase activity	binding	exopeptidase activity	catalytic activity	peptidase activity, acting on L-amino acid peptides	peptidase activity	ion binding	transition metal ion binding	metal ion binding
9.67585	0.222492	14.7762	0.248483	34.3	Up	8.02135e-18	9.54779e-17		DRFRAMEFINDER10235	similar to genpept|m24400|m24400_1 ctrb - homo sapiens	-	-	-	-
10.2398	0.204617	15.333	0.175622	34.14	Up	6.53806e-21	1.7327e-19		DRFRAMEFINDER11437	similar to genpept|ab029754|ab029754_1 chymotrypsinogen 2 - paralichthys olivaceus	-	-	-	-
10.1716	0.129206	15.2544	0.097481	33.89	Up	8.62236e-29	2.73257e-26	BI878775	BI878775	Si:dkey-201c13.3	Dr.79877	565869	si:dkey-201c13.3	5	Molecular Function:	nucleic acid binding	zinc ion binding	cation binding	ion binding	binding	transition metal ion binding	metal ion binding	Cellular Component:	intracellular	cell	all	cellular_component	cell part
6.33793	0.146488	11.4173	0.15392	33.81	Up	1.67854e-24	1.2896e-22	BG305300	BG305300	Transcribed locus, weakly similar to XP_001658206.1 regulator of g protein signaling [Aedes aegypti]	Dr.11071	-	-	7
7.64169	0.122658	12.7156	0.151755	33.68	Up	8.20615e-26	9.45696e-24	AI545967	AI545967	Sterol-C4-methyl oxidase-like	Dr.12110	406662	sc4mol	1	Biological Process:	fatty acid biosynthetic process	steroid biosynthetic process	lipid biosynthetic process	sterol biosynthetic process	oxidation reduction	steroid metabolic process	carboxylic acid metabolic process	cellular metabolic process	sterol metabolic process	organic acid metabolic process	cellular process	carboxylic acid biosynthetic process	fatty acid metabolic process	primary metabolic process	cellular ketone metabolic process	monocarboxylic acid metabolic process	metabolic process	cellular lipid metabolic process	lipid metabolic process	organic acid biosynthetic process	cellular biosynthetic process	biosynthetic process	alcohol metabolic process	oxoacid metabolic process	Molecular Function:	C-4 methylsterol oxidase activity	iron ion binding	oxidoreductase activity	cation binding	oxidoreductase activity, acting on paired donors, with incorporation or reduction of molecular oxygen	binding	catalytic activity	ion binding	monooxygenase activity
9.93719	0.07302	15.0085	0.099917	33.62	Up	4.65466e-33	7.08067e-30		DRFRAMEFINDER08385	similar to genpept|m12337|m12337_1 phenylalanine hydroxylase ec 1.14.16.1 - rattus norvegicus	-	-	-	-
10.5896	0.236541	15.6484	0.136636	33.33	Up	1.28795e-20	3.08056e-19		DRFRAMEFINDER10646	similar to genpept|m16624|m16624_1 trypsinogen ec 3.4.21.4 - rattus norvegicus	-	-	-	-
8.13011	0.137457	13.1764	0.229941	33.04	Up	7.17896e-21	1.85725e-19	BG306866	BG306866	Transcribed locus	Dr.2506	-	-	21
10.9798	0.13481	15.9936	0.0757	32.31	Up	2.6566e-29	1.06348e-26	NM_131671	NM_131671	ATPase, Na+/K+ transporting, beta 1b polypeptide	Dr.132414	64273	atp1b1b	1	Biological Process:	ATP biosynthetic process	transport	ion transport	potassium ion transport	sodium ion transport	nitrogen compound metabolic process	cation transport	ribonucleotide metabolic process	cellular process	nucleotide biosynthetic process	ribonucleoside triphosphate metabolic process	ribonucleotide biosynthetic process	nucleobase, nucleoside, nucleotide and nucleic acid metabolic process	purine nucleoside triphosphate biosynthetic process	monovalent inorganic cation transport	cellular biosynthetic process	nucleoside phosphate metabolic process	ribonucleoside triphosphate biosynthetic process	biosynthetic process	ATP metabolic process	metal ion transport	purine ribonucleoside triphosphate biosynthetic process	purine nucleotide metabolic process	cellular metabolic process	nucleobase, nucleoside and nucleotide metabolic process	nucleoside triphosphate biosynthetic process	primary metabolic process	metabolic process	heterocycle metabolic process	purine ribonucleotide biosynthetic process	purine ribonucleotide metabolic process	establishment of localization	purine nucleoside triphosphate metabolic process	nucleotide metabolic process
8.02355	0.084519	13.0365	0.210907	32.29	Up	2.89258e-23	1.5715e-21		DRFRAMEFINDER01456	similar to genpept|ak055484|ak055484_1 unnamed protein product - homo sapiens	-	-	-	-
10.9377	0.205037	15.9472	0.048348	32.21	Up	2.02153e-24	1.47844e-22	BF156623	BF156623	Uncoupling protein 4	Dr.77108	83908	ucp4	1	Biological Process:	transport	mitochondrial transport	response to chemical stimulus	cellular localization	establishment of localization in cell	establishment of localization	intracellular transport	cellular process	response to stimulus	localization	Molecular Function:	binding	Cellular Component:	mitochondrion	membrane	integral to membrane	intracellular membrane-bounded organelle	intracellular organelle	intracellular part	intracellular	membrane-bounded organelle	organelle	cell part	all	membrane part	cytoplasm	intrinsic to membrane	cytoplasmic part	cell	cellular_component
4.86849	0.296311	9.82216	0.105704	30.99	Up	3.05735e-18	3.99557e-17		DRFRAMEFINDER03630	similar to genpept|ab070185|ab070185_1 hypothetical protein - macaca fascicularis	-	-	-	-
10.5866	0.075503	15.5294	0.177481	30.76	Up	1.38637e-25	1.46455e-23	BI843214	BI843214	Hypothetical LOC571373	Dr.43940	571373	LOC571373	9	WISH#4/1
9.73126	0.097034	14.6066	0.134808	29.35	Up	1.01727e-27	2.30082e-25	BG303941	BG303941	Transcribed locus	Dr.122706	-	-	2
10.1508	0.081753	15.024	0.119414	29.31	Up	6.64887e-30	3.05198e-27	BE201597	BE201597	Transcribed locus	Dr.133008	-	-	10
6.88555	0.126519	11.735	0.291219	28.83	Up	8.34427e-18	9.87038e-17	AA494787	AA494787	Zgc:174862	Dr.75213	100142646	zgc:174862	23	Biological Process:	biological_process	all	Molecular Function:	molecular_function	all	Cellular Component:	cellular_component	all
9.09947	0.139269	13.9401	0.202934	28.65	Up	1.61784e-21	5.25867e-20	BI888016	BI888016	Transcribed locus	Dr.77091	-	-	14
10.0106	0.07769	14.8397	0.179156	28.43	Up	4.98437e-25	4.62331e-23	BG884450	BG884450	Transcribed locus	Dr.16239	-	-	17
8.36214	0.111839	13.1754	0.213065	28.11	Up	8.99313e-22	3.19634e-20	AW018735	AW018735	Arginase, type II	Dr.77297	322614	arg2	13	Biological Process:	arginine metabolic process	glutamine family amino acid metabolic process	cellular amine metabolic process	carboxylic acid metabolic process	nitrogen compound metabolic process	cellular metabolic process	cellular amino acid and derivative metabolic process	amine metabolic process	organic acid metabolic process	cellular process	cellular ketone metabolic process	primary metabolic process	metabolic process	cellular amino acid metabolic process	oxoacid metabolic process	Molecular Function:	arginase activity	hydrolase activity	hydrolase activity, acting on carbon-nitrogen (but not peptide) bonds, in linear amidines	manganese ion binding	metal ion binding	hydrolase activity, acting on carbon-nitrogen (but not peptide) bonds	cation binding	ion binding	binding	transition metal ion binding	catalytic activity
8.92866	0.101875	13.741	0.322207	28.1	Up	8.10986e-17	7.29121e-16		AF254642_1	liver-basic fatty acid binding protein	-	-	-	-
6.44849	0.118867	11.2467	0.185437	27.82	Up	4.53176e-23	2.2979e-21	BM072262	BM072262	Transcribed locus	Dr.140743	-	-	18
7.56106	0.136688	12.3568	0.265152	27.78	Up	1.53579e-18	2.15919e-17		DRFRAMEFINDER10993	similar to genpept|u08406|u08406_1 arginase 1 - xenopus laevis	-	-	-	-
6.52435	0.128129	11.2897	0.134418	27.2	Up	1.32138e-25	1.41555e-23	BI878502	BI878502	fl78g05.x1 Sugano Kawakami zebrafish DRA cDNA clone 3820208 3, mRNA sequence.	-	-	-	-
8.8392	0.116446	13.5834	0.233378	26.8	Up	2.38133e-20	5.26523e-19	AI667240	AI667240	Carboxypeptidase B1 (tissue)	Dr.77173	322412	cpb1	24	Biological Process:	proteolysis	response to chemical stimulus	biopolymer catabolic process	protein metabolic process	biopolymer metabolic process	protein catabolic process	response to stimulus	macromolecule catabolic process	macromolecule metabolic process	catabolic process	primary metabolic process	metabolic process	Molecular Function:	carboxypeptidase activity	metallocarboxypeptidase activity	zinc ion binding	metallopeptidase activity	hydrolase activity	cation binding	metalloexopeptidase activity	binding	exopeptidase activity	catalytic activity	peptidase activity, acting on L-amino acid peptides	peptidase activity	ion binding	transition metal ion binding	metal ion binding
7.5197	0.14191	12.2464	0.164142	26.48	Up	4.52971e-23	2.2979e-21	BI429738	BI429738	Hypothetical LOC553446	Dr.44267	553446	LOC553446	16
8.96164	0.122869	13.6764	0.278078	26.26	Up	5.04945e-18	6.26527e-17	AI497473	AI497473	Si:dkey-14d8.6	Dr.77222	557741	si:dkey-14d8.6	4	WISH#6/2
7.85062	0.097508	12.5569	0.305562	26.11	Up	3.08598e-17	3.11713e-16		DRFRAMEFINDER03584	similar to genpept|aj279016|aj279016_1 chondrocyte expressed protein 68 kda; cep-68 - homo sapiens	-	-	-	-
8.71889	0.156867	13.4197	0.212607	26.01	Up	5.06725e-20	1.04448e-18	BI880622	BI880622	Zgc:77060	Dr.81949	431765	zgc:77060	25	Biological Process:	regulation of transcription, DNA-dependent	cellular biopolymer biosynthetic process	nitrogen compound metabolic process	regulation of macromolecule metabolic process	cellular process	cellular macromolecule biosynthetic process	macromolecule metabolic process	regulation of nucleobase, nucleoside, nucleotide and nucleic acid metabolic process	gene expression	nucleobase, nucleoside, nucleotide and nucleic acid metabolic process	biological regulation	regulation of biological process	regulation of cellular process	cellular macromolecule metabolic process	regulation of nitrogen compound metabolic process	regulation of cellular metabolic process	cellular biosynthetic process	biosynthetic process	transcription, DNA-dependent	regulation of biosynthetic process	cellular metabolic process	RNA metabolic process	regulation of transcription	regulation of cellular biosynthetic process	regulation of metabolic process	biopolymer biosynthetic process	regulation of primary metabolic process	primary metabolic process	metabolic process	regulation of gene expression	biopolymer metabolic process	transcription	RNA biosynthetic process	regulation of RNA metabolic process
8.87234	0.181136	13.5448	0.279859	25.5	Up	1.3505e-16	1.15415e-15		DRFRAMEFINDER01039	similar to genpept|ak001182|ak001182_1 unnamed protein product - homo sapiens	-	-	-	-
10.9506	0.113115	15.5889	0.060622	24.9	Up	4.89449e-31	2.86365e-28	AW421213	AW421213	Phenylalanine hydroxylase	Dr.76274	378962	pah	4	Biological Process:	L-phenylalanine catabolic process	metabolic process	aromatic amino acid family metabolic process	response to chemical stimulus	oxidation reduction	carboxylic acid metabolic process	nitrogen compound metabolic process	cellular metabolic process	cellular amino acid catabolic process	cellular amino acid and derivative metabolic process	carboxylic acid catabolic process	organic acid metabolic process	cellular aromatic compound metabolic process	cellular process	catabolic process	cellular ketone metabolic process	primary metabolic process	organic acid catabolic process	cellular amine metabolic process	cellular catabolic process	L-phenylalanine metabolic process	amine metabolic process	response to stimulus	aromatic amino acid family catabolic process	nitrogen compound catabolic process	aromatic compound catabolic process	cellular nitrogen compound metabolic process	amine catabolic process	oxoacid metabolic process	cellular amino acid metabolic process	Molecular Function:	monooxygenase activity	phenylalanine 4-monooxygenase activity	iron ion binding
11.5095	0.104906	16.1392	0.057701	24.76	Up	4.01198e-32	3.81439e-29	AW116170	AW116170	Wu:fb11c03	Dr.94047	100002805	wu:fb11c03	12
11.3002	0.256845	15.9204	0.061855	24.59	Up	9.08798e-20	1.76017e-18	AB071601	AB071601	Prostaglandin D2 synthase	Dr.75704	336492	ptgds	24	Biological Process:	lipid metabolic process	transport	establishment of localization	localization	primary metabolic process	metabolic process	Molecular Function:	retinoic acid binding	prostaglandin-D synthase activity	transporter activity	binding	isomerase activity	carboxylic acid binding	monocarboxylic acid binding	catalytic activity	lipid binding	retinoid binding	isoprenoid binding	intramolecular oxidoreductase activity
9.00175	0.109826	13.6057	0.16096	24.32	Up	2.54407e-24	1.74326e-22	BI891850	BI891850	Angiomotin like 2	Dr.75364	558920	amotl2	6	Biological Process:	embryonic pattern specification	cell migration	cortical actin cytoskeleton organization	filopodium assembly	establishment of localization in cell	convergent extension	anatomical structure formation	cellular component assembly	cellular component biogenesis	developmental process	organelle organization	cellular process	multicellular organismal process	anatomical structure development	epithelium development	morphogenesis of an epithelium	system development	embryonic development	tissue morphogenesis	locomotion	cellular component organization	cell motion	anatomical structure morphogenesis	actin filament-based process	cellular localization	localization of cell	actin cytoskeleton organization	cell motility	cytoskeleton organization	organ morphogenesis	multicellular organismal development	tissue development	cell projection assembly	establishment of localization
11.461	0.230056	16.044	0.057663	23.97	Up	2.97873e-21	8.85009e-20	BE017457	BE017457	Prostaglandin D2 synthase	Dr.75704	336492	ptgds	24	Biological Process:	lipid metabolic process	transport	establishment of localization	localization	primary metabolic process	metabolic process	Molecular Function:	retinoic acid binding	prostaglandin-D synthase activity	transporter activity	binding	isomerase activity	carboxylic acid binding	monocarboxylic acid binding	catalytic activity	lipid binding	retinoid binding	isoprenoid binding	intramolecular oxidoreductase activity
9.47661	0.164784	14.0431	0.17168	23.7	Up	3.78636e-21	1.07862e-19	AW077452	AW077452	fj36d07.x1 zebrafish adult brain cDNA 3, mRNA sequence.	-	-	-	-
8.61327	0.101054	13.1065	0.157663	22.52	Up	1.4698e-24	1.16451e-22	AW019268	AW019268	Suppressor of cytokine signaling 1	Dr.79974	445073	socs1	3	Biological Process:	intracellular signaling cascade	signal transduction	regulation of biological process	regulation of cellular process	biological regulation	cellular process	cell communication	Molecular Function:	protein binding	binding	Cellular Component:	cellular_component	all
9.92628	0.139369	14.3949	0.188475	22.14	Up	4.75698e-21	1.3015e-19	NM_001113659	DRFRAMEFINDER08444	similar to genpept|d86625|d86625_1 ferritin h-1 - oncorhynchus mykiss	-	-	-	-	WISH#8/3
11.2087	0.084214	15.6769	0.05324	22.13	Up	1.61602e-34	6.14572e-31	AF308598	AF308598	ATPase, Na+/K+ transporting, alpha 1a.3 polypeptide	Dr.10713	64614	atp1a1a.3	1	Biological Process:	ATP biosynthetic process	transport	ion transport	cation transport	metabolic process	monovalent inorganic cation transport	nitrogen compound metabolic process	ribonucleotide metabolic process	cellular process	nucleotide biosynthetic process	ribonucleoside triphosphate metabolic process	ribonucleotide biosynthetic process	nucleobase, nucleoside, nucleotide and nucleic acid metabolic process	purine nucleoside triphosphate biosynthetic process	cellular biosynthetic process	nucleoside phosphate metabolic process	ribonucleoside triphosphate biosynthetic process	biosynthetic process	ATP metabolic process	purine ribonucleoside triphosphate biosynthetic process	purine nucleotide metabolic process	cellular metabolic process	nucleobase, nucleoside and nucleotide metabolic process	nucleoside triphosphate biosynthetic process	primary metabolic process	heterocycle metabolic process	purine ribonucleotide biosynthetic process	purine ribonucleotide metabolic process	establishment of localization	purine nucleoside triphosphate metabolic process	nucleotide metabolic process	purine nucleotide biosynthetic process	purine ribonucleoside triphosphate metabolic process	nucleoside triphosphate metabolic process
11.1749	0.149382	15.6394	0.154118	22.08	Up	2.29547e-22	9.80863e-21		DRFRAMEFINDER01877	similar to genpept|ab029756|ab029756_1 elastase 2 precursor - paralichthys olivaceus	-	-	-	-
9.35472	0.114802	13.7944	0.223031	21.7	Up	6.049e-20	1.2269e-18		DRFRAMEFINDER06573	similar to genpept|aj243486|aj243486_1 uncoupling protein 2; ucp2 - cyprinus carpio	-	-	-	-
8.19482	0.148792	12.6029	0.153099	21.23	Up	2.9708e-22	1.20191e-20		DRFRAMEFINDER08954	similar to genpept|k03020|k03020_1 phenylalanine hydroxylase; pah - homo sapiens	-	-	-	-
9.99513	0.12614	14.3901	0.161194	21.04	Up	7.52608e-23	3.57771e-21	AW282106	AW282106	Transcribed locus, weakly similar to NP_001136055.1 immediate early response 2 [Danio rerio]	Dr.132859	336300	-	11	WISH#9/4
10.2681	0.109467	14.6581	0.205107	20.97	Up	6.60433e-21	1.74419e-19	BM184421	BM184421	Phenylalanine hydroxylase	Dr.76274	378962	pah	4	Biological Process:	L-phenylalanine catabolic process	metabolic process	aromatic amino acid family metabolic process	response to chemical stimulus	oxidation reduction	carboxylic acid metabolic process	nitrogen compound metabolic process	cellular metabolic process	cellular amino acid catabolic process	cellular amino acid and derivative metabolic process	carboxylic acid catabolic process	organic acid metabolic process	cellular aromatic compound metabolic process	cellular process	catabolic process	cellular ketone metabolic process	primary metabolic process	organic acid catabolic process	cellular amine metabolic process	cellular catabolic process	L-phenylalanine metabolic process	amine metabolic process	response to stimulus	aromatic amino acid family catabolic process	nitrogen compound catabolic process	aromatic compound catabolic process	cellular nitrogen compound metabolic process	amine catabolic process	oxoacid metabolic process	cellular amino acid metabolic process	Molecular Function:	monooxygenase activity	phenylalanine 4-monooxygenase activity	iron ion binding
10.5718	0.111597	14.9429	0.115559	20.69	Up	1.59642e-26	2.39327e-24		DRFRAMEFINDER03800	similar to genpept|u03850|u03850_1 parvalbumin 3 - gallus gallus	-	-	-	-
9.05304	0.089542	13.4191	0.083634	20.62	Up	8.25947e-31	4.48725e-28	BF157296	BF157296	Arrestin domain containing 2	Dr.26118	335206	arrdc2	11	Biological Process:	biological_process	all	Molecular Function:	molecular_function	all	Cellular Component:	cellular_component	all
10.6574	0.084489	15.0216	0.166075	20.6	Up	3.47164e-24	2.27632e-22		DRFRAMEFINDER04302	similar to genpept|u81506|u81506_1 junb transcription factor - cyprinus carpio	-	-	-	-
8.19738	0.109882	12.5374	0.264776	20.25	Up	1.11345e-17	1.2793e-16	AW174620	AW174620	CDNA clone IMAGE:7402628	Dr.140304	-	-	20
7.87271	0.153496	12.2072	0.327946	20.18	Up	1.83534e-14	1.00864e-13		DRFRAMEFINDER09644	similar to genpept|ab029756|ab029756_1 elastase 2 precursor - paralichthys olivaceus	-	-	-	-
6.82358	0.19445	11.1577	0.178661	20.17	Up	7.69329e-19	1.17737e-17	AI601338	AI601338	fc10a01.x1 Zebrafish WashU MPIMG EST cDNA clone IMAGE:3720936 3, mRNA sequence.	-	323779	-	-
10.4949	0.169457	14.8085	0.183117	19.89	Up	1.33773e-19	2.4696e-18	BI878700	BI878700	Suppressor of cytokine signaling 3a	Dr.6431	335409	socs3a	3	Biological Process:	intracellular signaling cascade	signal transduction	regulation of biological process	regulation of cellular process	biological regulation	cellular process	cell communication	Molecular Function:	protein binding	binding	Cellular Component:	cellular_component	all
9.51297	0.203368	13.8259	0.144966	19.88	Up	1.39234e-19	2.54359e-18		DRFRAMEFINDER07998	similar to genpept|aj007849|aj007849_1 mhc class i protein zr2; zr2 - cyprinus carpio	-	-	-	-
10.5452	0.090088	14.839	0.102449	19.61	Up	7.94479e-29	2.62731e-26	BI878036	BI878036	Sestrin 1	Dr.32020	436933	sesn1	20	Biological Process:	cell cycle arrest	determination of left/right symmetry	multicellular organismal development	developmental process	determination of symmetry	multicellular organismal process	cellular process	cell cycle process	cell cycle	determination of bilateral symmetry	pattern specification process	Molecular Function:	molecular_function	all	Cellular Component:	nucleus	intracellular membrane-bounded organelle	intracellular organelle	intracellular part	intracellular	membrane-bounded organelle	organelle	cell part	all	cell	cellular_component
7.96086	0.075936	12.2546	0.177286	19.61	Up	2.10107e-23	1.21066e-21	BI842764	BI842764	Si:ch211-214p16.1	Dr.14186	368901	si:ch211-214p16.1	17
7.52424	0.153671	11.8068	0.262656	19.46	Up	1.18574e-16	1.02954e-15		DRFRAMEFINDER02238	similar to genpept|m28402|m28402_1 cholesterol esterase - bos taurus	-	-	-	-
6.38685	0.103374	10.6505	0.116116	19.21	Up	1.19881e-26	2.0723e-24	BI533528	BI533528	Hypothetical protein LOC798102	Dr.83595	798102	DKEY-77F17.8	18
10.7519	0.096278	14.9928	0.141181	18.91	Up	4.39521e-25	4.17874e-23	BG305741	BG305741	Transcribed locus, strongly similar to NP_571323.1 early growth response 1 [Danio rerio]	Dr.10183	-	-	14
10.6646	0.06963	14.8836	0.092098	18.62	Up	3.26312e-31	2.2563e-28	AB081314	AB081314	Nuclear factor (erythroid-derived 2)-like 2	Dr.7230	360149	nfe2l2	9	Biological Process:	regulation of transcription, DNA-dependent	response to chemical stimulus	positive regulation of transcription, DNA-dependent	cellular biopolymer biosynthetic process	positive regulation of cellular process	nitrogen compound metabolic process	positive regulation of biological process	positive regulation of metabolic process	regulation of macromolecule metabolic process	cellular process	positive regulation of nucleobase, nucleoside, nucleotide and nucleic acid metabolic process	cellular macromolecule biosynthetic process	positive regulation of macromolecule metabolic process	macromolecule metabolic process	positive regulation of biosynthetic process	regulation of nucleobase, nucleoside, nucleotide and nucleic acid metabolic process	gene expression	nucleobase, nucleoside, nucleotide and nucleic acid metabolic process	biological regulation	regulation of biological process	regulation of cellular process	positive regulation of cellular biosynthetic process	cellular macromolecule metabolic process	regulation of nitrogen compound metabolic process	regulation of cellular metabolic process	response to stimulus	cellular biosynthetic process	biosynthetic process	transcription, DNA-dependent	regulation of biosynthetic process	cellular metabolic process	RNA metabolic process	regulation of transcription	regulation of cellular biosynthetic process
10.4214	0.101629	14.6101	0.111334	18.24	Up	7.45429e-27	1.38286e-24	BM185288	BM185288	Transcribed locus	Dr.15215	-	-	14
6.56593	0.133022	10.74	0.177815	18.05	Up	7.73146e-21	1.96674e-19	AI979399	AI979399	Si:dkey-201c13.3	Dr.79877	565869	si:dkey-201c13.3	5	Molecular Function:	nucleic acid binding	zinc ion binding	cation binding	ion binding	binding	transition metal ion binding	metal ion binding	Cellular Component:	intracellular	cell	all	cellular_component	cell part
11.2709	0.091417	15.4433	0.069217	18.03	Up	3.81378e-31	2.4173e-28		NM_131687_1	atpase, na+/k+ transporting, alpha 1a.2 polypeptide; atp1a1a.2	-	-	-	-
7.29007	0.100182	11.4591	0.265831	17.99	Up	3.06949e-17	3.11287e-16		DRFRAMEFINDER12667	similar to genpept|m97881|m97881_1 lysyl oxidase - gallus gallus	-	-	-	-
7.31491	0.118942	11.4644	0.178842	17.75	Up	2.99982e-21	8.87808e-20	BE017788	BE017788	Wu:fk84e06	Dr.10015	564693	wu:fk84e06	5	Biological Process:	proteolysis	biopolymer catabolic process	protein metabolic process	biopolymer metabolic process	protein catabolic process	macromolecule catabolic process	macromolecule metabolic process	catabolic process	primary metabolic process	metabolic process	Molecular Function:	serine-type endopeptidase activity	scavenger receptor activity	peptidase activity	serine-type peptidase activity	hydrolase activity	transmembrane receptor activity	serine hydrolase activity	endopeptidase activity	catalytic activity	peptidase activity, acting on L-amino acid peptides	signal transducer activity	molecular transducer activity	receptor activity	Cellular Component:	membrane	integral to membrane	intrinsic to membrane	cell	all	cellular_component	cell part	membrane part
7.70285	0.135998	11.8483	0.160895	17.7	Up	1.58947e-21	5.18864e-20	BI880674	BI880674	Zgc:73056	Dr.81060	393668	zgc:73056	6	Biological Process:	glycolysis	cellular metabolic process	cellular macromolecule catabolic process	cellular process	generation of precursor metabolites and energy	hexose catabolic process	macromolecule metabolic process	catabolic process	carbohydrate catabolic process	glucose catabolic process	glucose metabolic process	primary metabolic process	metabolic process	monosaccharide metabolic process	cellular catabolic process	cellular macromolecule metabolic process	monosaccharide catabolic process	carbohydrate metabolic process	cellular carbohydrate metabolic process	hexose metabolic process	macromolecule catabolic process	alcohol catabolic process	alcohol metabolic process	cellular carbohydrate catabolic process	Molecular Function:	magnesium ion binding	phosphopyruvate hydratase activity	lyase activity	carbon-oxygen lyase activity	cation binding	hydro-lyase activity	ion binding	binding	catalytic activity
6.94984	0.12237	11.0537	0.132668	17.19	Up	9.95616e-24	6.05812e-22	AW116509	AW116509	Calmodulin regulated spectrin-associated protein 1	Dr.26623	402833	camsap1	21
11.543	0.083959	15.6466	0.064801	17.19	Up	3.92567e-32	3.81439e-29	AW184269	AW184269	Si:dkey-127j5.5	Dr.114932	566223	si:dkey-127j5.5	5	Biological Process:	regulation of transcription, DNA-dependent	cellular biopolymer biosynthetic process	nitrogen compound metabolic process	regulation of macromolecule metabolic process	cellular process	cellular macromolecule biosynthetic process	macromolecule metabolic process	regulation of nucleobase, nucleoside, nucleotide and nucleic acid metabolic process	gene expression	nucleobase, nucleoside, nucleotide and nucleic acid metabolic process	biological regulation	regulation of biological process	regulation of cellular process	cellular macromolecule metabolic process	regulation of nitrogen compound metabolic process	regulation of cellular metabolic process	cellular biosynthetic process	biosynthetic process	transcription, DNA-dependent	regulation of biosynthetic process	cellular metabolic process	RNA metabolic process	regulation of transcription	regulation of cellular biosynthetic process	regulation of metabolic process	biopolymer biosynthetic process	regulation of primary metabolic process	primary metabolic process	metabolic process	regulation of gene expression	biopolymer metabolic process	transcription	RNA biosynthetic process	regulation of RNA metabolic process
8.93058	0.096235	13.0215	0.153514	17.04	Up	1.27658e-23	7.58568e-22	AW076805	AW076805	Hypothetical protein LOC797776	Dr.132691	797776	CH211-133N4.6	19
11.0721	0.083608	15.1607	0.111222	17.01	Up	9.77461e-28	2.30082e-25	AW184433	AW184433	Membrane-spanning 4-domains, subfamily A, member 17A.11	Dr.40434	550363	ms4a17a.11	4	Biological Process:	signal transduction	regulation of biological process	regulation of cellular process	biological regulation	cellular process	cell communication	Molecular Function:	receptor activity	molecular transducer activity	signal transducer activity	Cellular Component:	integral to membrane	intrinsic to membrane	membrane	cell	all	cellular_component	cell part	membrane part
6.92711	0.123112	11.0153	0.19052	17.01	Up	3.26394e-20	6.95392e-19	BI705742	BI705742	fp24f04.x3 zebrafish gridded kidney cDNA clone 4744087 3, mRNA sequence.	-	-	-	-
9.77915	0.092278	13.8635	0.118471	16.96	Up	1.61938e-26	2.39327e-24	AW232681	AW232681	ATPase family, AAA domain containing 4a	Dr.80867	445084	atad4a	3	Biological Process:	biological_process	all	Molecular Function:	molecular_function	all	Cellular Component:	cellular_component	all
10.5231	0.11346	14.6014	0.089418	16.89	Up	4.1935e-27	8.39363e-25		DRFRAMEFINDER02503	similar to genpept|af016042|af016042_1 beta-2 microglobulin precursor; b2m - ictalurus punctatus	-	-	-	-
8.54477	0.134149	12.6136	0.183152	16.78	Up	3.95e-20	8.29937e-19		NM_131789_1	cryptochrome 1a; cry1a	-	-	-	-
8.14072	0.102444	12.2071	0.139355	16.75	Up	3.03513e-24	2.02502e-22	BF718032	BF718032	Hypothetical protein LOC407663	Dr.80041	407663	LOC407663	7
9.96048	0.095838	14.0105	0.18134	16.56	Up	1.40843e-21	4.67794e-20	BM183918	BM183918	Zgc:56136	Dr.18410	393167	zgc:56136	20	Biological Process:	biological_process	all	Molecular Function:	molecular_function	all	Cellular Component:	cellular_component	all
9.38894	0.126259	13.4362	0.106703	16.53	Up	7.14082e-25	6.38978e-23	AI793531	AI793531	Transcribed locus	Dr.78973	324991	-	16
9.81042	0.14361	13.8466	0.157938	16.41	Up	6.30835e-21	1.67767e-19		DRFRAMEFINDER01623	similar to genpept|af248042|af248042_1 cytochrome p450 -	-	-	-	-
9.95855	0.131581	13.9811	0.175279	16.25	Up	1.75286e-20	3.9917e-19	AW343848	AW343848	Transcribed locus	Dr.144140	-	-	8
8.13357	0.100995	12.1525	0.098868	16.21	Up	3.22652e-27	6.63268e-25		DRFRAMEFINDER05591	similar to genpept|bc017586|bc017586_1 similar to riken cdna 1700028n11 gene - homo sapiens	-	-	-	-
10.2896	0.092983	14.3006	0.120639	16.12	Up	5.20151e-26	6.70554e-24	BI840421	BI840421	Transcribed locus	Dr.78191	-	-	Un
8.18938	0.092636	12.1998	0.14057	16.12	Up	1.89767e-24	1.42908e-22		DRFRAMEFINDER02595	similar to genpept|af325922|af325922_2 omega class glutathione-s-transferase - takifugu rubripes	-	-	-	-
10.2653	0.118346	14.2712	0.154812	16.07	Up	3.46245e-22	1.34943e-20	BI842844	BI842844	C1q and tumor necrosis factor related protein 5	Dr.32313	555815	c1qtnf5	15	Molecular Function:	molecular_function	all
10.9629	0.101602	14.9676	0.152452	16.05	Up	4.01613e-23	2.07801e-21		DRFRAMEFINDER11879	similar to genpept|af087853|af087853_1 growth arrest and dna damage inducible protein beta; gadd45b - homo sapiens	-	-	-	-
10.5021	0.083324	14.5006	0.130768	15.98	Up	1.10849e-25	1.20446e-23	BG303594	BG303594	Zgc:113006	Dr.104643	541429	zgc:113006	3	Biological Process:	amine metabolic process	oxidation reduction	nitrogen compound metabolic process	metabolic process	Molecular Function:	copper ion binding	amine oxidase activity	quinone binding	oxidoreductase activity, acting on the CH-NH2 group of donors	cation binding	binding	catalytic activity	cofactor binding	oxidoreductase activity	ion binding	oxidoreductase activity, acting on the CH-NH2 group of donors, oxygen as acceptor	transition metal ion binding	metal ion binding
7.80548	0.175429	11.7925	0.167094	15.86	Up	7.03939e-19	1.08824e-17	AW232725	AW232725	fj29c02.x1 Zebrafish adult olfactory cDNA 3, mRNA sequence.	-	-	-	-
7.01041	0.157534	10.9953	0.182009	15.83	Up	5.77603e-19	9.07695e-18	BG308632	BG308632	Zgc:73226	Dr.82618	402792	zgc:73226	5	Biological Process:	positive regulation of apoptosis	positive regulation of cellular process	positive regulation of programmed cell death	positive regulation of biological process	developmental process	apoptosis	positive regulation of cell death	cellular process	cell death	regulation of programmed cell death	positive regulation of developmental process	biological regulation	death	regulation of cell death	regulation of biological process	regulation of cellular process	regulation of apoptosis	programmed cell death	regulation of developmental process	Molecular Function:	molecular_function	all	Cellular Component:	mitochondrial envelope	integral to membrane	mitochondrion	intracellular organelle	intracellular part	membrane-bounded organelle	all	membrane part	intrinsic to membrane	cytoplasmic part	organelle envelope
10.2378	0.233458	14.2179	0.281305	15.78	Up	3.04889e-13	1.2805e-12	BE016746	BE016746	Transcribed locus, strongly similar to XP_001918763.1 PREDICTED: hypothetical protein [Danio rerio]	Dr.125041	-	-	Un
9.24361	0.096313	13.2088	0.118883	15.62	Up	9.25881e-26	1.05108e-23	BG892508	BG892508	Transcribed locus	Dr.148930	-	-	15
10.5967	0.099969	14.5604	0.211969	15.6	Up	2.81569e-19	4.83433e-18		DRFRAMEFINDER03109	similar to genpept|af380155|af380155_1 c-fos; c-fos - ctenopharyngodon idella	-	-	-	-
10.817	0.139246	14.7796	0.125011	15.59	Up	1.22677e-22	5.62097e-21	BE202055	BE202055	Transcribed locus	Dr.107685	-	-	Un
10.0133	0.095502	13.9685	0.132955	15.51	Up	1.14595e-24	9.57811e-23	AW594957	AW594957	Zgc:91960	Dr.81822	436937	zgc:91960	21	Biological Process:	biological_process	all	Molecular Function:	molecular_function	all	Cellular Component:	cellular_component	all
9.19149	0.093195	13.1464	0.0835	15.51	Up	6.80995e-29	2.35439e-26		DRFRAMEFINDER10786	similar to genpept|af201730|af201730_1 alpha/beta hydrolase-2 fold protein; labh-2 - mus musculus	-	-	-	-
11.7226	0.125826	15.6655	0.10721	15.38	Up	1.81507e-24	1.38054e-22	BM185913	BM185913	Transcribed locus	Dr.121660	-	-	8
7.96084	0.135351	11.8838	0.165343	15.17	Up	1.73382e-20	3.9917e-19		DRFRAMEFINDER01067	similar to genpept|l38281|l38281_1 immune-responsive gene 1; irg1 - mus musculus	-	-	-	-
8.84426	0.094949	12.7617	0.142467	15.11	Up	7.96294e-24	4.92407e-22	BM036339	BM036339	Zgc:123068	Dr.83585	403118	zgc:123068	13	Biological Process:	biological_process	all	Molecular Function:	molecular_function	all	Cellular Component:	cellular_component	all
9.20804	0.087951	13.1117	0.138958	14.97	Up	2.15605e-24	1.54707e-22	AW077148	AW077148	Calbindin 2, like	Dr.7048	393691	calb2l	18	Molecular Function:	calcium ion binding	cation binding	ion binding	binding	metal ion binding
10.2657	0.123085	14.1667	0.149292	14.94	Up	6.82958e-22	2.48544e-20		DRFRAMEFINDER01232	similar to genpept|af325922|af325922_2 omega class glutathione-s-transferase - takifugu rubripes	-	-	-	-
7.23419	0.091657	11.1342	0.139558	14.93	Up	3.82457e-24	2.4863e-22	BF156946	BF156946	Cryptochrome 1a	Dr.82313	100003956	cry1a	4	Biological Process:	DNA repair	response to light stimulus	entrainment of circadian clock	response to hydrogen peroxide	response to oxidative stress	response to reactive oxygen species	cellular response to stress	nitrogen compound metabolic process	cellular metabolic process	response to external stimulus	circadian rhythm	cellular process	macromolecule metabolic process	primary metabolic process	biological regulation	nucleobase, nucleoside, nucleotide and nucleic acid metabolic process	metabolic process	response to abiotic stimulus	response to chemical stimulus	regulation of circadian rhythm	regulation of biological process	cellular macromolecule metabolic process	biopolymer metabolic process	response to radiation	response to DNA damage stimulus	rhythmic process	response to stress	response to stimulus	cellular response to stimulus	cellular biopolymer metabolic process	cellular response to DNA damage stimulus	DNA metabolic process	Molecular Function:	DNA photolyase activity
6.88108	0.119115	10.7801	0.145046	14.92	Up	2.40092e-22	9.97892e-21	AW594810	AW594810	Transcribed locus, weakly similar to XP_692132.2 PREDICTED: hypothetical protein [Danio rerio]	Dr.141685	-	-	*
6.97948	0.108261	10.8783	0.1567	14.92	Up	4.01602e-22	1.53497e-20	BE605921	BE605921	Transcribed locus	Dr.82303	335307	-	8
9.26535	0.074294	13.15	0.104094	14.77	Up	2.91318e-28	8.20655e-26	AW232570	AW232570	Glutathione peroxidase 1b	Dr.79923	447895	gpx1b	6	Biological Process:	response to oxidative stress	oxidation reduction	response to chemical stimulus	response to stimulus	metabolic process	response to stress	Molecular Function:	peroxidase activity	glutathione peroxidase activity	oxidoreductase activity	oxidoreductase activity, acting on peroxide as acceptor	catalytic activity	antioxidant activity	Cellular Component:	cellular_component	all
8.79714	0.089128	12.6814	0.210158	14.77	Up	2.29426e-19	3.98405e-18		DRFRAMEFINDER00601	similar to genpept|y17048|y17048_1 caldendrin - rattus norvegicus	-	-	-	-
9.61721	0.076323	13.4828	0.144897	14.58	Up	2.63593e-24	1.77424e-22	AI330860	AI330860	Si:ch211-272f3.3	Dr.76284	336776	si:ch211-272f3.3	18
7.09803	0.108104	10.9594	0.1096	14.53	Up	2.99846e-25	3.00083e-23		DRFRAMEFINDER12190	similar to genpept|ab014523|ab014523_1 kiaa0623 protein; kiaa0623 - homo sapiens	-	-	-	-
10.8577	0.080735	14.718	0.074807	14.52	Up	1.48388e-30	7.52427e-28	BI878256	BI878256	Nuclear factor (erythroid-derived 2)-like 2	Dr.7230	360149	nfe2l2	9	Biological Process:	regulation of transcription, DNA-dependent	response to chemical stimulus	positive regulation of transcription, DNA-dependent	cellular biopolymer biosynthetic process	positive regulation of cellular process	nitrogen compound metabolic process	positive regulation of biological process	positive regulation of metabolic process	regulation of macromolecule metabolic process	cellular process	positive regulation of nucleobase, nucleoside, nucleotide and nucleic acid metabolic process	cellular macromolecule biosynthetic process	positive regulation of macromolecule metabolic process	macromolecule metabolic process	positive regulation of biosynthetic process	regulation of nucleobase, nucleoside, nucleotide and nucleic acid metabolic process	gene expression	nucleobase, nucleoside, nucleotide and nucleic acid metabolic process	biological regulation	regulation of biological process	regulation of cellular process	positive regulation of cellular biosynthetic process	cellular macromolecule metabolic process	regulation of nitrogen compound metabolic process	regulation of cellular metabolic process	response to stimulus	cellular biosynthetic process	biosynthetic process	transcription, DNA-dependent	regulation of biosynthetic process	cellular metabolic process	RNA metabolic process	regulation of transcription	regulation of cellular biosynthetic process
8.74265	0.126396	12.5971	0.182544	14.46	Up	1.16646e-19	2.20698e-18	AB042248	AB042248	Cryptochrome 1a	Dr.82313	100003956	cry1a	4	Biological Process:	DNA repair	response to light stimulus	entrainment of circadian clock	response to hydrogen peroxide	response to oxidative stress	response to reactive oxygen species	cellular response to stress	nitrogen compound metabolic process	cellular metabolic process	response to external stimulus	circadian rhythm	cellular process	macromolecule metabolic process	primary metabolic process	biological regulation	nucleobase, nucleoside, nucleotide and nucleic acid metabolic process	metabolic process	response to abiotic stimulus	response to chemical stimulus	regulation of circadian rhythm	regulation of biological process	cellular macromolecule metabolic process	biopolymer metabolic process	response to radiation	response to DNA damage stimulus	rhythmic process	response to stress	response to stimulus	cellular response to stimulus	cellular biopolymer metabolic process	cellular response to DNA damage stimulus	DNA metabolic process	Molecular Function:	DNA photolyase activity
8.78748	0.215944	12.6369	0.205687	14.41	Up	1.81914e-15	1.25103e-14		DRFRAMEFINDER10495	similar to genpept|af205717|af205717_1 tetraspan protein lrtm4; lrtm4 - rattus norvegicus	-	-	-	-
8.28166	0.073546	12.1301	0.157259	14.4	Up	2.44638e-23	1.38859e-21		DRFRAMEFINDER04368	similar to genpept|u81506|u81506_1 junb transcription factor - cyprinus carpio	-	-	-	-
9.03213	0.14319	12.8739	0.198757	14.34	Up	3.49059e-18	4.5229e-17	BI841405	BI841405	Transcribed locus	Dr.133397	-	-	6
10.4611	0.134482	14.3006	0.148699	14.31	Up	4.06618e-21	1.14123e-19		DRFRAMEFINDER08217	similar to genpept|af093418|af093418_1 maleylacetoacetate isomerase - mus musculus	-	-	-	-
10.5498	0.101529	14.3865	0.223201	14.29	Up	3.76698e-18	4.8154e-17	BE605310	BE605310	V-fos FBJ murine osteosarcoma viral oncogene homolog	Dr.12986	394198	fos	20	Biological Process:	regulation of transcription, DNA-dependent	cellular biopolymer biosynthetic process	nitrogen compound metabolic process	regulation of macromolecule metabolic process	cellular process	cellular macromolecule biosynthetic process	macromolecule metabolic process	regulation of nucleobase, nucleoside, nucleotide and nucleic acid metabolic process	gene expression	nucleobase, nucleoside, nucleotide and nucleic acid metabolic process	biological regulation	regulation of biological process	regulation of cellular process	cellular macromolecule metabolic process	regulation of nitrogen compound metabolic process	regulation of cellular metabolic process	cellular biosynthetic process	biosynthetic process	transcription, DNA-dependent	regulation of biosynthetic process	cellular metabolic process	RNA metabolic process	regulation of transcription	regulation of cellular biosynthetic process	regulation of metabolic process	biopolymer biosynthetic process	regulation of primary metabolic process	primary metabolic process	metabolic process	regulation of gene expression	biopolymer metabolic process	transcription	RNA biosynthetic process	regulation of RNA metabolic process
9.18057	0.093284	13.0122	0.125121	14.24	Up	6.46701e-25	5.85572e-23	BE201277	BE201277	Arrestin domain containing 2	Dr.26118	335206	arrdc2	11	Biological Process:	biological_process	all	Molecular Function:	molecular_function	all	Cellular Component:	cellular_component	all
8.98518	0.074858	12.8155	0.15179	14.22	Up	1.17494e-23	7.03671e-22	AI106556	AI106556	Hypothetical LOC558511	Dr.27197	558511	LOC558511	13
12.0778	0.079027	15.9065	0.04805	14.21	Up	3.19096e-33	6.06761e-30	NM_131887	NM_131887	CCAAT/enhancer binding protein (C/EBP), delta	Dr.1280	140817	cebpd	24	Biological Process:	regulation of transcription, DNA-dependent	cellular biopolymer biosynthetic process	nitrogen compound metabolic process	regulation of macromolecule metabolic process	cellular process	cellular macromolecule biosynthetic process	macromolecule metabolic process	regulation of nucleobase, nucleoside, nucleotide and nucleic acid metabolic process	gene expression	nucleobase, nucleoside, nucleotide and nucleic acid metabolic process	biological regulation	regulation of biological process	regulation of cellular process	cellular macromolecule metabolic process	regulation of nitrogen compound metabolic process	regulation of cellular metabolic process	cellular biosynthetic process	biosynthetic process	transcription, DNA-dependent	regulation of biosynthetic process	cellular metabolic process	RNA metabolic process	regulation of transcription	regulation of cellular biosynthetic process	regulation of metabolic process	biopolymer biosynthetic process	regulation of primary metabolic process	primary metabolic process	metabolic process	regulation of gene expression	biopolymer metabolic process	transcription	RNA biosynthetic process	regulation of RNA metabolic process
9.3621	0.11792	13.182	0.170618	14.12	Up	1.5549e-20	3.63894e-19	AI385059	AI385059	E74-like factor 3 (ets domain transcription factor, epithelial-specific )	Dr.76707	560869	elf3	22
10.4435	0.102331	14.2395	0.152819	13.89	Up	3.00987e-22	1.20267e-20		DRFRAMEFINDER03510	similar to genpept|af202167|af202167_1 mimecan; ogn - homo sapiens	-	-	-	-
11.1804	0.089108	14.9698	0.102784	13.83	Up	6.81294e-27	1.29548e-24	BI325759	BI325759	Si:ch211-103f16.4	Dr.78329	541445	ogn	22	Biological Process:	biological_process	all	Molecular Function:	protein binding	binding
8.90184	0.123071	12.6858	0.143938	13.77	Up	9.33983e-22	3.25866e-20	AW077637	AW077637	Si:ch211-15p9.5	Dr.110680	562784	si:ch211-15p9.5	11	Biological Process:	biological_process	all	Molecular Function:	molecular_function	all	Cellular Component:	cellular_component	all
7.177	0.092074	10.9593	0.28528	13.76	Up	3.68049e-15	2.32893e-14	BM154197	BM154197	Zgc:92511	Dr.85080	445056	zgc:92511	22	Biological Process:	proteolysis	biopolymer catabolic process	protein metabolic process	biopolymer metabolic process	protein catabolic process	macromolecule catabolic process	macromolecule metabolic process	catabolic process	primary metabolic process	metabolic process	Molecular Function:	serine-type endopeptidase activity	serine-type peptidase activity	hydrolase activity	serine hydrolase activity	peptidase activity	endopeptidase activity	catalytic activity	peptidase activity, acting on L-amino acid peptides	Cellular Component:	cellular_component	all
9.05872	0.119248	12.8358	0.136668	13.71	Up	2.2051e-22	9.52954e-21	BM025895	BM025895	Tocopherol (alpha) transfer protein (ataxia (Friedreich-like) with vitamin E deficiency)	Dr.78274	325906	ttpa	2	Biological Process:	transport	establishment of localization	localization	Molecular Function:	transporter activity	Cellular Component:	intracellular	cell	all	cellular_component	cell part
9.40956	0.091707	13.1794	0.168751	13.64	Up	1.73242e-21	5.53647e-20	AY092774	AY092774	Neuropeptide FF-amide peptide precursor like	Dr.86921	368264	npffl	11	Biological Process:	neuropeptide signaling pathway	signal transduction	G-protein coupled receptor protein signaling pathway	regulation of biological process	regulation of cellular process	cell surface receptor linked signal transduction	biological regulation	cellular process	cell communication	Molecular Function:	neuropeptide hormone activity	protein binding	hormone activity	binding	receptor binding
9.99193	0.112273	13.7617	0.150764	13.64	Up	8.2136e-22	2.93299e-20	AW018686	AW018686	Nuclear factor of kappa light polypeptide gene enhancer in B-cells inhibitor, alpha a	Dr.79912	406463	nfkbiaa	20	Biological Process:	response to virus	response to stimulus	response to other organism	multi-organism process	response to biotic stimulus
8.74116	0.0838	12.5102	0.160547	13.63	Up	2.25324e-22	9.68258e-21	AA658631	AA658631	fa55a10.s1 zebrafish gridded kidney cDNA clone zbr1363 3, mRNA sequence.	-	-	-	-
8.17023	0.103769	11.9358	0.163175	13.6	Up	2.28157e-21	6.94146e-20		DRFRAMEFINDER05184	similar to genpept|af389402|af389402_1 frg1; frg1 - takifugu rubripes	-	-	-	-
6.96515	0.097742	10.7306	0.229107	13.6	Up	1.16879e-17	1.33287e-16	AI384160	AI384160	Opioid receptor, delta 1b	Dr.30361	336529	oprd1b	16	Biological Process:	signal transduction	G-protein coupled receptor protein signaling pathway	regulation of biological process	regulation of cellular process	cell surface receptor linked signal transduction	biological regulation	cellular process	cell communication	Molecular Function:	signal transducer activity	receptor activity	G-protein coupled receptor activity	opioid receptor activity	delta-opioid receptor activity	peptide receptor activity	transmembrane receptor activity	peptide binding	binding	peptide receptor activity, G-protein coupled	molecular transducer activity	Cellular Component:	integral to membrane	intrinsic to membrane	membrane	cell	all	cellular_component	cell part	membrane part
11.0402	0.117508	14.8033	0.153327	13.58	Up	2.25384e-21	6.91238e-20	BG307354	BG307354	Annexin A4	Dr.91161	353362	anxa4	23	Molecular Function:	calcium ion binding	calcium-dependent phospholipid binding	lipid binding	phospholipid binding	cation binding	ion binding	binding	metal ion binding
11.5322	0.078198	15.2944	0.112905	13.57	Up	1.25006e-26	2.11095e-24	BI472540	BI472540	Wu:fb01b03	Dr.70656	797137	wu:fb01b03	3
8.77404	0.139434	12.5255	0.142459	13.47	Up	7.41236e-21	1.91113e-19	BI476583	BI476583	Wu:fc75a03	Dr.79425	793730	wu:fc75a03	2
9.57454	0.111968	13.3203	0.185133	13.42	Up	1.27823e-19	2.38875e-18	BE605402	BE605402	Wu:fb08e07	Dr.2877	798209	wu:fb08e07	3
11.6831	0.157205	15.4241	0.165153	13.37	Up	7.78883e-19	1.18721e-17	AF359434	AF359434	Claudin h	Dr.3267	81587	cldnh	21	Molecular Function:	structural molecule activity	Cellular Component:	plasma membrane	tight junction	membrane	integral to membrane	cell junction	plasma membrane part	all	cell part	apical junction complex	membrane part	occluding junction	intrinsic to membrane	cell-cell junction	cellular_component	cell	apicolateral plasma membrane
9.53403	0.101847	13.268	0.143087	13.31	Up	1.06651e-22	4.94627e-21		DRFRAMEFINDER07219	similar to genpept|ax179289|ax179289_1 21620 adh - homo sapiens	-	-	-	-
7.84213	0.103217	11.5645	0.144474	13.2	Up	1.7439e-22	7.71169e-21	BM036485	BM036485	Zgc:92249	Dr.84875	436896	zgc:92249	14	Biological Process:	biological_process	all	Molecular Function:	molecular_function	all	Cellular Component:	cellular_component	all
8.44433	0.121398	12.1479	0.115608	13.03	Up	2.7579e-23	1.50911e-21	AW154400	AW154400	Zgc:55398	Dr.80443	394023	zgc:55398	1	Biological Process:	cell redox homeostasis	regulation of biological process	regulation of cellular process	homeostatic process	cellular homeostasis	biological regulation	regulation of biological quality	cellular process	Molecular Function:	oxidoreductase activity, acting on single donors with incorporation of molecular oxygen, incorporation of two	isomerase activity	oxidoreductase activity	catalytic activity	dioxygenase activity	oxidoreductase activity, acting on single donors with incorporation of molecular oxygen	Cellular Component:	endoplasmic reticulum	intracellular membrane-bounded organelle	intracellular organelle	intracellular part	intracellular	membrane-bounded organelle	organelle	cell part	all	cytoplasm	cytoplasmic part	cell	cellular_component
8.5909	0.120169	12.2863	0.140518	12.95	Up	9.24634e-22	3.25591e-20	BM025771	BM025771	fs83a12.y1 Zebrafish SJD day 8 fin regeneration cDNA clone 5076023 5, mRNA sequence.	-	-	-	-
10.414	0.081599	14.1024	0.194274	12.89	Up	8.8037e-20	1.71256e-18	AI384591	AI384591	Wu:fb10g08	Dr.76660	100003674	wu:fb10g08	16
9.91286	0.115931	13.5917	0.117427	12.81	Up	1.99895e-23	1.1786e-21	BI429706	BI429706	Zgc:112014	Dr.115834	553196	zgc:112014	Un
10.6946	0.069488	14.37	0.107027	12.78	Up	2.02429e-27	4.27688e-25	AI397319	AI397319	Transcribed locus	Dr.23638	336415	-	7
11.648	0.077439	15.3234	0.157896	12.78	Up	1.94695e-22	8.46202e-21	BE606155	BE606155	Jun B proto-oncogene, like	Dr.737	336038	junbl	3	Biological Process:	regulation of transcription, DNA-dependent	cellular biopolymer biosynthetic process	nitrogen compound metabolic process	regulation of macromolecule metabolic process	cellular process	cellular macromolecule biosynthetic process	macromolecule metabolic process	regulation of nucleobase, nucleoside, nucleotide and nucleic acid metabolic process	gene expression	nucleobase, nucleoside, nucleotide and nucleic acid metabolic process	biological regulation	regulation of biological process	regulation of cellular process	cellular macromolecule metabolic process	regulation of nitrogen compound metabolic process	regulation of cellular metabolic process	cellular biosynthetic process	biosynthetic process	transcription, DNA-dependent	regulation of biosynthetic process	cellular metabolic process	RNA metabolic process	regulation of transcription	regulation of cellular biosynthetic process	regulation of metabolic process	biopolymer biosynthetic process	regulation of primary metabolic process	primary metabolic process	metabolic process	regulation of gene expression	biopolymer metabolic process	transcription	RNA biosynthetic process	regulation of RNA metabolic process
10.9523	0.095702	14.6204	0.153602	12.71	Up	5.67866e-22	2.09669e-20	BI879764	BI879764	Nuclear receptor subfamily 1, group D, member 2a	Dr.107078	402815	nr1d2a	10	Biological Process:	transcription	regulation of transcription, DNA-dependent	regulation of transcription	cellular biopolymer biosynthetic process	nitrogen compound metabolic process	regulation of macromolecule metabolic process	cellular process	cellular macromolecule biosynthetic process	macromolecule metabolic process	regulation of nucleobase, nucleoside, nucleotide and nucleic acid metabolic process	gene expression	biological regulation	nucleobase, nucleoside, nucleotide and nucleic acid metabolic process	regulation of cellular process	regulation of biological process	regulation of nitrogen compound metabolic process	cellular macromolecule metabolic process	regulation of cellular metabolic process	cellular biosynthetic process	biosynthetic process	transcription, DNA-dependent	regulation of biosynthetic process	cellular metabolic process	RNA metabolic process	regulation of cellular biosynthetic process	biopolymer biosynthetic process	regulation of metabolic process	regulation of primary metabolic process	primary metabolic process	metabolic process	regulation of gene expression	biopolymer metabolic process	RNA biosynthetic process	regulation of RNA metabolic process
12.3956	0.11542	16.0629	0.046848	12.7	Up	9.11344e-28	2.23603e-25	BE201681	BE201681	Parvalbumin 8	Dr.82157	360208	pvalb8	3	Molecular Function:	calcium ion binding	cation binding	ion binding	binding	metal ion binding
9.18217	0.123576	12.8482	0.199317	12.69	Up	3.88447e-18	4.94068e-17		DRFRAMEFINDER05207	similar to genpept|ay033486|ay033486_1 atp-binding cassette transporter family a member 12; abca12 - homo sapiens	-	-	-	-
8.1949	0.10278	11.8607	0.302928	12.69	Up	6.78685e-14	3.28795e-13		DRFRAMEFINDER12030	similar to genpept|af194172|af194172_1 androgen-regulated protein 6; aig6 - homo sapiens	-	-	-	-
11.4072	0.121107	15.0639	0.139929	12.61	Up	1.3758e-21	4.59873e-20	BM095862	BM095862	Arrestin domain containing 2	Dr.26118	335206	arrdc2	11	Biological Process:	biological_process	all	Molecular Function:	molecular_function	all	Cellular Component:	cellular_component	all
9.70238	0.112069	13.355	0.246301	12.58	Up	4.4688e-16	3.42293e-15	NM_131642	NM_131642	Cytochrome P450, family 19, subfamily A, polypeptide 1b	Dr.10461	60640	cyp19a1b	25	Biological Process:	response to xenobiotic stimulus	response to estradiol stimulus	response to estrogen stimulus	response to steroid hormone stimulus	oxidation reduction	response to endogenous stimulus	response to stimulus	response to chemical stimulus	response to hormone stimulus	metabolic process	response to organic substance	Molecular Function:	monooxygenase activity	iron ion binding	electron carrier activity	oxidoreductase activity	heme binding	metal ion binding	cation binding	binding	catalytic activity	tetrapyrrole binding	ion binding	transition metal ion binding
8.66865	0.116778	12.3166	0.201435	12.54	Up	3.608e-18	4.65916e-17	AW174625	AW174625	Zgc:65811	Dr.28380	393524	zgc:65811	Un	Biological Process:	biological_process	all	Molecular Function:	molecular_function	all	Cellular Component:	membrane	integral to membrane	intrinsic to membrane	cell	all	cellular_component	cell part	membrane part
6.87407	0.100261	10.5068	0.203432	12.4	Up	1.73508e-18	2.3951e-17	BF938052	BF938052	Si:dkey-44g23.7	Dr.79970	100002875	si:dkey-44g23.7	22	Biological Process:	heme oxidation	oxidation reduction	cofactor catabolic process	pigment metabolic process	cofactor metabolic process	nitrogen compound metabolic process	cellular metabolic process	cellular process	porphyrin metabolic process	catabolic process	heme metabolic process	metabolic process	heterocycle metabolic process	porphyrin catabolic process	heterocycle catabolic process	cellular catabolic process	nitrogen compound catabolic process	tetrapyrrole metabolic process	tetrapyrrole catabolic process	cellular nitrogen compound metabolic process	Molecular Function:	heme oxygenase (decyclizing) activity	oxidoreductase activity	oxidoreductase activity, acting on paired donors, with incorporation or reduction of molecular oxygen	catalytic activity	Cellular Component:	cellular_component	all
7.14521	0.081466	10.7656	0.156185	12.3	Up	3.49491e-22	1.34943e-20	BI843439	BI843439	Abhydrolase domain containing 2b	Dr.84633	559290	abhd2b	25	Biological Process:	biological_process	all	Molecular Function:	carboxylesterase activity	hydrolase activity	hydrolase activity, acting on ester bonds	catalytic activity	Cellular Component:	membrane	integral to membrane	intrinsic to membrane	cell	all	cellular_component	cell part	membrane part
8.65218	0.061838	12.2683	0.120311	12.26	Up	3.02776e-26	3.97054e-24	AF112374	AF112374	odorant receptor gene cluster., product = odorant receptor 4.1, gene = OR 4.1, location = complement(139033..139977), protein_id = AAF27277.1, codon_start = 1, db_xref = GI:6739490, name = CDS	-	-	-	-
10.5167	0.109348	14.1321	0.309895	12.26	Up	2.2517e-13	9.70378e-13	BE704450	BE704450	Carcinoembryonic antigen-related cell adhesion molecule 1	Dr.76456	114465	ceacam1	16
8.10218	0.085385	11.7143	0.119764	12.23	Up	6.39941e-25	5.85572e-23		DRFRAMEFINDER06090	similar to genpept|m60974|m60974_1 growth arrest and dna-damage-inducible protein; gadd45 - homo sapiens	-	-	-	-
8.96124	0.107482	12.5733	0.134485	12.23	Up	1.69602e-22	7.54382e-21	BI885539	BI885539	Hypothetical LOC567461	Dr.75427	567461	LOC567461	2
9.43655	0.087307	13.0467	0.145272	12.21	Up	9.98564e-23	4.65956e-21		DRFRAMEFINDER01221	similar to genpept|af281357|af281357_1 putative transmembrane 4 superfamily member protein - oncorhynchus mykiss	-	-	-	-
9.43499	0.086604	13.045	0.392611	12.21	Up	6.23329e-11	1.65829e-10	AW019124	AW019124	Alanine-glyoxylate aminotransferase	Dr.1970	79378	agxt	2	Biological Process:	protein targeting to peroxisome	metabolic process	response to chemical stimulus	pyruvate biosynthetic process	glyoxylate metabolic process	carboxylic acid metabolic process	establishment of localization in cell	intracellular transport	organic acid metabolic process	organelle organization	cellular process	intracellular protein transport	protein targeting	protein transport	monocarboxylic acid metabolic process	cellular protein localization	organic acid biosynthetic process	macromolecule localization	cellular biosynthetic process	response to stimulus	pyruvate metabolic process	protein localization	peroxisomal transport	biosynthetic process	cellular component organization	cellular aldehyde metabolic process	establishment of protein localization	transport	cellular localization	cellular metabolic process	carboxylic acid biosynthetic process	cellular ketone metabolic process	establishment of localization	cellular macromolecule localization
8.74427	0.101364	12.3445	0.154587	12.13	Up	2.26959e-21	6.93272e-20		DRFRAMEFINDER10938	similar to genpept|ak009850|ak009850_1 data source:sptr, source key:q9nq40, evidence:iss homolog to ba371l19.1 novel protein putative - mus musculus	-	-	-	-
9.41689	0.138031	13.0056	0.146418	12.03	Up	4.66681e-20	9.64559e-19	AW203087	AW203087	Zgc:110331	Dr.43229	550498	zgc:110331	5	Biological Process:	iron-sulfur cluster assembly	cofactor biosynthetic process	cellular biosynthetic process	cofactor metabolic process	cellular metabolic process	biosynthetic process	metabolic process	metallo-sulfur cluster assembly	cellular process	Molecular Function:	iron ion binding	protein binding	iron-sulfur cluster binding	cation binding	ion binding	binding	transition metal ion binding	metal cluster binding	metal ion binding	Cellular Component:	cellular_component	all
8.1949	0.136596	11.777	0.221335	11.98	Up	2.36314e-16	1.92442e-15	AI931048	AI931048	Hypothetical LOC572182	Dr.77861	572182	LOC572182	2
7.79469	0.093989	11.3762	0.220014	11.97	Up	1.60907e-17	1.75595e-16		DRFRAMEFINDER10035	similar to genpept|ab062113|ab062113_1 stress protein hsp70-1; hsp70-1 - xiphophorus maculatus	-	-	-	-
8.02952	0.085188	11.6061	0.195121	11.93	Up	3.53221e-19	5.87878e-18		AJ304429_1	gonadotropin releasing hormone; sgnrh	-	-	-	-
8.84465	0.097415	12.4159	0.212353	11.89	Up	8.12409e-18	9.65498e-17	BI533111	BI533111	Serpin peptidase inhibitor, clade B (ovalbumin), member 1, like 4	Dr.119520	335229	serpinb1l4	16	Biological Process:	biological_process	all	Molecular Function:	serine-type endopeptidase inhibitor activity	enzyme regulator activity	enzyme inhibitor activity	peptidase inhibitor activity	endopeptidase inhibitor activity	Cellular Component:	cellular_component	all
8.99642	0.088337	12.564	0.118538	11.86	Up	1.19558e-24	9.88436e-23	AW202997	AW202997	Calcyphosine-like	Dr.80726	550371	capsl	2	Molecular Function:	calcium ion binding	cation binding	ion binding	binding	metal ion binding
11.6985	0.147822	15.2621	0.126306	11.82	Up	1.83769e-20	4.15996e-19	BG985518	BG985518	Zgc:55813	Dr.80110	399488	zgc:55813	21	Biological Process:	carbohydrate metabolic process	primary metabolic process	metabolic process	Molecular Function:	catalytic activity	cation binding	ion binding	binding	Cellular Component:	cellular_component	all
10.7412	0.081854	14.2929	0.110594	11.73	Up	1.0679e-25	1.17716e-23	AI878735	AI878735	Solute carrier family 25, member 43	Dr.76536	796731	slc25a43	14	Biological Process:	transport	establishment of localization	localization	Molecular Function:	transporter activity	binding	Cellular Component:	mitochondrion	mitochondrial inner membrane	membrane	integral to membrane	organelle inner membrane	intracellular organelle	intracellular part	membrane-bounded organelle	all	membrane part	intrinsic to membrane	mitochondrial envelope	cytoplasmic part	organelle envelope	mitochondrial part	mitochondrial membrane	envelope	cell	intracellular membrane-bounded organelle	intracellular	organelle	cell part	cytoplasm	organelle membrane	intracellular organelle part	cellular_component	organelle part
11.0851	0.134378	14.6361	0.121876	11.72	Up	1.90676e-21	5.9929e-20	BI887066	BI887066	Zgc:65909	Dr.75861	393504	zgc:65909	Un	Biological Process:	small GTPase mediated signal transduction	signal transduction	regulation of biological process	regulation of cellular process	intracellular signaling cascade	biological regulation	cellular process	cell communication	Molecular Function:	nucleotide binding	GTP binding	guanyl ribonucleotide binding	purine nucleotide binding	ribonucleotide binding	binding	purine ribonucleotide binding	guanyl nucleotide binding	Cellular Component:	intracellular	cell	all	cellular_component	cell part
10.6088	0.115432	14.1493	0.138927	11.64	Up	1.81647e-21	5.73281e-20	BM026052	BM026052	Si:ch211-121a2.2	Dr.117428	564515	si:ch211-121a2.2	20	Biological Process:	protein amino acid dephosphorylation	dephosphorylation	cellular metabolic process	post-translational protein modification	cellular process	protein modification process	macromolecule metabolic process	primary metabolic process	metabolic process	phosphate metabolic process	protein metabolic process	cellular macromolecule metabolic process	biopolymer metabolic process	biopolymer modification	phosphorus metabolic process	cellular protein metabolic process	cellular biopolymer metabolic process	Molecular Function:	protein tyrosine phosphatase activity	protein tyrosine/serine/threonine phosphatase activity	hydrolase activity	phosphatase activity	hydrolase activity, acting on ester bonds	phosphoprotein phosphatase activity	catalytic activity	phosphoric ester hydrolase activity
7.78281	0.082949	11.3163	0.198077	11.58	Up	7.07205e-19	1.09108e-17		DRFRAMEFINDER07950	similar to genpept|af090334|af090334_1 fk506 binding protein; fkbp63 - mus musculus	-	-	-	-
10.2901	0.07276	13.8226	0.142341	11.57	Up	2.73513e-23	1.50749e-21	AW154478	AW154478	Transcribed locus	Dr.78454	-	-	15
8.41477	0.102921	11.9403	0.422546	11.52	Up	8.26103e-10	1.76796e-09		DRFRAMEFINDER11924	similar to genpept|l11291|l11291_1 purine nucleoside phosphorylase; np - mus musculus	-	-	-	-
7.87746	0.082977	11.398	0.180597	11.48	Up	5.88177e-20	1.19938e-18		DRFRAMEFINDER10306	similar to genpept|af173365|af173365_1 atp sulfurylase/aps kinase isoform sk2 - homo sapiens	-	-	-	-
6.8708	0.124502	10.3806	0.208318	11.39	Up	4.92953e-17	4.6809e-16		DRFRAMEFINDER11331	similar to genpept|ab055467|ab055467_1 sodium bicarbonate cotransporter; nbc - tribolodon hakonensis	-	-	-	-
9.31952	0.109667	12.829	0.20353	11.39	Up	1.02081e-17	1.18902e-16	BI844226	BI844226	Zgc:112443	Dr.6693	791762	zgc:112443	9	Biological Process:	biological_process	all	Molecular Function:	molecular_function	all	Cellular Component:	extracellular region	cytoplasmic vesicle	intracellular organelle	intracellular part	intracellular	organelle	cell part	all	cytoplasm	cytoplasmic part	vesicle	cellular_component	cell
10.976	0.096877	14.4821	0.101982	11.36	Up	3.75604e-25	3.66262e-23	BI671185	BI671185	S-adenosylhomocysteine hydrolase-like 1	Dr.116121	798918	ahcyl1	8	Biological Process:	one-carbon metabolic process	dorsal/ventral pattern formation	multicellular organismal development	cellular metabolic process	developmental process	multicellular organismal process	cellular process	regionalization	metabolic process	pattern specification process	Molecular Function:	adenosylhomocysteinase activity	hydrolase activity	hydrolase activity, acting on ether bonds	trialkylsulfonium hydrolase activity	catalytic activity
9.34658	0.108278	12.8509	0.14587	11.35	Up	3.16219e-21	9.21517e-20	AI584352	AI584352	fb92e07.x1 Zebrafish WashU MPIMG EST cDNA clone IMAGE:3719364 3, mRNA sequence.	-	-	-	-
10.8451	0.112632	14.3488	0.176541	11.34	Up	4.04498e-19	6.60218e-18	BM102459	BM102459	Similar to CC chemokine SCYA103	Dr.81010	795788	LOC795788	11
11.185	0.080881	14.6795	0.125163	11.27	Up	3.33159e-24	2.20348e-22	AW203093	AW203093	Regulator of G-protein signaling 2	Dr.39062	436935	rgs2	22	Molecular Function:	signal transducer activity	molecular transducer activity	Cellular Component:	cellular_component	all
10.0438	0.084556	13.5319	0.110294	11.22	Up	2.93341e-25	2.97487e-23	BI671557	BI671557	fs49g11.y1 Zebrafish SJD day 8 fin regeneration cDNA clone 5071293 5, mRNA sequence.	-	-	-	-
9.16057	0.125159	12.636	0.26199	11.12	Up	1.83998e-14	1.00973e-13	BG728588	BG728588	fo96b02.x1 zebrafish gridded kidney cDNA clone 4727762 3, mRNA sequence.	-	-	-	-
9.82422	0.105054	13.2991	0.162417	11.12	Up	3.64599e-20	7.70317e-19	BI673998	BI673998	Transcribed locus	Dr.83526	-	-	18
7.17429	0.146293	10.6469	0.121402	11.1	Up	2.06234e-20	4.62718e-19		DRFRAMEFINDER07297	similar to genpept|bc006651|bc006651_1 similar to hypothetical protein flj23153 - mus musculus	-	-	-	-
11.8706	0.10047	15.3408	0.119034	11.08	Up	2.05133e-23	1.20019e-21		AF359426_1	claudin b; cldnb	-	-	-	-
9.4327	0.116783	12.8993	0.145918	11.05	Up	1.22113e-20	2.93922e-19	BI982101	BI982101	Salt-inducible kinase 2b	Dr.53929	567919	sik2b	15
11.2575	0.087322	14.7239	0.117446	11.05	Up	2.32974e-24	1.62569e-22	BI979918	BI979918	Zgc:101897	Dr.80846	492500	zgc:101897	13	Biological Process:	metabolic process	Molecular Function:	glutathione transferase activity	transferase activity	catalytic activity	transferase activity, transferring alkyl or aryl (other than methyl) groups	Cellular Component:	cytoplasm	intracellular part	intracellular	cell	all	cellular_component	cell part
9.23904	0.120316	12.7004	0.197408	11.01	Up	1.60006e-17	1.75108e-16	BG727126	BG727126	Si:dkey-12o15.1	Dr.12216	558453	si:dkey-12o15.1	18	Biological Process:	intracellular signaling cascade	small GTPase mediated signal transduction	regulation of small GTPase mediated signal transduction	regulation of signal transduction	signal transduction	regulation of biological process	regulation of cellular process	regulation of cell communication	biological regulation	cellular process	cell communication	Molecular Function:	guanyl-nucleotide exchange factor activity	calcium ion binding	zinc ion binding	metal ion binding	nucleoside-triphosphatase regulator activity	cation binding	binding	GTPase regulator activity	enzyme regulator activity	ion binding	transition metal ion binding	Cellular Component:	intracellular	cell	all	cellular_component	cell part
10.6931	0.068764	14.1456	0.128799	10.95	Up	2.47213e-24	1.70937e-22	AW116125	AW116125	Fumarylacetoacetate hydrolase (fumarylacetoacetase)	Dr.44058	322372	fah	7	Biological Process:	metabolic process	aromatic amino acid family metabolic process	cellular amine metabolic process	carboxylic acid metabolic process	nitrogen compound metabolic process	cellular metabolic process	cellular amino acid and derivative metabolic process	amine metabolic process	organic acid metabolic process	cellular aromatic compound metabolic process	cellular process	cellular ketone metabolic process	primary metabolic process	cellular amino acid metabolic process	oxoacid metabolic process	Molecular Function:	catalytic activity	fumarylacetoacetase activity	hydrolase activity	hydrolase activity, acting on acid carbon-carbon bonds	hydrolase activity, acting on acid carbon-carbon bonds, in ketonic substances	Cellular Component:	cellular_component	all
8.09663	0.100611	11.5414	0.304751	10.89	Up	4.59961e-13	1.86386e-12	BI979263	BI979263	Transcribed locus	Dr.148910	-	-	18
9.3728	0.147768	12.8099	0.225638	10.83	Up	2.70853e-15	1.77596e-14	BF938584	BF938584	Zgc:73056	Dr.81060	393668	zgc:73056	6	Biological Process:	glycolysis	cellular metabolic process	cellular macromolecule catabolic process	cellular process	generation of precursor metabolites and energy	hexose catabolic process	macromolecule metabolic process	catabolic process	carbohydrate catabolic process	glucose catabolic process	glucose metabolic process	primary metabolic process	metabolic process	monosaccharide metabolic process	cellular catabolic process	cellular macromolecule metabolic process	monosaccharide catabolic process	carbohydrate metabolic process	cellular carbohydrate metabolic process	hexose metabolic process	macromolecule catabolic process	alcohol catabolic process	alcohol metabolic process	cellular carbohydrate catabolic process	Molecular Function:	magnesium ion binding	phosphopyruvate hydratase activity	lyase activity	carbon-oxygen lyase activity	cation binding	hydro-lyase activity	ion binding	binding	catalytic activity
8.74843	0.109251	12.1793	0.128341	10.78	Up	4.88782e-22	1.83137e-20		DRFRAMEFINDER03045	similar to genpept|ak022878|ak022878_1 unnamed protein product - homo sapiens	-	-	-	-
9.56012	0.120086	12.9846	0.10353	10.74	Up	6.12435e-23	2.98601e-21		DRFRAMEFINDER11189	similar to genpept|bc017340|bc017340_1 unknown protein for image:4869353 - homo sapiens	-	-	-	-
7.69598	0.069465	11.1202	0.144546	10.74	Up	9.16595e-23	4.30347e-21	BI878251	BI878251	Similar to G protein-coupled receptor 126 beta 1	Dr.76404	100149780	LOC100149780	20
10.3372	0.117228	13.7596	0.1257	10.72	Up	1.05425e-21	3.62835e-20	NM_131480	NM_131480	Signal transduction and activation of transcription 1a	Dr.143657	30768	stat1a	22	Biological Process:	regulation of transcription, DNA-dependent	signal transduction	cellular biopolymer biosynthetic process	nitrogen compound metabolic process	regulation of macromolecule metabolic process	cell communication	cellular process	cellular macromolecule biosynthetic process	macromolecule metabolic process	regulation of nucleobase, nucleoside, nucleotide and nucleic acid metabolic process	gene expression	nucleobase, nucleoside, nucleotide and nucleic acid metabolic process	biological regulation	regulation of biological process	regulation of cellular process	cellular macromolecule metabolic process	regulation of nitrogen compound metabolic process	regulation of cellular metabolic process	cellular biosynthetic process	biosynthetic process	transcription, DNA-dependent	regulation of biosynthetic process	cellular metabolic process	RNA metabolic process	regulation of transcription	regulation of cellular biosynthetic process	regulation of metabolic process	biopolymer biosynthetic process	regulation of primary metabolic process	primary metabolic process	metabolic process	regulation of gene expression	biopolymer metabolic process	transcription
7.79145	0.100521	11.2117	0.131761	10.71	Up	3.02012e-22	1.20267e-20		DRFRAMEFINDER09785	15589258 1-560 forward	-	-	-	-
9.69791	0.087954	13.1181	0.153799	10.7	Up	3.08306e-21	9.01912e-20	BE017917	BE017917	Similar to protein phosphatase 1, regulatory (inhibitor) subunit 3C	Dr.1911	564069	LOC564069	10
10.689	0.173925	14.1065	0.198073	10.68	Up	1.5848e-15	1.1079e-14	NM_130952	NM_130952	Doublesex and mab-3 related transcription factor 2a	Dr.8088	30129	dmrt2a	5	Biological Process:	regulation of transcription, DNA-dependent	determination of left/right symmetry	sex differentiation	cellular biopolymer biosynthetic process	reproduction	nitrogen compound metabolic process	developmental process	determination of symmetry	regulation of macromolecule metabolic process	multicellular organismal process	cellular process	cellular macromolecule biosynthetic process	macromolecule metabolic process	regulation of nucleobase, nucleoside, nucleotide and nucleic acid metabolic process	gene expression	nucleobase, nucleoside, nucleotide and nucleic acid metabolic process	biological regulation	reproductive process	regulation of biological process	regulation of cellular process	cellular macromolecule metabolic process	regulation of nitrogen compound metabolic process	regulation of cellular metabolic process	cellular biosynthetic process	biosynthetic process	transcription, DNA-dependent	regulation of biosynthetic process	cellular metabolic process	RNA metabolic process	regulation of transcription	regulation of cellular biosynthetic process	regulation of metabolic process	biopolymer biosynthetic process	regulation of primary metabolic process
8.71076	0.086612	12.1256	0.139557	10.67	Up	2.33494e-22	9.90954e-21	BI882806	BI882806	Hypothetical LOC792743	Dr.40677	792743	LOC792743	7
11.6528	0.10289	15.0603	0.114277	10.61	Up	2.47818e-23	1.39623e-21	BF717630	BF717630	Growth arrest and DNA-damage-inducible, beta	Dr.76269	406304	gadd45b	11	Biological Process:	somitogenesis	response to cadmium ion	response to methylmercury	multicellular organismal development	response to chemical stimulus	developmental process	embryonic development ending in birth or egg hatching	multicellular organismal process	embryonic development	response to stimulus	chordate embryonic development	response to inorganic substance	regionalization	segmentation	response to metal ion	response to organic substance	anterior/posterior pattern formation	pattern specification process
8.07172	0.101288	11.4786	0.139807	10.61	Up	1.43904e-21	4.75883e-20		DRFRAMEFINDER05066	similar to genpept|af072586|af072586_1 alpha enolase - alligator mississippiensis	-	-	-	-
9.44193	0.100242	12.8434	0.161717	10.57	Up	4.30037e-20	8.96127e-19	BI671353	BI671353	Transcribed locus	Dr.8151	-	-	22
7.91782	0.100026	11.3109	0.211045	10.51	Up	4.25502e-17	4.13329e-16		DRFRAMEFINDER02293	6950103 1-587 forward	-	-	-	-
8.80171	0.112185	12.1924	0.130519	10.49	Up	1.52308e-21	5.01495e-20		DRFRAMEFINDER03694	similar to genpept|d49488|d49488_1 alpha-tocopherol transfer protein; http - homo sapiens	-	-	-	-
11.7512	0.108958	15.1418	0.12289	10.49	Up	2.98953e-22	1.20267e-20	BI880905	BI880905	Transcribed locus	Dr.150290	-	-	4
10.5052	0.087307	13.8941	0.149171	10.48	Up	1.79899e-21	5.7013e-20	BG884528	BG884528	Zgc:77123	Dr.85329	792197	zgc:77123	23	Molecular Function:	protein binding	binding
11.48	0.09828	14.8675	0.108266	10.46	Up	5.12802e-24	3.22344e-22	AW077163	AW077163	Transcribed locus, moderately similar to XP_001919014.1 PREDICTED: similar to gag-pro-pol polyprotein [Danio rerio]	Dr.121843	-	-	20
8.41629	0.098489	11.8034	0.133332	10.46	Up	4.28062e-22	1.61982e-20	AW174507	AW174507	Matrix metalloproteinase 9	Dr.76275	406397	mmp9	8	Biological Process:	proteolysis	metabolic process	response to bacterium	multi-organism process	response to biotic stimulus	biopolymer catabolic process	protein metabolic process	biopolymer metabolic process	protein catabolic process	response to stimulus	response to other organism	macromolecule catabolic process	macromolecule metabolic process	catabolic process	primary metabolic process	Molecular Function:	metalloendopeptidase activity	calcium ion binding	peptidase activity	metallopeptidase activity	zinc ion binding	hydrolase activity	metal ion binding	endopeptidase activity	cation binding	ion binding	binding	transition metal ion binding	catalytic activity	peptidase activity, acting on L-amino acid peptides	Cellular Component:	proteinaceous extracellular matrix	extracellular matrix	extracellular region
8.72631	0.096157	12.1087	0.212797	10.43	Up	4.68841e-17	4.48554e-16	BI533854	BI533854	Zgc:172053	Dr.148686	100002541	zgc:172053	9	Biological Process:	biological_process	all	Molecular Function:	binding	sugar binding	carbohydrate binding	Cellular Component:	cellular_component	all
9.90203	0.14735	13.2833	0.261638	10.42	Up	1.13907e-13	5.22859e-13		DRFRAMEFINDER09384	similar to genpept|m86918|m86918_1 keratin type i - carassius auratus	-	-	-	-
8.31156	0.178801	11.6871	0.34161	10.38	Up	1.20186e-10	3.00801e-10	BE016427	BE016427	Similar to ubiquitin carboxyl-terminal hydrolase CYLD	Dr.82026	564158	LOC564158	11
7.75227	0.137203	11.1266	0.230644	10.37	Up	4.09637e-15	2.56647e-14		DRFRAMEFINDER06703	similar to genpept|ab069996|ab069996_1 hypothetical protein - macaca fascicularis	-	-	-	-
7.99742	0.109186	11.357	0.205156	10.26	Up	4.99952e-17	4.74144e-16	BI326588	BI326588	fp37c01.x3 zebrafish gridded kidney cDNA clone 4758888 3, mRNA sequence.	-	-	-	-
8.67569	0.105466	12.0341	0.115542	10.26	Up	7.57558e-23	3.57887e-21	BG305447	BG305447	Transcribed locus	Dr.82058	-	-	2
10.3424	0.093009	13.7004	0.120029	10.25	Up	2.66469e-23	1.47939e-21	AI384738	AI384738	Hypothetical LOC558925	Dr.76632	558925	LOC558925	10
10.7195	0.075773	14.0746	0.187421	10.23	Up	5.30268e-19	8.41408e-18	AI958404	AI958404	ATP-binding cassette, sub-family A (ABC1), member 12	Dr.75341	558335	abca12	9	Molecular Function:	nucleotide binding	ATP binding	ATPase activity	nucleoside-triphosphatase activity	hydrolase activity	hydrolase activity, acting on acid anhydrides, in phosphorus-containing anhydrides	purine nucleotide binding	hydrolase activity, acting on acid anhydrides	binding	catalytic activity	adenyl ribonucleotide binding	purine nucleoside binding	pyrophosphatase activity	ribonucleotide binding	adenyl nucleotide binding	nucleoside binding	purine ribonucleotide binding
9.82237	0.085418	13.1734	0.201531	10.2	Up	7.71816e-18	9.25936e-17	BM005308	BM005308	Zgc:65997	Dr.16900	794398	zgc:65997	17	Biological Process:	metabolic process	oxidation reduction	Molecular Function:	catalytic activity	binding	oxidoreductase activity	Cellular Component:	cellular_component	all
6.86134	0.10706	10.2096	0.130951	10.18	Up	1.29096e-21	4.3835e-20	BI863963	BI863963	Transcribed locus	Dr.84333	-	-	3
9.19215	0.109413	12.5377	0.159398	10.16	Up	1.30032e-19	2.41815e-18	AY075045	AY075045	Endogenous retrovirus ZFERV envelope protein (env)	Dr.75128	402813	-	19
7.835	0.087402	11.1795	0.426206	10.16	Up	2.9493e-09	5.7284e-09	BI896260	BI896260	Tryptophan 2,3-dioxygenase a	Dr.105118	100008541	tdo2a	14	Biological Process:	tryptophan catabolic process	tryptophan catabolic process to kynurenine	oxidation reduction	indolalkylamine metabolic process	carboxylic acid metabolic process	nitrogen compound metabolic process	organic acid metabolic process	cellular process	cellular amine metabolic process	cellular amino acid derivative catabolic process	biogenic amine metabolic process	amine metabolic process	nitrogen compound catabolic process	indole derivative catabolic process	aromatic compound catabolic process	cellular nitrogen compound metabolic process	amine catabolic process	cellular metabolic process	cellular amino acid and derivative metabolic process	cellular amino acid catabolic process	carboxylic acid catabolic process	cellular aromatic compound metabolic process	primary metabolic process	cellular ketone metabolic process	catabolic process	metabolic process	heterocycle metabolic process	heterocycle catabolic process	organic acid catabolic process	cellular catabolic process	cellular amino acid derivative metabolic process	tryptophan metabolic process	indole derivative metabolic process	aromatic amino acid family catabolic process
10.7889	0.097079	14.1301	0.117732	10.13	Up	3.77814e-23	1.98183e-21	AW077368	AW077368	Calbindin 2, like	Dr.7048	393691	calb2l	18	Molecular Function:	calcium ion binding	cation binding	ion binding	binding	metal ion binding
9.7851	0.106335	13.123	0.13374	10.11	Up	2.04154e-21	6.33794e-20	AI657551	AI657551	Transcribed locus	Dr.121660	-	-	8
9.33727	0.081085	12.6729	0.090939	10.1	Up	1.27667e-26	2.11095e-24	NM_131375	NM_131375	Proteasome activator subunit 1	Dr.81309	30648	psme1	24	Molecular Function:	proteasome activator activity	proteasome regulator activity	Cellular Component:	proteasome complex	proteasome activator complex	intracellular part	intracellular	cell part	all	protein complex	proteasome accessory complex	macromolecular complex	cellular_component	cell
10.3679	0.171045	13.703	0.175101	10.09	Up	3.32396e-16	2.63629e-15	BE016177	BE016177	Wu:fk66f10	Dr.9981	566607	wu:fk66f10	8
10.0771	0.13171	13.4035	0.146361	10.03	Up	2.92212e-19	5.00267e-18		DRFRAMEFINDER11501	similar to genpept|m60974|m60974_1 growth arrest and dna-damage-inducible protein; gadd45 - homo sapiens	-	-	-	-
11.2199	0.12226	14.5424	0.150591	10	Up	1.83492e-19	3.23815e-18	BI890730	BI890730	NAD(P)H dehydrogenase, quinone 1	Dr.4189	322506	nqo1	7	Biological Process:	response to chemical stimulus	response to stimulus	Molecular Function:	electron carrier activity	oxidoreductase activity	coenzyme binding	binding	catalytic activity	cofactor binding	Cellular Component:	cellular_component	all
12.5078	0.107309	15.8262	0.059004	9.98	Up	1.85171e-26	2.60817e-24	BI841063	BI841063	Transcribed locus, moderately similar to XP_696808.2 PREDICTED: similar to cadherin 1, epithelial [Danio rerio]	Dr.130195	-	-	3
11.3025	0.119221	14.6185	0.158759	9.96	Up	4.29164e-19	6.97483e-18	BI671809	BI671809	Wu:fc10e09	Dr.2117	557389	wu:fc10e09	13
11.077	0.09828	14.3907	0.200022	9.94	Up	2.00704e-17	2.13504e-16	AI657915	AI657915	Im:7158730	Dr.78482	798527	im:7158730	16	Biological Process:	transport	establishment of localization	localization	Molecular Function:	nucleotide binding	ATP binding	ATPase activity	ATPase activity, coupled to transmembrane movement of substances	hydrolase activity, acting on acid anhydrides, in phosphorus-containing anhydrides	transporter activity	binding	catalytic activity	transmembrane transporter activity	purine nucleoside binding	pyrophosphatase activity	nucleoside binding	purine ribonucleotide binding	hydrolase activity	P-P-bond-hydrolysis-driven transmembrane transporter activity	purine nucleotide binding	nucleoside-triphosphatase activity	hydrolase activity, acting on acid anhydrides	active transmembrane transporter activity	hydrolase activity, acting on acid anhydrides, catalyzing transmembrane movement of substances	ATPase activity, coupled to movement of substances	ATPase activity, coupled	adenyl ribonucleotide binding	ribonucleotide binding	adenyl nucleotide binding	primary active transmembrane transporter activity	Cellular Component:	integral to membrane	intrinsic to membrane	membrane
7.96556	0.141822	11.2757	0.224218	9.92	Up	5.19546e-15	3.18426e-14	AF354751	AF354751	Proteasome (prosome, macropain) subunit, alpha type, 6b	Dr.82172	83917	psma6b	15	Biological Process:	ubiquitin-dependent protein catabolic process	proteolysis involved in cellular protein catabolic process	cellular biopolymer catabolic process	biopolymer catabolic process	cellular metabolic process	cellular macromolecule catabolic process	modification-dependent macromolecule catabolic process	cellular process	proteolysis	modification-dependent protein catabolic process	macromolecule metabolic process	primary metabolic process	catabolic process	metabolic process	cellular protein catabolic process	cellular catabolic process	cellular macromolecule metabolic process	protein metabolic process	biopolymer metabolic process	protein catabolic process	cellular protein metabolic process	macromolecule catabolic process	cellular biopolymer metabolic process	Molecular Function:	endopeptidase activity	threonine-type endopeptidase activity	peptidase activity	hydrolase activity	threonine-type peptidase activity	catalytic activity	peptidase activity, acting on L-amino acid peptides	Cellular Component:	proteasome complex	proteasome core complex
9.56984	0.073163	12.8797	0.369263	9.92	Up	1.0747e-10	2.71928e-10	AW019214	AW019214	Similar to Transcobalamin-1 precursor (Transcobalamin I) (TCI) (TC I)	Dr.79969	566714	LOC566714	5	Biological Process:	cobalamin transport	transport	establishment of localization	vitamin transport	localization	Molecular Function:	cobalamin binding	tetrapyrrole binding	binding	vitamin binding
9.34373	0.109748	12.6504	0.126162	9.9	Up	1.33842e-21	4.50443e-20	BG985435	BG985435	Zgc:85763	Dr.2298	338247	zgc:85763	20	Biological Process:	metabolic process	Molecular Function:	catalytic activity
9.28057	0.105246	12.5827	0.138835	9.86	Up	5.79931e-21	1.55864e-19	BI706756	BI706756	fq09f11.y1 Zebrafish adult retina cDNA cDNA clone 4790949 5, mRNA sequence.	-	-	-	-
8.24704	0.103304	11.5489	0.234112	9.86	Up	1.83691e-15	1.26211e-14		NM_131434_1	synaptosome-associated protein 25 b; snap25b	-	-	-	-
10.1089	0.099047	13.4105	0.139312	9.86	Up	3.0252e-21	8.91847e-20		DRFRAMEFINDER06802	6452754 47-620 forward	-	-	-	-
7.29237	0.122094	10.589	0.226594	9.83	Up	2.31501e-15	1.55698e-14		DRFRAMEFINDER12193	similar to genpept|m35196|m35196_1 cek3 protein - gallus gallus	-	-	-	-
8.52735	0.136646	11.8176	0.594769	9.78	Up	3.88578e-06	4.87067e-06		DRFRAMEFINDER08746	similar to genpept|af132929|af132929_1 cgmp-phosphodiesterase 6 gamma subunit; cgmp-pde6 gamma - cavia porcellus	-	-	-	-
8.37013	0.084208	11.6598	0.20578	9.78	Up	2.35623e-17	2.46184e-16	AJ304429	AJ304429	Gonadotropin-releasing hormone 3	Dr.82596	360141	gnrh3	17	Biological Process:	multicellular organismal development	brain development	camera-type eye development	system development	developmental process	eye development	sensory organ development	organ development	multicellular organismal process	anatomical structure development	central nervous system development	nervous system development	Molecular Function:	hormone activity	protein binding	binding	receptor binding	Cellular Component:	extracellular region	all	cellular_component
12.5773	0.142878	15.8636	0.086782	9.76	Up	1.64276e-21	5.31694e-20	BM101561	BM101561	Similar to chymotrypsinogen B1	Dr.77126	562139	LOC562139	7
10.8891	0.093292	14.167	0.138336	9.7	Up	1.68279e-21	5.40054e-20	BI864456	BI864456	Transcribed locus	Dr.13867	-	-	15
11.4354	0.102197	14.7104	0.143432	9.68	Up	1.11884e-20	2.71881e-19		DRFRAMEFINDER09541	similar to genpept|af325922|af325922_2 omega class glutathione-s-transferase - takifugu rubripes	-	-	-	-
8.52486	0.150653	11.7956	0.215753	9.65	Up	5.84035e-15	3.54806e-14	BI865382	BI865382	Zgc:194930	Dr.84387	557813	zgc:194930	7	Biological Process:	biological_process	all	Molecular Function:	molecular_function	all	Cellular Component:	cellular_component	all
8.48245	0.083958	11.7504	0.208863	9.63	Up	4.35927e-17	4.2184e-16		DRFRAMEFINDER08516	similar to genpept|ax277520|ax277520_1 unnamed protein product -	-	-	-	-
9.25789	0.139198	12.524	0.174322	9.62	Up	3.31427e-17	3.31688e-16		DRFRAMEFINDER10087	similar to genpept|af047711|af047711_1 ngap - homo sapiens	-	-	-	-
8.20968	0.073146	11.466	0.205041	9.56	Up	1.65037e-17	1.79068e-16		DRFRAMEFINDER09519	similar to genpept|af339106|af339106_1 forkhead-related transcription factor 2; foxp2 - mus musculus	-	-	-	-
10.05	0.100727	13.3059	0.136271	9.55	Up	3.62704e-21	1.04103e-19	AI584342	AI584342	fb92d07.x1 Zebrafish WashU MPIMG EST cDNA clone IMAGE:3719341 3 similar to gb:M61877 SPECTRIN ALPHA CHAIN (HUMAN );, mRNA sequence.	-	-	-	-
9.13824	0.10142	12.3924	0.252926	9.54	Up	1.97468e-14	1.07358e-13	BM155010	BM155010	fv92d05.y1 Zebrafish SJD adult male II cDNA clone 5544609 5 similar to contains element MER6 MER6 repetitive element ;, mRNA sequence.	-	-	-	-
7.45438	0.0958	10.7053	0.188946	9.52	Up	7.14157e-18	8.59475e-17	BI472636	BI472636	Similar to Fibrocystin-L precursor (Polycystic kidney and hepatic disease 1-like protein 1) (PKHD1-like protein 1)	Dr.52379	569167	LOC569167	19
12.3258	0.102863	15.5766	0.117908	9.52	Up	2.39326e-22	9.97892e-21	NM_131400	NM_131400	Thyrotroph embryonic factor	Dr.32598	30674	tef	12	Biological Process:	regulation of transcription, DNA-dependent	cellular biopolymer biosynthetic process	nitrogen compound metabolic process	regulation of macromolecule metabolic process	cellular process	cellular macromolecule biosynthetic process	macromolecule metabolic process	regulation of nucleobase, nucleoside, nucleotide and nucleic acid metabolic process	gene expression	nucleobase, nucleoside, nucleotide and nucleic acid metabolic process	biological regulation	regulation of biological process	regulation of cellular process	cellular macromolecule metabolic process	regulation of nitrogen compound metabolic process	regulation of cellular metabolic process	cellular biosynthetic process	biosynthetic process	transcription, DNA-dependent	regulation of biosynthetic process	cellular metabolic process	RNA metabolic process	regulation of transcription	regulation of cellular biosynthetic process	regulation of metabolic process	biopolymer biosynthetic process	regulation of primary metabolic process	primary metabolic process	metabolic process	regulation of gene expression	biopolymer metabolic process	transcription	RNA biosynthetic process	regulation of RNA metabolic process
11.6374	0.094757	14.887	0.149976	9.51	Up	1.87484e-20	4.23148e-19		DRFRAMEFINDER06369	similar to genpept|af134346|af134346_1 l-threonine 3-dehydrogenase - mus musculus	-	-	-	-
8.72962	0.107922	11.9783	0.116556	9.51	Up	4.14607e-22	1.57675e-20	BI710443	BI710443	Endothelial PAS domain protein 1	Dr.83091	555192	epas1	13	Biological Process:	transcription	regulation of transcription, DNA-dependent	signal transduction	regulation of transcription	cellular biopolymer biosynthetic process	nitrogen compound metabolic process	regulation of macromolecule metabolic process	cell communication	cellular process	cellular macromolecule biosynthetic process	macromolecule metabolic process	regulation of nucleobase, nucleoside, nucleotide and nucleic acid metabolic process	gene expression	biological regulation	nucleobase, nucleoside, nucleotide and nucleic acid metabolic process	regulation of cellular process	regulation of biological process	regulation of nitrogen compound metabolic process	cellular macromolecule metabolic process	regulation of cellular metabolic process	cellular biosynthetic process	biosynthetic process	transcription, DNA-dependent	regulation of biosynthetic process	cellular metabolic process	RNA metabolic process	regulation of cellular biosynthetic process	biopolymer biosynthetic process	regulation of metabolic process	regulation of primary metabolic process	primary metabolic process	metabolic process	regulation of gene expression	biopolymer metabolic process
12.352	0.101318	15.5957	0.104612	9.47	Up	2.06814e-23	1.20078e-21	BI671019	BI671019	Serine/threonine kinase 35	Dr.76552	568080	stk35	23	Biological Process:	protein amino acid phosphorylation	cellular metabolic process	post-translational protein modification	cellular process	phosphorylation	protein modification process	macromolecule metabolic process	primary metabolic process	metabolic process	phosphate metabolic process	protein metabolic process	cellular macromolecule metabolic process	biopolymer metabolic process	biopolymer modification	phosphorus metabolic process	cellular protein metabolic process	cellular biopolymer metabolic process	Molecular Function:	nucleotide binding	protein kinase activity	protein serine/threonine kinase activity	ATP binding	kinase activity	purine nucleotide binding	binding	transferase activity	phosphotransferase activity, alcohol group as acceptor	catalytic activity	transferase activity, transferring phosphorus-containing groups	purine nucleoside binding	adenyl ribonucleotide binding	ribonucleotide binding	adenyl nucleotide binding	purine ribonucleotide binding
8.92877	0.111759	12.1718	0.164322	9.47	Up	9.3208e-19	1.37658e-17		DRFRAMEFINDER05838	similar to genpept|af153609|af153609_1 serine/threonine protein kinase sgk - homo sapiens	-	-	-	-
8.10944	0.086956	11.3484	0.117604	9.44	Up	2.53514e-23	1.41782e-21		NM_131374_1	proteasome activator subunit 2; psme2	-	-	-	-
10.589	0.111883	13.8204	0.123759	9.39	Up	2.74818e-21	8.22939e-20	BG883783	BG883783	Transcribed locus	Dr.83280	-	-	15
8.05314	0.111284	11.2835	0.150584	9.38	Up	1.43966e-19	2.61339e-18		DRFRAMEFINDER06029	similar to genpept|ak027843|ak027843_1 unnamed protein product - homo sapiens	-	-	-	-
9.16888	0.061853	12.3963	0.100762	9.37	Up	1.42016e-26	2.29429e-24	AW826221	AW826221	Zgc:92474	Dr.81862	436917	zgc:92474	Un	Biological Process:	biological_process	all	Molecular Function:	molecular_function	all	Cellular Component:	cellular_component	all
8.44186	0.07546	11.6689	0.13679	9.36	Up	2.92781e-22	1.19085e-20	BE605503	BE605503	Zgc:136963	Dr.1489	664694	zgc:136963	8	Biological Process:	protein amino acid glycosylation	cellular metabolic process	cellular process	glycoprotein metabolic process	cellular macromolecule biosynthetic process	protein modification process	macromolecule metabolic process	primary metabolic process	biopolymer glycosylation	metabolic process	glycoprotein biosynthetic process	protein metabolic process	cellular macromolecule metabolic process	biopolymer metabolic process	biopolymer modification	carbohydrate metabolic process	cellular biosynthetic process	cellular carbohydrate metabolic process	cellular protein metabolic process	biosynthetic process	cellular biopolymer metabolic process	macromolecule biosynthetic process	glycosylation	Molecular Function:	fucosyltransferase activity	transferase activity	transferase activity, transferring glycosyl groups	transferase activity, transferring hexosyl groups	catalytic activity	Cellular Component:	Golgi apparatus	membrane	integral to membrane	intracellular membrane-bounded organelle
9.30865	0.089837	12.5271	0.29138	9.31	Up	7.4418e-13	2.87175e-12	AW018623	AW018623	ATP-binding cassette, sub-family G (WHITE), member 2a	Dr.52856	735312	abcg2a	23	Molecular Function:	nucleotide binding	ATP binding	ATPase activity	nucleoside-triphosphatase activity	hydrolase activity	hydrolase activity, acting on acid anhydrides, in phosphorus-containing anhydrides	purine nucleotide binding	hydrolase activity, acting on acid anhydrides	binding	catalytic activity	adenyl ribonucleotide binding	purine nucleoside binding	pyrophosphatase activity	ribonucleotide binding	adenyl nucleotide binding	nucleoside binding	purine ribonucleotide binding	Cellular Component:	membrane	ATP-binding cassette (ABC) transporter complex	protein complex	all	cell part	membrane part	cellular_component	cell	macromolecular complex
11.2302	0.117553	14.4477	0.151702	9.3	Up	3.77898e-19	6.24846e-18	AI353648	AI353648	Zgc:103738	Dr.39013	541319	zgc:103738	17	Molecular Function:	zinc ion binding	metal ion binding	cation binding	ion binding	binding	transition metal ion binding	Cellular Component:	cellular_component	all
8.50675	0.137068	11.7197	0.425718	9.27	Up	1.3888e-08	2.40509e-08	AW019817	AW019817	Zgc:77825	Dr.80068	402940	zgc:77825	16	Biological Process:	nucleobase, nucleoside, nucleotide and nucleic acid metabolic process	nucleoside metabolic process	nitrogen compound metabolic process	cellular metabolic process	nucleobase, nucleoside and nucleotide metabolic process	primary metabolic process	metabolic process	cellular process	Molecular Function:	catalytic activity	purine-nucleoside phosphorylase activity	transferase activity, transferring pentosyl groups	transferase activity, transferring glycosyl groups	transferase activity	Cellular Component:	cellular_component	all
9.73746	0.10887	12.9497	0.118483	9.27	Up	9.62028e-22	3.32674e-20		DRFRAMEFINDER00451	similar to genpept|y11252|y11252_1 annexin max1 - oryzias latipes	-	-	-	-
8.39356	0.105005	11.5934	0.158849	9.19	Up	3.49482e-19	5.84211e-18	BG729678	BG729678	Si:ch211-139a5.6	Dr.88635	327651	si:ch211-139a5.6	5	Biological Process:	proteolysis	biopolymer catabolic process	protein metabolic process	biopolymer metabolic process	protein catabolic process	macromolecule catabolic process	macromolecule metabolic process	catabolic process	primary metabolic process	metabolic process	Molecular Function:	serine-type endopeptidase activity	scavenger receptor activity	peptidase activity	serine-type peptidase activity	hydrolase activity	transmembrane receptor activity	serine hydrolase activity	endopeptidase activity	catalytic activity	peptidase activity, acting on L-amino acid peptides	signal transducer activity	molecular transducer activity	receptor activity	Cellular Component:	membrane	cell	all	cellular_component	cell part
11.1536	0.104983	14.3517	0.190053	9.18	Up	2.72649e-17	2.80618e-16	BI673466	BI673466	Serum/glucocorticoid regulated kinase 1	Dr.78523	324140	sgk1	23	Biological Process:	protein amino acid phosphorylation	apoptosis	response to stress	cellular metabolic process	post-translational protein modification	cellular process	phosphorylation	protein modification process	cell death	macromolecule metabolic process	primary metabolic process	metabolic process	death	phosphate metabolic process	protein metabolic process	cellular macromolecule metabolic process	biopolymer metabolic process	biopolymer modification	programmed cell death	phosphorus metabolic process	response to stimulus	cellular protein metabolic process	cellular biopolymer metabolic process	Molecular Function:	nucleotide binding	protein kinase activity	protein serine/threonine kinase activity	ATP binding	kinase activity	transferase activity	purine nucleotide binding	binding	phosphotransferase activity, alcohol group as acceptor	catalytic activity
8.94477	0.091151	12.1394	0.193452	9.16	Up	1.72206e-17	1.85787e-16	BI475933	BI475933	Carnitine palmitoyltransferase 1B (muscle)	Dr.83085	449677	cpt1b	18	Biological Process:	response to bacterium	response to stimulus	response to other organism	multi-organism process	response to biotic stimulus	Molecular Function:	acyltransferase activity	transferase activity	transferase activity, transferring acyl groups other than amino-acyl groups	transferase activity, transferring acyl groups	catalytic activity	Cellular Component:	cellular_component	all
9.2323	0.13219	12.4198	0.214289	9.11	Up	3.31779e-15	2.12596e-14	AJ400460	AJ400460	##########################################################################################################################################################################################################################################################	-	-	-	-
10.0007	0.144242	13.1832	0.203153	9.08	Up	2.51677e-15	1.66602e-14		DRFRAMEFINDER09805	similar to genpept|af087853|af087853_1 growth arrest and dna damage inducible protein beta; gadd45b - homo sapiens	-	-	-	-
9.31792	0.117607	12.4993	0.145879	9.07	Up	2.47066e-19	4.28059e-18	BM154187	BM154187	fv85b05.x1 Zebrafish SJD adult male II cDNA clone 5543768 3, mRNA sequence.	-	-	-	-
7.15255	0.096349	10.3324	0.173419	9.06	Up	1.69461e-18	2.34349e-17	AW202760	AW202760	Wu:fk84e06	Dr.10015	564693	wu:fk84e06	5	Biological Process:	proteolysis	biopolymer catabolic process	protein metabolic process	biopolymer metabolic process	protein catabolic process	macromolecule catabolic process	macromolecule metabolic process	catabolic process	primary metabolic process	metabolic process	Molecular Function:	serine-type endopeptidase activity	scavenger receptor activity	peptidase activity	serine-type peptidase activity	hydrolase activity	transmembrane receptor activity	serine hydrolase activity	endopeptidase activity	catalytic activity	peptidase activity, acting on L-amino acid peptides	signal transducer activity	molecular transducer activity	receptor activity	Cellular Component:	membrane	integral to membrane	intrinsic to membrane	cell	all	cellular_component	cell part	membrane part
11.856	0.108012	15.0312	0.111764	9.03	Up	4.31209e-22	1.62365e-20	BI896347	BI896347	Ntl-dependent gene 5	Dr.11690	386628	ntd5	16	Molecular Function:	peptidase inhibitor activity	enzyme regulator activity	enzyme inhibitor activity	Cellular Component:	extracellular region	all	cellular_component
9.57411	0.079996	12.7445	0.104696	9	Up	1.32802e-24	1.06325e-22	BI879555	BI879555	Zgc:63907	Dr.79529	394112	zgc:63907	16	Molecular Function:	protein binding	zinc ion binding	metal ion binding	cation binding	ion binding	binding	transition metal ion binding
12.3638	0.083189	15.5334	0.047951	9	Up	1.38239e-29	5.84138e-27	AW076614	AW076614	Transcribed locus	Dr.122128	-	-	3
8.58186	0.096084	11.7448	0.133079	8.96	Up	3.27936e-21	9.52016e-20	AI384708	AI384708	Growth arrest and DNA-damage-inducible, alpha like	Dr.27107	393548	gadd45al	2
8.69475	0.115222	11.8549	0.151602	8.94	Up	5.30996e-19	8.41408e-18	AF071242	AF071242	homeobox protein (hoxa13b) gene, complete cds., product = homeobox protein, gene = hoxa13b, location = join(308..935,1335..1564), protein_id = AAD15936.1, codon_start = 1, db_xref = GI:4322053, name = CDS	-	30438	-	-	Biological Process:	transcription	regulation of transcription, DNA-dependent	multicellular organismal development	regulation of transcription	cellular biopolymer biosynthetic process	nitrogen compound metabolic process	developmental process	regulation of macromolecule metabolic process	multicellular organismal process	cellular process	cellular macromolecule biosynthetic process	macromolecule metabolic process	regulation of nucleobase, nucleoside, nucleotide and nucleic acid metabolic process	gene expression	biological regulation	nucleobase, nucleoside, nucleotide and nucleic acid metabolic process	regulation of cellular process	regulation of biological process	regulation of nitrogen compound metabolic process	cellular macromolecule metabolic process	regulation of cellular metabolic process	cellular biosynthetic process	biosynthetic process	transcription, DNA-dependent	regulation of biosynthetic process	cellular metabolic process	RNA metabolic process	regulation of cellular biosynthetic process	biopolymer biosynthetic process	regulation of metabolic process	regulation of primary metabolic process	primary metabolic process	metabolic process	regulation of gene expression
8.01646	0.113213	11.1754	0.164913	8.93	Up	2.77542e-18	3.67128e-17	AW595123	AW595123	Similar to Tissue inhibitor of metalloproteinase 2	Dr.75521	100148350	LOC100148350	12
8.50903	0.096843	11.6578	0.16627	8.87	Up	8.49351e-19	1.27671e-17	AI416322	AI416322	Desmocollin 2 like	Dr.76256	560091	dsc2l	20	Biological Process:	homophilic cell adhesion	heart development	multicellular organismal development	cell-cell adhesion	system development	developmental process	multicellular organismal process	organ development	cellular process	anatomical structure development	biological adhesion	cell adhesion	Molecular Function:	calcium ion binding	cation binding	ion binding	binding	metal ion binding	Cellular Component:	membrane	cell	all	cellular_component	cell part
10.6064	0.081888	13.7447	0.10412	8.8	Up	2.30968e-24	1.62569e-22	AF329850	AF329850	HIV-1 Tat interactive protein 2	Dr.76717	64605	htatip2	7	Biological Process:	metabolic process	Molecular Function:	catalytic activity	binding
8.61391	0.101498	11.7517	0.157632	8.8	Up	4.00234e-19	6.54662e-18		NM_131194_1	homeo box a13b; hoxa13b	-	-	-	-
9.85234	0.117493	12.9805	0.173032	8.74	Up	1.65615e-17	1.7944e-16	BE017358	BE017358	Transcribed locus	Dr.122157	-	-	16
9.60572	0.102941	12.7318	0.161061	8.73	Up	8.67286e-19	1.29682e-17	BI671203	BI671203	fp62c08.x1 Zebrafish adult retina cDNA cDNA clone 4786551 3, mRNA sequence.	-	-	-	-
7.92174	0.119287	11.0444	0.553419	8.71	Up	2.62743e-06	3.35025e-06		DRFRAMEFINDER08854	similar to genpept|aj001390|aj001390_1 3,5-cyclic-nucleotide phosphodiesterase gamma subunit - spermophilus tridecemlineatus	-	-	-	-
11.9148	0.074506	15.0374	0.08739	8.71	Up	1.63621e-26	2.39327e-24	AJ245493	AJ245493	Cathepsin F	Dr.81265	565588	ctsf	14	Biological Process:	proteolysis	biopolymer catabolic process	protein metabolic process	biopolymer metabolic process	protein catabolic process	macromolecule catabolic process	macromolecule metabolic process	catabolic process	primary metabolic process	metabolic process	Molecular Function:	cysteine-type endopeptidase activity	cysteine-type endopeptidase inhibitor activity	peptidase activity	cysteine-type peptidase activity	hydrolase activity	enzyme inhibitor activity	endopeptidase activity	endopeptidase inhibitor activity	catalytic activity	peptidase activity, acting on L-amino acid peptides	enzyme regulator activity	peptidase inhibitor activity
9.53503	0.109799	12.6555	0.129667	8.7	Up	1.71496e-20	3.96473e-19	BE017365	BE017365	Beta-carotene oxygenase 2a	Dr.82050	678554	bco2a	15	Biological Process:	biological_process	all	Cellular Component:	cellular_component	all
8.60567	0.118321	11.7203	0.246684	8.66	Up	8.25481e-14	3.92904e-13	BE016688	BE016688	Im:7158730	Dr.78482	798527	im:7158730	16	Biological Process:	transport	establishment of localization	localization	Molecular Function:	nucleotide binding	ATP binding	ATPase activity	ATPase activity, coupled to transmembrane movement of substances	hydrolase activity, acting on acid anhydrides, in phosphorus-containing anhydrides	transporter activity	binding	catalytic activity	transmembrane transporter activity	purine nucleoside binding	pyrophosphatase activity	nucleoside binding	purine ribonucleotide binding	hydrolase activity	P-P-bond-hydrolysis-driven transmembrane transporter activity	purine nucleotide binding	nucleoside-triphosphatase activity	hydrolase activity, acting on acid anhydrides	active transmembrane transporter activity	hydrolase activity, acting on acid anhydrides, catalyzing transmembrane movement of substances	ATPase activity, coupled to movement of substances	ATPase activity, coupled	adenyl ribonucleotide binding	ribonucleotide binding	adenyl nucleotide binding	primary active transmembrane transporter activity	Cellular Component:	integral to membrane	intrinsic to membrane	membrane
9.90188	0.096336	13.0146	0.138243	8.65	Up	1.40288e-20	3.32408e-19	NM_131595	NM_131595	Brain-derived neurotrophic factor	Dr.132862	58118	bdnf	7	Biological Process:	brain development	multicellular organismal development	system development	developmental process	multicellular organismal process	organ development	anatomical structure development	central nervous system development	nervous system development	Molecular Function:	receptor binding	growth factor activity	protein binding	binding	Cellular Component:	cellular_component	all
8.10663	0.098274	11.2131	0.129731	8.61	Up	4.55623e-21	1.26017e-19	AW076817	AW076817	Transcribed locus	Dr.80230	-	-	15
12.0414	0.112073	15.1446	0.229276	8.59	Up	1.1415e-14	6.55265e-14	AJ299409	AJ299409	Insulin-like growth factor binding protein 1a	Dr.76315	317638	igfbp1a	20	Biological Process:	regulation of cell growth	response to hypoxia	negative regulation of cell proliferation	response to oxygen levels	cellular process	negative regulation of cellular process	regulation of cellular component size	growth	negative regulation of biological process	regulation of anatomical structure size	regulation of growth	biological regulation	response to chemical stimulus	regulation of biological process	regulation of cellular process	cell growth	regulation of cell proliferation	regulation of biological quality	response to stress	cell proliferation	response to stimulus	regulation of cell size	Molecular Function:	insulin-like growth factor binding	insulin-like growth factor I binding	insulin-like growth factor II binding	protein binding	binding	growth factor binding	Cellular Component:	extracellular region	all	cellular_component
12.2813	0.086981	15.3837	0.190029	8.59	Up	2.11589e-17	2.23682e-16	BI842839	BI842839	Zgc:103456	Dr.84635	450011	zgc:103456	6	Biological Process:	biological_process	all	Molecular Function:	molecular_function	all	Cellular Component:	integral to membrane	intrinsic to membrane	membrane	cell	all	cellular_component	cell part	membrane part
10.797	0.124455	13.8977	0.205146	8.58	Up	1.75372e-15	1.21152e-14	AW281819	AW281819	Abhydrolase domain containing 4	Dr.81194	550276	abhd4	2	Molecular Function:	hydrolase activity	catalytic activity	Cellular Component:	cellular_component	all
8.75853	0.124776	11.8573	0.183622	8.57	Up	1.54219e-16	1.30477e-15	BG303940	BG303940	Similar to proline dehydrogenase	Dr.82460	100003259	LOC100003259	5
7.8188	0.094069	10.914	0.148383	8.55	Up	7.0765e-20	1.40532e-18	AW421877	AW421877	SET domain containing 6	Dr.77042	322348	setd6	25	Biological Process:	biological_process	all	Molecular Function:	molecular_function	all
11.0885	0.091757	14.1833	0.170804	8.54	Up	1.94766e-18	2.67399e-17	U43671	U43671	Thyrotroph embryonic factor	Dr.32598	30674	tef	12	Biological Process:	regulation of transcription, DNA-dependent	cellular biopolymer biosynthetic process	nitrogen compound metabolic process	regulation of macromolecule metabolic process	cellular process	cellular macromolecule biosynthetic process	macromolecule metabolic process	regulation of nucleobase, nucleoside, nucleotide and nucleic acid metabolic process	gene expression	nucleobase, nucleoside, nucleotide and nucleic acid metabolic process	biological regulation	regulation of biological process	regulation of cellular process	cellular macromolecule metabolic process	regulation of nitrogen compound metabolic process	regulation of cellular metabolic process	cellular biosynthetic process	biosynthetic process	transcription, DNA-dependent	regulation of biosynthetic process	cellular metabolic process	RNA metabolic process	regulation of transcription	regulation of cellular biosynthetic process	regulation of metabolic process	biopolymer biosynthetic process	regulation of primary metabolic process	primary metabolic process	metabolic process	regulation of gene expression	biopolymer metabolic process	transcription	RNA biosynthetic process	regulation of RNA metabolic process
9.58069	0.08368	12.6731	0.232559	8.53	Up	4.76447e-15	2.95089e-14		DRFRAMEFINDER02221	similar to genpept|d31628|d31628_1 4-hydroxyphenylpyruvic acid dioxgenase hpd - homo sapiens	-	-	-	-
9.37623	0.11535	12.4677	0.167384	8.52	Up	9.60532e-18	1.12224e-16	AI959515	AI959515	Transcribed locus	Dr.79703	-	-	24
8.65212	0.103107	11.7419	0.141194	8.51	Up	6.36221e-20	1.28018e-18	AI884128	AI884128	Acyl-CoA synthetase long-chain family member 1	Dr.48541	555308	acsl1	1	Biological Process:	metabolic process	Molecular Function:	catalytic activity	Cellular Component:	cellular_component	all
7.38835	0.091015	10.4763	0.154026	8.5	Up	1.41733e-19	2.57901e-18	AW232463	AW232463	Transcribed locus, strongly similar to XP_001336220.1 PREDICTED: wu:fj20b03 [Danio rerio]	Dr.122317	335535	-	15
10.9624	0.073853	14.0495	0.183753	8.5	Up	4.26421e-18	5.3698e-17	BM181749	BM181749	Lectin, galactoside-binding, soluble, 1 (galectin 1)-like 3	Dr.84923	393486	lgals1l3	6	Biological Process:	vasculature development	sprouting angiogenesis	anatomical structure morphogenesis	anatomical structure formation	multicellular organismal development	anatomical structure formation involved in morphogenesis	angiogenesis	blood vessel morphogenesis	system development	developmental process	multicellular organismal process	organ development	anatomical structure development	organ morphogenesis	blood vessel development	Molecular Function:	sugar binding	galactoside binding	carbohydrate binding	binding	monosaccharide binding	Cellular Component:	cellular_component	all
8.14023	0.100298	11.2194	0.169342	8.45	Up	3.7829e-18	4.82764e-17		DRFRAMEFINDER01285	similar to genpept|ab023485|ab023485_1 transcription factor ca150b - mus musculus	-	-	-	-
11.1839	0.115364	14.2617	0.116838	8.44	Up	8.49652e-21	2.12581e-19		DRFRAMEFINDER11914	similar to genpept|u58630|u58630_1 cysteine-rich intestinal protein; crip - homo sapiens	-	-	-	-
12.63	0.090541	15.7062	0.083655	8.43	Up	3.6062e-25	3.56218e-23	AW078044	AW078044	Transcribed locus	Dr.28338	-	-	3
9.01205	0.071399	12.0871	0.087858	8.43	Up	1.69979e-26	2.43936e-24	AI332046	AI332046	Unc-51-like kinase 1 (C. elegans)	Dr.39439	558848	ulk1	15	Biological Process:	protein amino acid phosphorylation	cellular metabolic process	post-translational protein modification	cellular process	phosphorylation	protein modification process	macromolecule metabolic process	primary metabolic process	metabolic process	phosphate metabolic process	protein metabolic process	cellular macromolecule metabolic process	biopolymer metabolic process	biopolymer modification	phosphorus metabolic process	cellular protein metabolic process	cellular biopolymer metabolic process	Molecular Function:	nucleotide binding	protein kinase activity	protein serine/threonine kinase activity	ATP binding	purine nucleotide binding	binding	transferase activity	phosphotransferase activity, alcohol group as acceptor	catalytic activity	transferase activity, transferring phosphorus-containing groups	purine nucleoside binding	adenyl ribonucleotide binding	ribonucleotide binding	adenyl nucleotide binding	purine ribonucleotide binding	nucleoside binding
8.69	0.115	11.7595	0.270115	8.4	Up	9.75206e-13	3.66835e-12		DRFRAMEFINDER11169	similar to genpept|af380155|af380155_1 c-fos; c-fos - ctenopharyngodon idella	-	-	-	-
12.9187	0.087499	15.9873	0.050044	8.39	Up	2.68718e-28	7.86104e-26	AW184205	AW184205	Similar to es1 protein	Dr.6709	565309	LOC565309	14
8.62259	0.076734	11.6897	0.235877	8.38	Up	6.84288e-15	4.09819e-14		DRFRAMEFINDER01161	similar to genpept|bc021947|bc021947_1 mitochondrial ribosomal protein s5 - mus musculus	-	-	-	-
11.5166	0.116811	14.5816	0.131484	8.37	Up	1.02318e-19	1.97021e-18	BG305473	BG305473	Glutaryl-Coenzyme A dehydrogenase	Dr.79884	393860	gcdh	6	Biological Process:	metabolic process	oxidation reduction	Molecular Function:	acyl-CoA dehydrogenase activity	electron carrier activity	oxidoreductase activity	oxidoreductase activity, acting on the CH-CH group of donors	FAD binding	purine nucleotide binding	binding	nucleotide binding	catalytic activity	cofactor binding	coenzyme binding	purine nucleoside binding	adenyl nucleotide binding	nucleoside binding	Cellular Component:	cellular_component	all
9.50144	0.11596	12.5623	0.165507	8.34	Up	1.09654e-17	1.26177e-16	BG728516	BG728516	Glutamic pyruvate transaminase (alanine aminotransferase) 2, like	Dr.33603	403086	gpt2l	2	Biological Process:	biosynthetic process	metabolic process	Molecular Function:	catalytic activity	L-alanine:2-oxoglutarate aminotransferase activity	transaminase activity	transferase activity	transferase activity, transferring nitrogenous groups	pyridoxal phosphate binding	vitamin B6 binding	binding	alanine-oxo-acid transaminase activity	vitamin binding	cofactor binding	lipid binding	steroid binding	Cellular Component:	cellular_component	all
10.7763	0.10627	13.8355	0.176362	8.33	Up	2.05848e-17	2.18061e-16	AW343560	AW343560	Sequestosome 1	Dr.76246	406452	sqstm1	14	Biological Process:	biological_process	all	Molecular Function:	zinc ion binding	cation binding	ion binding	binding	transition metal ion binding	metal ion binding	Cellular Component:	cellular_component	all
8.37705	0.115492	11.435	0.131297	8.33	Up	9.09476e-20	1.76017e-18	AW019258	AW019258	Similar to chemokine (C-X-C motif) receptor 3.1	Dr.79952	799527	DKEY-81P7.2	16
11.4081	0.119707	14.4642	0.268588	8.32	Up	1.15643e-12	4.2802e-12	BG727092	BG727092	Phosphoenolpyruvate carboxykinase 1 (soluble)	Dr.37928	378727	pck1	6	Biological Process:	gluconeogenesis	response to glucose stimulus	carboxylic acid metabolic process	cellular metabolic process	response to hexose stimulus	organic acid metabolic process	cellular process	carbohydrate biosynthetic process	hexose biosynthetic process	cellular carbohydrate biosynthetic process	monosaccharide biosynthetic process	cellular ketone metabolic process	glucose metabolic process	primary metabolic process	monocarboxylic acid metabolic process	metabolic process	response to organic substance	monosaccharide metabolic process	response to chemical stimulus	carbohydrate metabolic process	response to monosaccharide stimulus	response to stimulus	cellular carbohydrate metabolic process	cellular biosynthetic process	response to carbohydrate stimulus	pyruvate metabolic process	hexose metabolic process	biosynthetic process	alcohol metabolic process	alcohol biosynthetic process	oxoacid metabolic process	Molecular Function:	phosphoenolpyruvate carboxykinase activity	GTP binding
8.06674	0.119743	11.1218	0.179486	8.31	Up	9.74598e-17	8.61953e-16	BE605965	BE605965	Interferon regulatory factor 7	Dr.82280	393650	irf7	25	Biological Process:	transcription	regulation of transcription, DNA-dependent	regulation of transcription	cellular biopolymer biosynthetic process	nitrogen compound metabolic process	regulation of macromolecule metabolic process	cellular process	cellular macromolecule biosynthetic process	macromolecule metabolic process	regulation of nucleobase, nucleoside, nucleotide and nucleic acid metabolic process	gene expression	biological regulation	nucleobase, nucleoside, nucleotide and nucleic acid metabolic process	regulation of cellular process	regulation of biological process	regulation of nitrogen compound metabolic process	cellular macromolecule metabolic process	regulation of cellular metabolic process	cellular biosynthetic process	biosynthetic process	transcription, DNA-dependent	regulation of biosynthetic process	cellular metabolic process	RNA metabolic process	regulation of cellular biosynthetic process	biopolymer biosynthetic process	regulation of metabolic process	regulation of primary metabolic process	primary metabolic process	metabolic process	regulation of gene expression	biopolymer metabolic process	RNA biosynthetic process	regulation of RNA metabolic process
9.71386	0.124588	12.7682	0.19681	8.31	Up	1.11255e-15	7.96056e-15	BM186244	BM186244	Transcribed locus	Dr.123334	-	-	25
10.3608	0.123218	13.4133	0.138096	8.3	Up	6.54133e-19	1.01538e-17	BG727636	BG727636	Transcribed locus	Dr.83108	-	-	3
7.67437	0.125912	10.7245	0.199346	8.28	Up	1.69647e-15	1.17639e-14		DRFRAMEFINDER00298	similar to genpept|ab057407|ab057407_1 matrix metalloproteinase 9; mmp-9 - cyprinus carpio	-	-	-	-
11.3963	0.108017	14.4444	0.121388	8.27	Up	8.28336e-21	2.0862e-19	AW826769	AW826769	Cytokine inducible SH2-containing protein	Dr.74191	767678	cish	6	Biological Process:	intracellular signaling cascade	signal transduction	regulation of biological process	regulation of cellular process	biological regulation	cellular process	cell communication	Molecular Function:	protein binding	binding	Cellular Component:	cellular_component	all
10.135	0.078105	13.1814	0.121408	8.26	Up	1.38412e-22	6.26644e-21	NM_131194	NM_131194	Homeo box A13b	Dr.15718	30438	hoxa13b	16	Biological Process:	transcription	regulation of transcription, DNA-dependent	multicellular organismal development	regulation of transcription	cellular biopolymer biosynthetic process	nitrogen compound metabolic process	developmental process	regulation of macromolecule metabolic process	multicellular organismal process	cellular process	cellular macromolecule biosynthetic process	macromolecule metabolic process	regulation of nucleobase, nucleoside, nucleotide and nucleic acid metabolic process	gene expression	biological regulation	nucleobase, nucleoside, nucleotide and nucleic acid metabolic process	regulation of cellular process	regulation of biological process	regulation of nitrogen compound metabolic process	cellular macromolecule metabolic process	regulation of cellular metabolic process	cellular biosynthetic process	biosynthetic process	transcription, DNA-dependent	regulation of biosynthetic process	cellular metabolic process	RNA metabolic process	regulation of cellular biosynthetic process	biopolymer biosynthetic process	regulation of metabolic process	regulation of primary metabolic process	primary metabolic process	metabolic process	regulation of gene expression
11.8986	0.119595	14.9442	0.118468	8.26	Up	2.85932e-20	6.21371e-19		DRFRAMEFINDER00367	similar to genpept|af251708|af251708_1 fructose-1,6-bisphosphatase - zaocys dhumnades	-	-	-	-
9.75268	0.12745	12.7908	0.14232	8.21	Up	2.20318e-18	2.98705e-17	BM095205	BM095205	Transcribed locus	Dr.81532	-	-	19
11.3441	0.114401	14.367	0.218268	8.13	Up	8.74215e-15	5.12271e-14	AI397347	AI397347	Keratin 15	Dr.76187	406844	krt15	11	Biological Process:	biological_process	all	Molecular Function:	structural molecule activity	Cellular Component:	intermediate filament	intracellular organelle	intracellular part	non-membrane-bounded organelle	all	cell	cytoskeletal part	intermediate filament cytoskeleton	intracellular	organelle	protein complex	cell part	intracellular non-membrane-bounded organelle	intracellular organelle part	cytoskeleton	cellular_component	macromolecular complex	organelle part
8.98264	0.07114	12.0049	0.137198	8.12	Up	1.96976e-21	6.1601e-20		DRFRAMEFINDER02373	16929494 1-577 forward	-	-	-	-
7.13393	0.124711	10.152	0.150581	8.1	Up	5.88675e-18	7.23338e-17	BM070939	BM070939	Gonadotropin-releasing hormone 2	Dr.84757	353222	gnrh2	21	Biological Process:	multicellular organismal development	brain development	camera-type eye development	system development	developmental process	eye development	sensory organ development	organ development	multicellular organismal process	anatomical structure development	central nervous system development	nervous system development	Molecular Function:	hormone activity	protein binding	binding	receptor binding	Cellular Component:	extracellular region	all	cellular_component
8.33322	0.108775	11.3493	0.127017	8.09	Up	3.18629e-20	6.80757e-19	BM082533	BM082533	Globoside alpha-1,3-N-acetylgalactosaminyltransferase 1, like 1	Dr.83474	393300	gbgt1l1	5	Biological Process:	carbohydrate metabolic process	primary metabolic process	metabolic process	Molecular Function:	transferase activity	transferase activity, transferring hexosyl groups	transferase activity, transferring glycosyl groups	catalytic activity	Cellular Component:	membrane	cell	all	cellular_component	cell part
10.5535	0.083603	13.5686	0.108875	8.08	Up	3.38316e-23	1.78812e-21	BM082820	BM082820	fu27b12.x1 Campbell zebrafish ovary cDNA clone 5306447 3, mRNA sequence.	-	-	-	-
8.37695	0.096346	11.3919	0.150865	8.08	Up	3.23349e-19	5.4716e-18	AW567044	AW567044	Transcribed locus	Dr.122492	-	-	Un
10.0116	0.103951	13.0196	0.21297	8.04	Up	3.06127e-15	1.97322e-14		DRFRAMEFINDER04093	similar to genpept|af284446|af284446_1 tumor-related protein drc2; drc2 - homo sapiens	-	-	-	-
7.94447	0.103237	10.9519	0.154409	8.04	Up	1.21117e-18	1.73486e-17		DRFRAMEFINDER03868	similar to genpept|bc010206|bc010206_1 similar to myosin regulatory light chain interacting protein - mus musculus	-	-	-	-
6.93325	0.097656	9.93901	0.243506	8.03	Up	6.83735e-14	3.3065e-13	BE200743	BE200743	fk90e01.x1 Zebrafish Research Genetics C32 fin cDNA 3, mRNA sequence.	-	335214	-	-
8.84773	0.131522	11.8501	0.197376	8.01	Up	3.32722e-15	2.12841e-14	AI793925	AI793925	N-acyl phosphatidylethanolamine phospholipase D	Dr.79041	568061	napepld	4	Biological Process:	biological_process	all	Cellular Component:	cellular_component	all
10.7768	0.132511	13.7759	0.129647	8	Up	1.24546e-18	1.7773e-17	NM_131876	NM_131876	Anti-dorsalizing morphogenic protein	Dr.80639	140619	admp	2|10	Biological Process:	growth	Molecular Function:	growth factor activity	protein binding	binding	receptor binding
8.75529	0.120172	11.7519	0.253007	7.98	Up	5.0557e-13	2.03029e-12	AW116345	AW116345	Zgc:66473	Dr.80413	327497	zgc:66473	7	Biological Process:	regulation of transcription, DNA-dependent	cell cycle	cellular biopolymer biosynthetic process	nitrogen compound metabolic process	regulation of macromolecule metabolic process	cellular process	cellular macromolecule biosynthetic process	macromolecule metabolic process	regulation of nucleobase, nucleoside, nucleotide and nucleic acid metabolic process	gene expression	nucleobase, nucleoside, nucleotide and nucleic acid metabolic process	biological regulation	regulation of biological process	regulation of cellular process	cellular macromolecule metabolic process	regulation of nitrogen compound metabolic process	regulation of cellular metabolic process	cellular biosynthetic process	biosynthetic process	transcription, DNA-dependent	regulation of biosynthetic process	cellular metabolic process	RNA metabolic process	regulation of transcription	regulation of cellular biosynthetic process	regulation of metabolic process	biopolymer biosynthetic process	regulation of primary metabolic process	primary metabolic process	metabolic process	regulation of gene expression	biopolymer metabolic process	transcription	RNA biosynthetic process
8.15129	0.102382	11.1452	0.167118	7.97	Up	8.28905e-18	9.82033e-17		DRFRAMEFINDER05434	similar to genpept|af201730|af201730_1 alpha/beta hydrolase-2 fold protein; labh-2 - mus musculus	-	-	-	-
8.61932	0.07627	11.6121	0.112636	7.96	Up	3.19153e-23	1.72162e-21	BM026334	BM026334	ft05e05.y3 Zebrafish neuronal cDNA clone 5080784 5, mRNA sequence.	-	-	-	-
8.42641	0.09611	11.4173	0.146392	7.95	Up	2.02378e-19	3.53859e-18		DRFRAMEFINDER07353	similar to genpept|y07868|y07868_1 pirin - homo sapiens	-	-	-	-
7.08078	0.065567	10.07	0.244811	7.94	Up	2.86889e-14	1.50281e-13	BI876898	BI876898	Hypothetical LOC560020	Dr.83001	560020	LOC560020	2
8.34859	0.081596	11.3364	0.163587	7.93	Up	8.85664e-19	1.31827e-17		DRFRAMEFINDER04805	similar to genpept|af001958|af001958_1 electrogenic na+ bicarbonate cotransporter; nbc - ambystoma tigrinum	-	-	-	-
9.02934	0.091978	12.0054	0.146743	7.87	Up	1.64604e-19	2.93891e-18	BG305574	BG305574	fm05e06.x1 Zebrafish adult retina cDNA cDNA clone 4145386 3, mRNA sequence.	-	-	-	-
10.7158	0.108436	13.6913	0.204113	7.87	Up	1.97301e-15	1.3471e-14	AW232760	AW232760	Transcribed locus	Dr.80946	335619	-	22
8.08237	0.095563	11.0539	0.183101	7.84	Up	5.83138e-17	5.42883e-16		DRFRAMEFINDER03288	6116001 1-811 forward	-	-	-	-
9.21757	0.103371	12.188	0.117953	7.84	Up	5.95412e-21	1.59461e-19	BI533195	BI533195	Insulin-like growth factor 2b	Dr.78546	324215	igf2b	25	Molecular Function:	insulin-like growth factor receptor binding	hormone activity	protein binding	binding	receptor binding	Cellular Component:	extracellular region	all	cellular_component
8.90578	0.075805	11.8729	0.144845	7.82	Up	2.56973e-20	5.64895e-19		DRFRAMEFINDER11830	similar to genpept|al133081|al133081_1 hypothetical protein; dkfzp434a0827 - homo sapiens	-	-	-	-
8.98268	0.167433	11.9472	0.332874	7.81	Up	1.30123e-09	2.69018e-09	AI723241	AI723241	Wu:fc34e06	Dr.149556	324610	wu:fc34e06	1
7.66205	0.120597	10.6262	0.182034	7.8	Up	3.73993e-16	2.90972e-15	AI722406	AI722406	Wu:fj59b07	Dr.65546	100005075	prkce	12
12.1427	0.097703	15.1055	0.12519	7.8	Up	9.98199e-21	2.45706e-19	NM_131884	NM_131884	CCAAT/enhancer binding protein (C/EBP), beta	Dr.79988	140814	cebpb	8	Biological Process:	regulation of transcription, DNA-dependent	response to bacterium	cellular biopolymer biosynthetic process	nitrogen compound metabolic process	regulation of macromolecule metabolic process	cellular process	cellular macromolecule biosynthetic process	response to other organism	macromolecule metabolic process	regulation of nucleobase, nucleoside, nucleotide and nucleic acid metabolic process	gene expression	nucleobase, nucleoside, nucleotide and nucleic acid metabolic process	biological regulation	regulation of biological process	regulation of cellular process	cellular macromolecule metabolic process	regulation of nitrogen compound metabolic process	regulation of cellular metabolic process	response to stimulus	cellular biosynthetic process	biosynthetic process	transcription, DNA-dependent	regulation of biosynthetic process	multi-organism process	cellular metabolic process	RNA metabolic process	regulation of transcription	regulation of cellular biosynthetic process	regulation of metabolic process	biopolymer biosynthetic process	regulation of primary metabolic process	primary metabolic process	metabolic process	regulation of gene expression
12.3449	0.088179	15.3071	0.089255	7.79	Up	2.61248e-24	1.77415e-22	BE557263	BE557263	Annexin A4	Dr.76727	353362	anxa4	23	Molecular Function:	calcium ion binding	calcium-dependent phospholipid binding	lipid binding	phospholipid binding	cation binding	ion binding	binding	metal ion binding
9.86455	0.091466	12.8258	0.139353	7.79	Up	5.3333e-20	1.0934e-18		DRFRAMEFINDER07724	similar to genpept|bc003930|bc003930_1 riken cdna 1110029g07 gene - mus musculus	-	-	-	-
9.50257	0.101555	12.4631	0.112917	7.78	Up	2.19817e-21	6.76895e-20	AW826278	AW826278	Synaptotagmin I	Dr.81046	436736	syt1	4	Biological Process:	transport	establishment of localization	localization	Molecular Function:	transporter activity	Cellular Component:	synaptic vesicle	membrane	intracellular organelle	intracellular part	membrane-bounded organelle	all	clathrin-coated vesicle	cytoplasmic part	vesicle	cell	membrane-bounded vesicle	synapse part	intracellular membrane-bounded organelle	intracellular	organelle	cell part	cytoplasm	cytoplasmic vesicle	synapse	coated vesicle	cytoplasmic membrane-bounded vesicle	cellular_component
11.3371	0.138105	14.2925	0.211569	7.76	Up	3.67976e-14	1.886e-13	AW076848	AW076848	Transcribed locus, weakly similar to XP_001345613.2 PREDICTED: similar to cDNA sequence BC052484 [Danio rerio]	Dr.80233	335346	-	14
8.07386	0.122613	11.0289	0.175334	7.75	Up	2.15865e-16	1.76356e-15		DRFRAMEFINDER00419	similar to genpept|u17608|u17608_1 multidrug resistance protein; xemdr - xenopus laevis	-	-	-	-
8.65578	0.108373	11.6075	0.221091	7.74	Up	1.75826e-14	9.68382e-14	AW455604	AW455604	Zgc:175106	Dr.104580	566702	zgc:175106	2
11.6838	0.076397	14.6307	0.268066	7.71	Up	7.11033e-13	2.76065e-12	BG304168	BG304168	Leo1, Paf1/RNA polymerase II complex component, homolog (S. cerevisiae)	Dr.79820	404599	leo1	18	Biological Process:	transcription	regulation of transcription	cellular biopolymer biosynthetic process	nitrogen compound metabolic process	cellular metabolic process	regulation of macromolecule metabolic process	regulation of cellular biosynthetic process	cellular process	regulation of metabolic process	biopolymer biosynthetic process	regulation of primary metabolic process	cellular macromolecule biosynthetic process	macromolecule metabolic process	regulation of nucleobase, nucleoside, nucleotide and nucleic acid metabolic process	gene expression	primary metabolic process	biological regulation	nucleobase, nucleoside, nucleotide and nucleic acid metabolic process	metabolic process	regulation of gene expression	regulation of cellular process	regulation of biological process	regulation of nitrogen compound metabolic process	cellular macromolecule metabolic process	biopolymer metabolic process	regulation of cellular metabolic process	cellular biosynthetic process	biosynthetic process	cellular biopolymer metabolic process	regulation of biosynthetic process	regulation of macromolecule biosynthetic process	macromolecule biosynthetic process	Molecular Function:	molecular_function
8.08562	0.113937	11.0323	0.153351	7.71	Up	6.04352e-18	7.4021e-17	AW019603	AW019603	Si:ch211-221p4.4	Dr.22220	503788	si:ch211-221p4.4	21	Biological Process:	biological_process	all	Molecular Function:	molecular_function	all	Cellular Component:	cellular_component	all
9.42188	0.113318	12.3686	0.167041	7.71	Up	3.64255e-17	3.60276e-16	BE201789	BE201789	Zgc:92106	Dr.7710	326672	zgc:92106	10	Biological Process:	regulation of transcription, DNA-dependent	cellular biopolymer biosynthetic process	nitrogen compound metabolic process	regulation of macromolecule metabolic process	cellular process	cellular macromolecule biosynthetic process	macromolecule metabolic process	regulation of nucleobase, nucleoside, nucleotide and nucleic acid metabolic process	gene expression	nucleobase, nucleoside, nucleotide and nucleic acid metabolic process	biological regulation	regulation of biological process	regulation of cellular process	cellular macromolecule metabolic process	regulation of nitrogen compound metabolic process	regulation of cellular metabolic process	cellular biosynthetic process	biosynthetic process	transcription, DNA-dependent	regulation of biosynthetic process	cellular metabolic process	RNA metabolic process	regulation of transcription	regulation of cellular biosynthetic process	regulation of metabolic process	biopolymer biosynthetic process	regulation of primary metabolic process	primary metabolic process	metabolic process	regulation of gene expression	biopolymer metabolic process	transcription	RNA biosynthetic process	regulation of RNA metabolic process
8.61603	0.125754	11.5547	0.209087	7.67	Up	1.52544e-14	8.5438e-14		DRFRAMEFINDER02767	11053658 50-746 forward	-	-	-	-
11.831	0.138869	14.769	0.170238	7.66	Up	5.99831e-16	4.49933e-15	AI883135	AI883135	Transducer of ERBB2, 1b	Dr.10199	406245	tob1b	12
8.69801	0.113599	11.6343	0.141158	7.65	Up	1.17705e-18	1.69237e-17		DRFRAMEFINDER08556	6453086 1-623 forward	-	-	-	-
9.63038	0.125382	12.5597	0.177731	7.62	Up	4.8019e-16	3.66594e-15	BI670851	BI670851	Si:ch211-195b13.1	Dr.9896	768159	si:ch211-195b13.1	19	Biological Process:	protein amino acid phosphorylation	cell communication	cellular metabolic process	post-translational protein modification	cellular process	phosphorylation	protein modification process	macromolecule metabolic process	primary metabolic process	metabolic process	phosphate metabolic process	protein metabolic process	cellular macromolecule metabolic process	biopolymer metabolic process	biopolymer modification	phosphorus metabolic process	cellular protein metabolic process	cellular biopolymer metabolic process	Molecular Function:	nucleotide binding	protein kinase activity	protein serine/threonine kinase activity	protein binding	ATP binding	kinase activity	transferase activity	phosphoinositide binding	phospholipid binding	purine nucleotide binding	binding	phosphotransferase activity, alcohol group as acceptor	catalytic activity	transferase activity, transferring phosphorus-containing groups	lipid binding
8.792	0.120977	11.7212	0.199765	7.62	Up	4.42104e-15	2.75627e-14		U57656_1	lipoprotein lipase	-	-	-	-
7.82756	0.089899	10.756	0.169772	7.61	Up	8.88579e-18	1.04298e-16	AW174510	AW174510	Sulfotransferase family 1, cytosolic sulfotransferase 6	Dr.80724	436872	sult1st6	12	Molecular Function:	estrone sulfotransferase activity	sulfotransferase activity	transferase activity	transferase activity, transferring sulfur-containing groups	catalytic activity	Cellular Component:	cellular_component	all
11.2376	0.12926	14.1656	0.155236	7.61	Up	4.58965e-17	4.40213e-16	BG883721	BG883721	Transcribed locus	Dr.79911	-	-	20
10.1617	0.084529	13.0882	0.132449	7.6	Up	1.05909e-20	2.59018e-19		DRFRAMEFINDER00253	similar to genpept|bc004538|bc004538_1 unknown protein for image:3947276 - homo sapiens	-	-	-	-
12.3666	0.122871	15.2915	0.119206	7.59	Up	1.99897e-19	3.51136e-18		DRFRAMEFINDER01889	similar to genpept|ak007378|ak007378_1 data source:sptr, source key:q9vci9, evidence:iss putative related to cg10365 protein - mus musculus	-	-	-	-
7.73623	0.111225	10.659	0.153963	7.58	Up	6.52067e-18	7.92271e-17		DRFRAMEFINDER08477	similar to genpept|bc019118|bc019118_1 similar to rab6c, member ras oncogene family - mus musculus	-	-	-	-
10.3108	0.066205	13.232	0.139566	7.57	Up	6.27457e-21	1.67454e-19	NM_131314	NM_131314	LIM-domain binding factor 2a	Dr.599	30577	ldb2a	14	Biological Process:	multicellular organismal development	developmental process	multicellular organismal process	Molecular Function:	transcription cofactor activity	protein binding	transcription regulator activity	binding	transcription factor binding	Cellular Component:	nucleus	intracellular membrane-bounded organelle	intracellular organelle	intracellular part	intracellular	membrane-bounded organelle	organelle	cell part	all	cell	cellular_component
9.86537	0.116888	12.7812	0.163586	7.55	Up	4.50735e-17	4.33961e-16	BI896943	BI896943	Zgc:158463	Dr.83700	100037361	zgc:158463	5	Biological Process:	biological_process	all	Molecular Function:	molecular_function	all	Cellular Component:	cellular_component	all
11.1969	0.076985	14.1096	0.160286	7.53	Up	8.22483e-19	1.2437e-17		DRFRAMEFINDER10222	similar to genpept|m86918|m86918_1 keratin type i - carassius auratus	-	-	-	-
10.6625	0.115481	13.5743	0.128415	7.53	Up	3.12398e-19	5.31567e-18	BG985554	BG985554	Lipopolysaccharide-induced TNF factor	Dr.76612	431731	litaf	3	Biological Process:	transcription	regulation of transcription	cellular biopolymer biosynthetic process	nitrogen compound metabolic process	cellular metabolic process	regulation of macromolecule metabolic process	regulation of cellular biosynthetic process	cellular process	regulation of metabolic process	biopolymer biosynthetic process	regulation of primary metabolic process	cellular macromolecule biosynthetic process	macromolecule metabolic process	regulation of nucleobase, nucleoside, nucleotide and nucleic acid metabolic process	gene expression	primary metabolic process	biological regulation	nucleobase, nucleoside, nucleotide and nucleic acid metabolic process	metabolic process	regulation of gene expression	regulation of cellular process	regulation of biological process	regulation of nitrogen compound metabolic process	cellular macromolecule metabolic process	biopolymer metabolic process	regulation of cellular metabolic process	cellular biosynthetic process	biosynthetic process	cellular biopolymer metabolic process	regulation of biosynthetic process	regulation of macromolecule biosynthetic process	macromolecule biosynthetic process	Molecular Function:	molecular_function
10.1539	0.106079	13.061	0.229044	7.5	Up	5.84606e-14	2.87614e-13	AW019809	AW019809	Transcribed locus	Dr.80066	325929	-	18
8.58756	0.105657	11.4943	0.188839	7.5	Up	5.20712e-16	3.94869e-15	BF717454	BF717454	UDP glucuronosyltransferase 1 family a, b	Dr.39930	406731	ugt1ab	9	Biological Process:	metabolic process	Molecular Function:	transferase activity	transferase activity, transferring glycosyl groups	transferase activity, transferring hexosyl groups	catalytic activity	Cellular Component:	cellular_component	all
7.18676	0.099381	10.0925	0.139563	7.49	Up	2.5634e-19	4.43052e-18	AW232240	AW232240	Transcribed locus	Dr.122305	335481	-	19
11.115	0.093582	14.02	0.136627	7.49	Up	8.19037e-20	1.60971e-18	BI318080	BI318080	Transcribed locus	Dr.82571	-	-	25
7.90895	0.08659	10.8121	0.15206	7.48	Up	5.36498e-19	8.48358e-18		DRFRAMEFINDER06795	similar to genpept|ab037797|ab037797_1 kiaa1376 protein; kiaa1376 - homo sapiens	-	-	-	-
8.74107	0.124553	11.6413	0.154101	7.47	Up	3.34252e-17	3.33637e-16		DRFRAMEFINDER04946	15205112 114-623 forward	-	-	-	-
7.76174	0.10216	10.6609	0.211348	7.46	Up	7.10012e-15	4.24223e-14	BE200843	BE200843	Hypothetical LOC561742	Dr.6703	561742	CH211-106H4.12	2
8.74298	0.117014	11.641	0.149608	7.45	Up	8.61648e-18	1.0145e-16	AI883688	AI883688	Transcribed locus	Dr.77647	-	-	18
9.15797	0.101307	12.0556	0.245155	7.45	Up	2.76905e-13	1.17268e-12	AI793792	AI793792	Transcribed locus	Dr.79013	325063	-	8
11.2641	0.08686	14.1607	0.082965	7.45	Up	1.22775e-24	1.00412e-22	BI710519	BI710519	Damage-specific DNA binding protein 2	Dr.94422	100004133	ddb2	18	Biological Process:	DNA repair	response to DNA damage stimulus	modification-dependent protein catabolic process	cellular response to stress	nitrogen compound metabolic process	cellular biopolymer catabolic process	biopolymer catabolic process	cellular metabolic process	cellular macromolecule catabolic process	modification-dependent macromolecule catabolic process	cellular process	proteolysis	macromolecule metabolic process	catabolic process	primary metabolic process	nucleobase, nucleoside, nucleotide and nucleic acid metabolic process	metabolic process	cellular protein catabolic process	cellular catabolic process	protein metabolic process	cellular macromolecule metabolic process	biopolymer metabolic process	protein catabolic process	response to stress	response to stimulus	cellular response to stimulus	cellular protein metabolic process	proteolysis involved in cellular protein catabolic process	macromolecule catabolic process	cellular biopolymer metabolic process	cellular response to DNA damage stimulus	DNA metabolic process	Molecular Function:	DNA binding
9.26173	0.075342	12.1583	0.141057	7.45	Up	2.75264e-20	6.01625e-19	BI981470	BI981470	GTP cyclohydrolase I feedback regulator	Dr.82968	393735	gchfr	17	Biological Process:	negative regulation of biosynthetic process	regulation of biological process	regulation of metabolic process	negative regulation of metabolic process	biosynthetic process	negative regulation of biological process	regulation of biosynthetic process	biological regulation	metabolic process	Molecular Function:	protein binding	binding	Cellular Component:	nucleus	cytoplasm	membrane	intracellular membrane-bounded organelle	intracellular organelle	intracellular part	intracellular	membrane-bounded organelle	organelle	cell part	all	cell	cellular_component
10.7092	0.111112	13.6033	0.103995	7.43	Up	5.17607e-21	1.40104e-19	AW116029	AW116029	Hypothetical protein LOC100149687	Dr.150599	100149687	LOC100149687	7
10.3947	0.111402	13.2887	0.178766	7.43	Up	2.5501e-16	2.06122e-15	BI430331	BI430331	Similar to ATP-binding cassette, sub-family C, member 5	Dr.6419	796249	LOC796249	18
9.6881	0.08991	12.5769	0.140595	7.41	Up	1.28598e-19	2.39734e-18	AW203069	AW203069	Zgc:110335	Dr.7607	550493	zgc:110335	1	Biological Process:	translational elongation	cellular biopolymer biosynthetic process	cellular metabolic process	cellular process	biopolymer biosynthetic process	cellular macromolecule biosynthetic process	macromolecule metabolic process	gene expression	primary metabolic process	translation	metabolic process	cellular macromolecule metabolic process	protein metabolic process	biopolymer metabolic process	cellular biosynthetic process	cellular protein metabolic process	biosynthetic process	cellular biopolymer metabolic process	macromolecule biosynthetic process	Molecular Function:	nucleotide binding	translation elongation factor activity	GTPase activity	GTP binding	hydrolase activity, acting on acid anhydrides, in phosphorus-containing anhydrides	binding	catalytic activity	guanyl nucleotide binding	guanyl ribonucleotide binding	translation regulator activity	pyrophosphatase activity	purine ribonucleotide binding	hydrolase activity	nucleoside-triphosphatase activity
9.95993	0.131974	12.848	0.139232	7.4	Up	1.33814e-17	1.49455e-16		AF151352_1	cripto	-	-	-	-
10.6805	0.086562	13.5681	0.129069	7.4	Up	1.14998e-20	2.7856e-19	BI533153	BI533153	Zgc:110340	Dr.76395	541345	zgc:110340	5	Biological Process:	biological_process	all	Cellular Component:	cellular_component	all
12.0794	0.095119	14.9632	0.114412	7.38	Up	2.68477e-21	8.07128e-20	BQ261154	BQ261154	Zgc:103738	Dr.39013	541319	zgc:103738	17	Molecular Function:	zinc ion binding	metal ion binding	cation binding	ion binding	binding	transition metal ion binding	Cellular Component:	cellular_component	all
9.63343	0.076871	12.5119	0.109778	7.35	Up	7.4508e-23	3.5642e-21	AI793776	AI793776	Transcribed locus	Dr.4533	368387	-	22
8.71695	0.142867	11.593	0.143486	7.34	Up	8.81027e-17	7.82838e-16	BI867985	BI867985	ft66d06.y1 Gong zebrafish ovary cDNA clone 5158307 5, mRNA sequence.	-	-	-	-
9.82363	0.121308	12.6972	0.133708	7.33	Up	2.13916e-18	2.90544e-17	U42489	U42489	Brain-derived neurotrophic factor	Dr.132862	58118	bdnf	7	Biological Process:	brain development	multicellular organismal development	system development	developmental process	multicellular organismal process	organ development	anatomical structure development	central nervous system development	nervous system development	Molecular Function:	receptor binding	growth factor activity	protein binding	binding	Cellular Component:	cellular_component	all
7.43886	0.113602	10.3077	0.169807	7.3	Up	1.27315e-16	1.09419e-15	BG308715	BG308715	fl88g07.x1 Zebrafish adult retina cDNA cDNA clone 4143948 4143948 3, mRNA sequence.	-	-	-	-
8.0985	0.106144	10.9667	0.525417	7.3	Up	4.41706e-06	5.50125e-06	AW018965	AW018965	Zgc:174259	Dr.22139	791587	zgc:174259	5	Biological Process:	biological_process	all	Molecular Function:	serine-type endopeptidase inhibitor activity	enzyme regulator activity	enzyme inhibitor activity	peptidase inhibitor activity	endopeptidase inhibitor activity	Cellular Component:	cellular_component	all
10.7715	0.134401	13.6395	0.236969	7.3	Up	8.02333e-13	3.08365e-12	BI880133	BI880133	Zgc:73324	Dr.78050	393762	zgc:73324	3	Cellular Component:	mitochondrion	intracellular membrane-bounded organelle	intracellular organelle	intracellular part	intracellular	membrane-bounded organelle	organelle	cell part	all	cytoplasm	cytoplasmic part	cell	cellular_component
11.3072	0.073765	14.1709	0.100434	7.28	Up	6.82388e-24	4.2543e-22	AF536198	AF536198	HOP homeobox	Dr.151001	386589	hopx	14	Biological Process:	transcription	regulation of transcription, DNA-dependent	multicellular organismal development	regulation of transcription	cellular biopolymer biosynthetic process	nitrogen compound metabolic process	developmental process	regulation of macromolecule metabolic process	multicellular organismal process	cellular process	cellular macromolecule biosynthetic process	macromolecule metabolic process	regulation of nucleobase, nucleoside, nucleotide and nucleic acid metabolic process	gene expression	biological regulation	nucleobase, nucleoside, nucleotide and nucleic acid metabolic process	regulation of cellular process	regulation of biological process	regulation of nitrogen compound metabolic process	cellular macromolecule metabolic process	regulation of cellular metabolic process	cellular biosynthetic process	biosynthetic process	transcription, DNA-dependent	regulation of biosynthetic process	cellular metabolic process	RNA metabolic process	regulation of cellular biosynthetic process	biopolymer biosynthetic process	regulation of metabolic process	regulation of primary metabolic process	primary metabolic process	metabolic process	regulation of gene expression
8.24695	0.138557	11.1101	0.168717	7.28	Up	1.10706e-15	7.92871e-15		DRFRAMEFINDER08984	similar to genpept|m74047|m74047_1 steroid 5-alpha-reductase 2; srd5a2 - homo sapiens	-	-	-	-
11.1198	0.098944	13.98	0.084657	7.26	Up	3.38535e-23	1.78812e-21	BI876180	BI876180	Serine/threonine kinase 35	Dr.76552	568080	stk35	23	Biological Process:	protein amino acid phosphorylation	cellular metabolic process	post-translational protein modification	cellular process	phosphorylation	protein modification process	macromolecule metabolic process	primary metabolic process	metabolic process	phosphate metabolic process	protein metabolic process	cellular macromolecule metabolic process	biopolymer metabolic process	biopolymer modification	phosphorus metabolic process	cellular protein metabolic process	cellular biopolymer metabolic process	Molecular Function:	nucleotide binding	protein kinase activity	protein serine/threonine kinase activity	ATP binding	kinase activity	purine nucleotide binding	binding	transferase activity	phosphotransferase activity, alcohol group as acceptor	catalytic activity	transferase activity, transferring phosphorus-containing groups	purine nucleoside binding	adenyl ribonucleotide binding	ribonucleotide binding	adenyl nucleotide binding	purine ribonucleotide binding
8.66111	0.090323	11.52	0.190483	7.25	Up	3.85891e-16	2.98889e-15		DRFRAMEFINDER03038	similar to genpept|ax079973|ax079973_1 translation may initiate at the atg codon at nucleotides 40-42 or the atg at nucleotides 43-45 - homo sapiens	-	-	-	-
9.0567	0.108883	11.9108	0.153307	7.23	Up	1.02365e-17	1.1905e-16		DRFRAMEFINDER07035	similar to genpept|v01541|v01541_1 oncogene v-abl - abelson murine leukemia virus	-	-	-	-
10.4021	0.139218	13.2558	0.284007	7.23	Up	5.49534e-11	1.47486e-10		AJ299409_1	insulin-like growth factor binding protein 1; igfbp-1	-	-	-	-
10.422	0.10111	13.2712	0.137774	7.21	Up	4.5543e-19	7.37021e-18	BG306173	BG306173	Transcribed locus	Dr.32532	-	-	4
7.16941	0.110389	10.0183	0.15313	7.2	Up	1.23425e-17	1.39491e-16		DRFRAMEFINDER00398	15682400 11-455 forward	-	-	-	-
11.9544	0.085679	14.7976	0.239421	7.18	Up	1.40222e-13	6.29222e-13	BE200731	BE200731	Keratin, type 1, gene 19d	Dr.2377	664718	krt1-19d	19	Molecular Function:	structural molecule activity	Cellular Component:	intermediate filament	intracellular organelle	intracellular part	non-membrane-bounded organelle	all	cell	cytoskeletal part	intermediate filament cytoskeleton	intracellular	organelle	protein complex	cell part	intracellular non-membrane-bounded organelle	intracellular organelle part	cytoskeleton	cellular_component	macromolecular complex	organelle part
8.78307	0.082755	11.6263	0.106535	7.18	Up	1.44739e-22	6.5141e-21		DRFRAMEFINDER08307	similar to genpept|m84145|m84145_1 fumarylacetoacetate hydrolase; fah - mus musculus	-	-	-	-
7.96619	0.115834	10.8085	0.156951	7.17	Up	3.87047e-17	3.80346e-16	AI477068	AI477068	Peroxisome proliferative activated receptor, gamma, coactivator 1, beta	Dr.77003	555906	ppargc1b	14	Molecular Function:	nucleic acid binding	receptor activity	molecular transducer activity	binding	signal transducer activity
11.7393	0.11749	14.5816	0.222543	7.17	Up	1.04356e-13	4.83686e-13		DRFRAMEFINDER11326	similar to genpept|af084461|af084461_1 type i cytokeratin; cyt1 -	-	-	-	-
8.50627	0.088289	11.3449	0.165737	7.15	Up	1.1706e-17	1.33287e-16	BI882244	BI882244	Sulfide quinone reductase-like (yeast)	Dr.81511	550580	sqrdl	25	Biological Process:	oxidation reduction	metabolic process	Molecular Function:	oxidoreductase activity	catalytic activity	Cellular Component:	cellular_component	all
10.0033	0.095664	12.8396	0.095961	7.14	Up	1.84107e-22	8.0478e-21	AI959474	AI959474	Similar to retinoblastoma-binding protein 6	Dr.113811	100006526	LOC100006526	8
11.4297	0.127916	14.2633	0.193933	7.13	Up	1.04019e-14	6.01649e-14	AF373976	AF373976	ATPase, Na+/K+ transporting, beta 2b polypeptide	Dr.12400	114457	atp1b2b	5	Biological Process:	startle response	ATP biosynthetic process	potassium ion transport	sodium ion transport	heart development	inner ear morphogenesis	otolith development	posterior lateral line neuromast hair cell differentiation	cell differentiation	inner ear development	ribonucleotide metabolic process	cellular process	multicellular organismal process	anatomical structure development	ribonucleoside triphosphate metabolic process	ribonucleotide biosynthetic process	neuromuscular process	purine nucleoside triphosphate biosynthetic process	monovalent inorganic cation transport	embryonic morphogenesis	lateral line development	embryonic development	cellular biosynthetic process	response to stimulus	system process	nucleoside phosphate metabolic process	biosynthetic process	ATP metabolic process	nervous system development	purine ribonucleoside triphosphate biosynthetic process	anatomical structure morphogenesis	transport	purine nucleotide metabolic process	ion transport
10.623	0.090564	13.4544	0.14478	7.12	Up	5.48181e-19	8.65034e-18	BI878301	BI878301	Transcribed locus	Dr.74675	-	-	20
10.4042	0.080106	13.2316	0.134209	7.1	Up	2.87429e-20	6.22845e-19	AW076632	AW076632	Zgc:163022	Dr.80201	100038777	zgc:163022	24	Biological Process:	histidine catabolic process	transport	electron transport chain	oxidation reduction	histidine family amino acid catabolic process	carboxylic acid metabolic process	nitrogen compound metabolic process	cellular metabolic process	cellular amino acid catabolic process	cellular amino acid and derivative metabolic process	carboxylic acid catabolic process	organic acid metabolic process	cellular process	histidine family amino acid metabolic process	generation of precursor metabolites and energy	catabolic process	cellular ketone metabolic process	primary metabolic process	heterocycle metabolic process	metabolic process	heterocycle catabolic process	organic acid catabolic process	cellular amine metabolic process	cellular catabolic process	establishment of localization	histidine metabolic process	amine metabolic process	nitrogen compound catabolic process	localization	cellular nitrogen compound metabolic process	amine catabolic process	oxoacid metabolic process	cellular amino acid metabolic process	Molecular Function:
10.6932	0.098518	13.514	0.118678	7.07	Up	1.98151e-20	4.45899e-19	AI959120	AI959120	Hypothetical protein LOC100149189	Dr.79661	100149189	LOC100149189	8
12.2097	0.084644	15.0227	0.117821	7.03	Up	2.64227e-21	7.97505e-20	BE201746	BE201746	Transcribed locus, strongly similar to NP_001004625.1 T-lymphocyte maturation-associated protein-like [Danio rerio]	Dr.82165	-	-	11
7.71792	0.119023	10.5285	0.283767	7.02	Up	3.98059e-11	1.10538e-10		DRFRAMEFINDER04550	similar to genpept|af424806|af424806_1 suppressors of cytokine signaling 3 - gallus gallus	-	-	-	-
10.9227	0.191831	13.7332	0.198973	7.02	Up	2.13855e-12	7.49923e-12	BI889426	BI889426	HOP homeobox	Dr.151001	386589	hopx	14	Biological Process:	transcription	regulation of transcription, DNA-dependent	multicellular organismal development	regulation of transcription	cellular biopolymer biosynthetic process	nitrogen compound metabolic process	developmental process	regulation of macromolecule metabolic process	multicellular organismal process	cellular process	cellular macromolecule biosynthetic process	macromolecule metabolic process	regulation of nucleobase, nucleoside, nucleotide and nucleic acid metabolic process	gene expression	biological regulation	nucleobase, nucleoside, nucleotide and nucleic acid metabolic process	regulation of cellular process	regulation of biological process	regulation of nitrogen compound metabolic process	cellular macromolecule metabolic process	regulation of cellular metabolic process	cellular biosynthetic process	biosynthetic process	transcription, DNA-dependent	regulation of biosynthetic process	cellular metabolic process	RNA metabolic process	regulation of cellular biosynthetic process	biopolymer biosynthetic process	regulation of metabolic process	regulation of primary metabolic process	primary metabolic process	metabolic process	regulation of gene expression
10.6686	0.099054	13.4788	0.147187	7.01	Up	2.50859e-18	3.35331e-17		DRFRAMEFINDER07997	similar to genpept|af128816|af128816_1 quinone reductase - oryzias latipes	-	-	-	-
8.39147	0.114336	11.2003	0.152037	7.01	Up	2.51731e-17	2.60499e-16	AI943206	AI943206	fc86f12.x1 Zebrafish WashU MPIMG EST cDNA clone IMAGE:3728303 3, mRNA sequence.	-	325546	-	-
7.88353	0.075807	10.6915	0.185355	7	Up	1.33323e-16	1.14196e-15	BM101771	BM101771	Transcribed locus	Dr.79982	-	-	2
7.73939	0.107236	10.5382	0.206393	6.96	Up	1.5683e-14	8.73884e-14	AW826530	AW826530	fk53b05.x1 Zebrafish adult retina cDNA cDNA 3, mRNA sequence.	-	-	-	-
8.44497	0.226855	11.2388	0.282874	6.93	Up	2.7931e-09	5.45705e-09		DRFRAMEFINDER13018	similar to genpept|ab008677|ab008677_1 udp-glucuronosyltransferase - bos taurus	-	-	-	-
9.66323	0.239142	12.4568	0.369711	6.93	Up	1.91986e-07	2.8087e-07	AI722494	AI722494	Zgc:55941	Dr.77121	406338	zgc:55941	11	Biological Process:	carbohydrate metabolic process	chitin metabolic process	chitin catabolic process	glucosamine catabolic process	glucosamine metabolic process	nitrogen compound metabolic process	aminoglycan metabolic process	biopolymer catabolic process	polysaccharide catabolic process	macromolecule metabolic process	catabolic process	carbohydrate catabolic process	primary metabolic process	metabolic process	polysaccharide metabolic process	monosaccharide metabolic process	N-acetylglucosamine catabolic process	monosaccharide catabolic process	amino sugar catabolic process	biopolymer metabolic process	amine metabolic process	aminoglycan catabolic process	N-acetylglucosamine metabolic process	macromolecule catabolic process	alcohol catabolic process	alcohol metabolic process	amino sugar metabolic process	Molecular Function:	catalytic activity	hydrolase activity, hydrolyzing O-glycosyl compounds	chitinase activity	chitin binding	cation binding	carbohydrate binding
9.87747	0.134317	12.6662	0.14268	6.91	Up	8.27543e-17	7.41377e-16	NM_131264	NM_131264	Aryl hydrocarbon receptor 2	Dr.79593	30517	ahr2	22	Biological Process:	transcription	regulation of transcription, DNA-dependent	signal transduction	response to xenobiotic stimulus	response to toxin	response to chemical stimulus	regulation of transcription	positive regulation of transcription	positive regulation of transcription from RNA polymerase II promoter	cellular biopolymer biosynthetic process	positive regulation of cellular process	nitrogen compound metabolic process	positive regulation of biological process	positive regulation of metabolic process	regulation of macromolecule metabolic process	cell communication	cellular process	positive regulation of nucleobase, nucleoside, nucleotide and nucleic acid metabolic process	cellular macromolecule biosynthetic process	positive regulation of macromolecule metabolic process	macromolecule metabolic process	positive regulation of biosynthetic process	regulation of nucleobase, nucleoside, nucleotide and nucleic acid metabolic process	gene expression	biological regulation	nucleobase, nucleoside, nucleotide and nucleic acid metabolic process	regulation of cellular process	regulation of biological process	positive regulation of cellular biosynthetic process	regulation of nitrogen compound metabolic process	cellular macromolecule metabolic process	regulation of cellular metabolic process	transcription from RNA polymerase II promoter	positive regulation of transcription, DNA-dependent
7.3979	0.092194	10.1846	0.151545	6.9	Up	3.30007e-18	4.298e-17		DRFRAMEFINDER09727	similar to genpept|af331968|af331968_1 egg envelope protein zp2; zp2 -	-	-	-	-
8.70636	0.088583	11.4911	0.135401	6.89	Up	1.56207e-19	2.82211e-18		DRFRAMEFINDER01224	similar to genpept|d38631|d38631_1 mo15cdk7 kinase; mo15cdk7 - carassius auratus	-	-	-	-
7.74023	0.107907	10.5225	0.137166	6.88	Up	2.02922e-18	2.77981e-17		DRFRAMEFINDER06579	16750184 1-489 forward	-	-	-	-
8.93755	0.102305	11.7185	0.244679	6.87	Up	8.9799e-13	3.40145e-12	BI881145	BI881145	Zgc:136656	Dr.93281	368397	zgc:136656	25	Biological Process:	biological_process	all	Molecular Function:	binding	Cellular Component:	cellular_component	all
10.1943	0.119577	12.9751	0.169478	6.87	Up	5.54209e-16	4.18601e-15		NM_131884_1	ccaat/enhancer binding protein (c/ebp), beta; cebpb	-	-	-	-
10.3077	0.124477	13.0881	0.279387	6.87	Up	4.51273e-11	1.23378e-10	AI588307	AI588307	Versican b	Dr.77767	323465	vcanb	10	Biological Process:	skeletal system development	intramembranous ossification	cell adhesion	multicellular organismal development	system development	bone development	developmental process	cellular process	multicellular organismal process	anatomical structure development	biological adhesion	ossification	Molecular Function:	binding	calcium ion binding	sugar binding	hyaluronic acid binding	carbohydrate binding	cation binding	polysaccharide binding	glycosaminoglycan binding	ion binding	pattern binding	metal ion binding	Cellular Component:	cellular_component	all
10.3539	0.114772	13.1322	0.143521	6.86	Up	1.16405e-17	1.33139e-16		DRFRAMEFINDER05319	similar to genpept|ab055465|ab055465_1 aquaporin 3 - tribolodon hakonensis	-	-	-	-
12.3112	0.107419	15.0894	0.088265	6.86	Up	9.30833e-22	3.25866e-20	BI882450	BI882450	L-threonine dehydrogenase	Dr.10250	406528	tdh	20	Biological Process:	metabolic process	cellular metabolic process	cellular process	Molecular Function:	catalytic activity	binding	coenzyme binding	cofactor binding
12.088	0.081071	14.8644	0.121388	6.85	Up	5.14416e-21	1.39737e-19	AF221127	AF221127	Alpha-2 macroglobulin like-protein	Dr.88606	407643	LOC407643	15
10.5589	0.077629	13.3313	0.153061	6.83	Up	1.30743e-18	1.85183e-17	AI641634	AI641634	Transcribed locus	Dr.3633	324060	-	19
8.72707	0.138896	11.494	0.172151	6.81	Up	4.8038e-15	2.96813e-14	AI957549	AI957549	Similar to transmembrane protein 30B	Dr.3370	572769	LOC572769	17
12.3279	0.130277	15.0938	0.178922	6.8	Up	4.94304e-15	3.04197e-14	BE605502	BE605502	Sciellin	Dr.47187	368684	scel	9	Molecular Function:	zinc ion binding	metal ion binding	cation binding	ion binding	binding	transition metal ion binding
9.09354	0.125012	11.8566	0.176807	6.79	Up	2.59737e-15	1.70896e-14	BI980908	BI980908	Claudin k	Dr.83937	445070	cldnk	3	Biological Process:	biological_process	all	Molecular Function:	structural molecule activity	Cellular Component:	plasma membrane	tight junction	membrane	integral to membrane	cell junction	plasma membrane part	all	cell part	apical junction complex	membrane part	occluding junction	intrinsic to membrane	cell-cell junction	cellular_component	cell	apicolateral plasma membrane
7.19367	0.093254	9.95496	0.163527	6.78	Up	3.11923e-17	3.14654e-16		NM_130951_1	wnt1; wnt1	-	-	-	-
9.54692	0.12469	12.304	0.203883	6.76	Up	5.56363e-14	2.74786e-13		DRFRAMEFINDER06480	similar to genpept|x52638|x52638_1 6-phosphofructo-2-kinase/fructose-2,6- bisphosphatase aa 1-471 - homo sapiens	-	-	-	-
10.5622	0.161283	13.3189	0.274862	6.76	Up	1.63393e-10	3.98451e-10	AI722355	AI722355	Cytochrome P450, family 3, subfamily c, polypeptide 1	Dr.114440	324340	cyp3c1	3	Biological Process:	oxidation reduction	metabolic process	Molecular Function:	monooxygenase activity	iron ion binding	electron carrier activity	oxidoreductase activity	heme binding	metal ion binding	cation binding	binding	catalytic activity	tetrapyrrole binding	ion binding	transition metal ion binding
9.03241	0.109434	11.7888	0.121789	6.76	Up	3.28857e-19	5.54609e-18		DRFRAMEFINDER10126	similar to genpept|x80507|x80507_1 yap65 yes-associated protein of 65kda mw; yap65 - homo sapiens	-	-	-	-
7.49328	0.092835	10.2435	0.123112	6.73	Up	4.65384e-20	9.64499e-19		DRFRAMEFINDER04695	similar to genpept|u27455|u27455_1 serine palmitoyltransferase lcb2 subunit - mus musculus	-	-	-	-
10.2358	0.131204	12.9845	0.145123	6.72	Up	1.24956e-16	1.07879e-15	AW116925	AW116925	Zgc:112212	Dr.48555	564608	zgc:112212	6	Biological Process:	biological_process	all	Molecular Function:	molecular_function	all	Cellular Component:	membrane	integral to membrane	intrinsic to membrane	cell	all	cellular_component	cell part	membrane part
9.89886	0.094121	12.6469	0.108598	6.72	Up	4.27634e-21	1.19142e-19	BG305277	BG305277	Si:dkey-218l8.1	Dr.78925	562291	si:dkey-218l8.1	19	Biological Process:	regulation of transcription	cellular biopolymer biosynthetic process	nitrogen compound metabolic process	cellular metabolic process	regulation of macromolecule metabolic process	regulation of cellular biosynthetic process	cellular process	biopolymer biosynthetic process	regulation of metabolic process	cellular macromolecule biosynthetic process	regulation of primary metabolic process	macromolecule metabolic process	primary metabolic process	regulation of nucleobase, nucleoside, nucleotide and nucleic acid metabolic process	gene expression	nucleobase, nucleoside, nucleotide and nucleic acid metabolic process	biological regulation	metabolic process	regulation of gene expression	regulation of biological process	regulation of cellular process	cellular macromolecule metabolic process	regulation of nitrogen compound metabolic process	biopolymer metabolic process	regulation of cellular metabolic process	transcription	cellular biosynthetic process	cellular biopolymer metabolic process	biosynthetic process	regulation of biosynthetic process	regulation of macromolecule biosynthetic process	macromolecule biosynthetic process	Molecular Function:	transcription regulator activity
12.895	0.090758	15.6359	0.097362	6.68	Up	3.26544e-22	1.28689e-20	AI721961	AI721961	Lipoprotein lipase	Dr.75099	30354	lpl	22	Biological Process:	lipid metabolic process	lipid catabolic process	catabolic process	primary metabolic process	metabolic process	Molecular Function:	catalytic activity	lipoprotein lipase activity	hydrolase activity	lipase activity	hydrolase activity, acting on ester bonds	carboxylesterase activity
12.9518	0.141044	15.6918	0.065304	6.68	Up	6.93353e-20	1.38053e-18	AI354050	AI354050	Zgc:175106	Dr.104580	566702	zgc:175106	2
8.1062	0.117557	10.8449	0.146601	6.67	Up	3.84314e-17	3.78639e-16	BI846005	BI846005	Zgc:123267	Dr.117590	563259	zgc:123267	13	Biological Process:	intracellular signaling cascade	signal transduction	regulation of biological process	regulation of cellular process	biological regulation	cellular process	cell communication	Molecular Function:	molecular_function	all	Cellular Component:	cellular_component	all
9.70788	0.117361	12.4413	0.162752	6.65	Up	3.34304e-16	2.64866e-15	BG729142	BG729142	Transcribed locus, strongly similar to NP_001071237.1 hypothetical protein LOC777721 [Danio rerio]	Dr.83204	-	-	6
12.1473	0.096948	14.878	0.256552	6.64	Up	3.8506e-12	1.29134e-11	BI889835	BI889835	Zgc:101565	Dr.691	447903	zgc:101565	10	Biological Process:	metabolic process	oxidation reduction	Molecular Function:	catalytic activity	binding	oxidoreductase activity	Cellular Component:	cellular_component	all
7.70798	0.099472	10.4341	0.160885	6.62	Up	5.51435e-17	5.17166e-16		DRFRAMEFINDER07288	similar to genpept|ac005783|ac005783_1 r33083_1 - homo sapiens	-	-	-	-
7.47046	0.107424	10.1962	0.127765	6.62	Up	9.12387e-19	1.35012e-17	U72686	U72686	na	-	30358	-	-	Biological Process:	G-protein coupled receptor protein signaling pathway	signal transduction	regulation of biological process	regulation of cellular process	cell surface receptor linked signal transduction	biological regulation	cellular process	cell communication	Molecular Function:	receptor activity	olfactory receptor activity	transmembrane receptor activity	molecular transducer activity	G-protein coupled receptor activity	signal transducer activity	Cellular Component:	integral to membrane	intrinsic to membrane	membrane	cell	all	cellular_component	cell part	membrane part
8.25998	0.118529	10.9833	0.259602	6.6	Up	1.23349e-11	3.76179e-11	BI847064	BI847064	Hypothetical protein LOC100149890	Dr.14064	100149890	CH211-213C4.1	22	Biological Process:	biological_process	all	Molecular Function:	molecular_function	all
9.73644	0.129144	12.4579	0.128988	6.6	Up	1.83397e-17	1.96191e-16	AL591391	AL591391	##########################################################################################################################################################################################################################################################	-	-	-	-
9.12443	0.080429	11.8456	0.124543	6.59	Up	1.74944e-20	3.9917e-19	AF057713	AF057713	Cytochrome P450, family 1, subfamily A	Dr.105078	140634	cyp1a	18|21	Biological Process:	cellular aromatic compound metabolic process	response to xenobiotic stimulus	response to chemical stimulus	oxidation reduction	response to stimulus	cellular metabolic process	metabolic process	cellular process	Molecular Function:	monooxygenase activity	iron ion binding	electron carrier activity	oxidoreductase activity	oxidoreductase activity, acting on paired donors, with incorporation or reduction of molecular oxygen, reduced	heme binding	metal ion binding	cation binding	oxidoreductase activity, acting on paired donors, with incorporation or reduction of molecular oxygen	binding	catalytic activity	tetrapyrrole binding	ion binding	transition metal ion binding
9.54463	0.130521	12.2613	0.129144	6.57	Up	2.35632e-17	2.46184e-16		DRFRAMEFINDER01659	similar to genpept|bc010596|bc010596_1 map1 light chain 3-like protein 1 - mus musculus	-	-	-	-
8.46666	0.112564	11.1822	0.233099	6.57	Up	8.86979e-13	3.36981e-12		DRFRAMEFINDER05954	similar to genpept|u17608|u17608_1 multidrug resistance protein; xemdr - xenopus laevis	-	-	-	-
11.4511	0.166782	14.1658	0.207099	6.56	Up	1.91346e-12	6.785e-12	BI892416	BI892416	Hypoxia induced gene 1	Dr.76367	373084	hig1	2
11.9964	0.161538	14.7089	0.156475	6.55	Up	1.46233e-14	8.23276e-14	AW059245	AW059245	Arrestin domain containing 3	Dr.67666	566685	arrdc3	5	Biological Process:	biological_process	all	Molecular Function:	molecular_function	all	Cellular Component:	cellular_component	all
8.83263	0.086955	11.5429	0.112356	6.54	Up	4.64772e-21	1.28009e-19	BE693151	BE693151	zeh0657r Zebrafish Embryonic Heart cDNA Library cDNA clone zeh0657 3, mRNA sequence.	-	-	-	-
10.2117	0.106098	12.9212	0.116605	6.54	Up	1.63553e-19	2.92702e-18		AF298898_1	20 beta-hydroxysteroid dehydrogenase	-	-	-	-
9.65156	0.102728	12.3591	0.144012	6.53	Up	7.7791e-18	9.31777e-17	BG306178	BG306178	Zgc:73138	Dr.80241	336334	zgc:73138	13	Biological Process:	translational elongation	cellular biopolymer biosynthetic process	cellular metabolic process	cellular process	biopolymer biosynthetic process	cellular macromolecule biosynthetic process	macromolecule metabolic process	gene expression	primary metabolic process	translation	metabolic process	cellular macromolecule metabolic process	protein metabolic process	biopolymer metabolic process	cellular biosynthetic process	cellular protein metabolic process	biosynthetic process	cellular biopolymer metabolic process	macromolecule biosynthetic process	Molecular Function:	nucleotide binding	translation elongation factor activity	GTPase activity	GTP binding	hydrolase activity, acting on acid anhydrides, in phosphorus-containing anhydrides	binding	catalytic activity	guanyl nucleotide binding	guanyl ribonucleotide binding	translation regulator activity	pyrophosphatase activity	purine ribonucleotide binding	hydrolase activity	nucleoside-triphosphatase activity
7.94982	0.110963	10.6569	0.150593	6.53	Up	4.8246e-17	4.59849e-16	NM_131825	NM_131825	Insulin-like growth factor 1	Dr.82556	114433	igf1	4	Biological Process:	positive regulation of cell proliferation	dorsal/ventral pattern formation	multicellular organismal development	positive regulation of cellular process	regulation of biological process	regulation of cellular process	developmental process	positive regulation of biological process	regulation of cell proliferation	multicellular organismal process	cellular process	cell proliferation	regionalization	biological regulation	pattern specification process	Molecular Function:	insulin-like growth factor receptor binding	hormone activity	protein binding	binding	receptor binding	Cellular Component:	extracellular region	all	cellular_component
8.33271	0.105804	11.0395	0.21859	6.53	Up	1.5396e-13	6.8561e-13		NM_131887_1	ccaat/enhancer binding protein (c/ebp), delta; cebpd	-	-	-	-
9.14146	0.096812	11.8478	0.123642	6.53	Up	1.49102e-19	2.70017e-18		DRFRAMEFINDER04677	similar to genpept|bc017517|bc017517_1 similar to ubiquitin specific protease 2 - mus musculus	-	-	-	-
8.27209	0.077769	10.973	0.175135	6.5	Up	1.12886e-16	9.86908e-16		DRFRAMEFINDER01937	7920013 9-474 forward	-	-	-	-
8.50545	0.097289	11.2049	0.15154	6.5	Up	1.54027e-17	1.69296e-16	BI429445	BI429445	Serine/arginine repetitive matrix 1	Dr.20025	406751	srrm1	17	Biological Process:	mRNA processing	nitrogen compound metabolic process	cellular macromolecule metabolic process	cellular metabolic process	biopolymer metabolic process	RNA metabolic process	cellular process	mRNA metabolic process	macromolecule metabolic process	cellular biopolymer metabolic process	gene expression	primary metabolic process	nucleobase, nucleoside, nucleotide and nucleic acid metabolic process	metabolic process	RNA processing
7.63659	0.115944	10.3352	0.158868	6.49	Up	2.66307e-16	2.14796e-15	BG727697	BG727697	fo91g10.x1 zebrafish gridded kidney cDNA clone 4727611 3, mRNA sequence.	-	-	-	-
12.6979	0.079543	15.3957	0.116392	6.49	Up	4.16393e-21	1.16437e-19	AI497234	AI497234	NAD(P)H dehydrogenase, quinone 1	Dr.4189	322506	nqo1	7	Biological Process:	response to chemical stimulus	response to stimulus	Molecular Function:	electron carrier activity	oxidoreductase activity	coenzyme binding	binding	catalytic activity	cofactor binding	Cellular Component:	cellular_component	all
9.0695	0.102431	11.7672	0.161288	6.49	Up	1.06828e-16	9.3718e-16	AW510092	AW510092	Connexin 35.4	Dr.4770	550380	cx35.4	17	Biological Process:	cell communication	cellular process	Cellular Component:	plasma membrane	gap junction	connexon complex	membrane	integral to membrane	cell junction	plasma membrane part	protein complex	all	cell part	membrane part	intrinsic to membrane	cell-cell junction	macromolecular complex	cellular_component	cell
8.04887	0.108228	10.746	0.132703	6.49	Up	3.02599e-18	3.96822e-17		DRFRAMEFINDER06700	similar to genpept|aj272073|aj272073_1 male sterility protein 2-like protein; ms2l - torpedo marmorata	-	-	-	-
8.33503	0.111826	11.032	0.15772	6.48	Up	1.57229e-16	1.32729e-15	BE557200	BE557200	Hypothetical LOC792613	Dr.120624	792613	LOC792613	24
6.61666	0.113977	9.31279	0.145898	6.48	Up	3.94195e-17	3.86871e-16		DRFRAMEFINDER05869	similar to genpept|l77146|l77146_1 heat shock cognate; hsc70 -	-	-	-	-
10.9983	0.126317	13.6928	0.277431	6.47	Up	9.37276e-11	2.40679e-10	AW342634	AW342634	ATPase, H+ transporting, lysosomal V1 subunit A, like	Dr.105663	394110	atp6v1al	5	Biological Process:	transport	ion transport	cellular calcium ion homeostasis	cellular sodium ion homeostasis	response to salt stress	response to acidity	ATP synthesis coupled proton transport	proton transport	ATP metabolic process	ribonucleotide metabolic process	cellular process	ion homeostasis	ribonucleoside triphosphate metabolic process	ribonucleotide biosynthetic process	monovalent inorganic cation homeostasis	biological regulation	response to abiotic stimulus	chemical homeostasis	metal ion homeostasis	purine nucleoside triphosphate biosynthetic process	monovalent inorganic cation transport	cation homeostasis	regulation of biological quality	cellular biosynthetic process	response to stimulus	nucleoside phosphate metabolic process	biosynthetic process	cellular homeostasis	purine ribonucleoside triphosphate biosynthetic process	purine nucleotide metabolic process	cellular monovalent inorganic cation homeostasis	generation of precursor metabolites and energy	heterocycle metabolic process	phosphate metabolic process
9.93262	0.093692	12.6269	0.194726	6.47	Up	5.30913e-15	3.24347e-14	AW279689	AW279689	Im:7138837	Dr.69933	559403	im:7138837	5	Biological Process:	biological_process	all	Molecular Function:	ligase activity	catalytic activity	Cellular Component:	cellular_component	all
7.84244	0.13205	10.5355	0.255227	6.47	Up	2.00782e-11	5.89859e-11		DRFRAMEFINDER05356	similar to genpept|af099732|af099732_1 multidrug resistance transporter homolog; mdr - fundulus heteroclitus	-	-	-	-
9.11545	0.112943	11.8076	0.134449	6.46	Up	7.35968e-18	8.84324e-17	AI878794	AI878794	Zgc:153136	Dr.72357	562439	zgc:153136	3	Molecular Function:	protein binding	zinc ion binding	metal ion binding	cation binding	ion binding	binding	transition metal ion binding	Cellular Component:	cellular_component	all
9.84282	0.080531	12.5323	0.145518	6.45	Up	1.26235e-18	1.79466e-17	BM154668	BM154668	Si:ch211-236l14.3	Dr.76933	560000	si:ch211-236l14.3	25
8.867	0.13096	11.5547	0.191046	6.44	Up	4.67934e-14	2.34769e-13	AW171322	AW171322	fi39b11.x1 Sugano Kawakami zebrafish DRA cDNA clone 2639997 3 similar to TR:O94804 O94804 PROTEIN KINASE. ;, mRNA sequence.	-	-	-	-
8.08057	0.105822	10.7679	0.13183	6.44	Up	2.23041e-18	3.01323e-17	AW567026	AW567026	Transcribed locus	Dr.23104	336938	-	22
11.4163	0.108801	14.0981	0.164834	6.42	Up	3.70318e-16	2.89183e-15	BE605983	BE605983	Zgc:110333	Dr.82248	550497	zgc:110333	15	Biological Process:	biological_process	all	Molecular Function:	structural molecule activity	Cellular Component:	plasma membrane	tight junction	membrane	integral to membrane	cell junction	plasma membrane part	all	cell part	apical junction complex	membrane part	occluding junction	intrinsic to membrane	cell-cell junction	cellular_component	cell	apicolateral plasma membrane
11.001	0.131062	13.6783	0.124825	6.4	Up	2.37363e-17	2.47652e-16	BI708341	BI708341	ft46c11.y1 Gong zebrafish ovary cDNA clone 5153661 5, mRNA sequence.	-	-	-	-
11.0831	0.095991	13.7568	0.141844	6.38	Up	4.06612e-18	5.15449e-17	AW421072	AW421072	Transcribed locus, weakly similar to NP_001005941.1 pituitary tumor-transforming 1 interacting protein [Danio rerio]	Dr.76818	-	-	6
10.5375	0.121372	13.2085	0.215283	6.37	Up	3.77286e-13	1.54864e-12	AI722509	AI722509	Transcribed locus	Dr.77029	-	-	10
12.4369	0.141454	15.1078	0.141374	6.37	Up	6.25018e-16	4.67902e-15	AW422269	AW422269	Aquaporin 3	Dr.76207	406777	aqp3	5	Biological Process:	transport	establishment of localization	localization	Molecular Function:	transporter activity	Cellular Component:	membrane	integral to membrane	intrinsic to membrane	cell	all	cellular_component	cell part	membrane part
7.89405	0.115734	10.5624	0.156995	6.36	Up	2.92116e-16	2.33386e-15	AI601721	AI601721	Transcribed locus, strongly similar to NP_001034224.1 inositol polyphosphate phosphatase-like 1 [Danio rerio]	Dr.77998	-	-	14
9.93388	0.095724	12.601	0.104261	6.35	Up	7.09601e-21	1.8493e-19	BI704177	BI704177	Phosphatidylinositol 4-kinase, catalytic, beta polypeptide	Dr.48538	563201	pi4kb	16	Biological Process:	phosphoinositide phosphorylation	phosphoinositide-mediated signaling	semicircular canal development	lipid phosphorylation	glycerophospholipid metabolic process	inner ear development	developmental process	multicellular organismal process	cell communication	cellular process	anatomical structure development	intracellular signaling cascade	biological regulation	organophosphate metabolic process	regulation of biological process	regulation of cellular process	system development	second-messenger-mediated signaling	lipid metabolic process	phosphorus metabolic process	glycerolipid metabolic process	ear development	phospholipid metabolic process	cellular metabolic process	phosphorylation	sensory organ development	primary metabolic process	metabolic process	multicellular organismal development	phosphate metabolic process	phosphoinositide metabolic process	cellular lipid metabolic process	organ development	lipid modification
7.83622	0.102648	10.4971	0.143635	6.32	Up	1.28857e-17	1.44769e-16	AF071241	AF071241	homeobox protein (hoxa13a) gene, partial cds., product = homeobox protein, gene = hoxa13a, location = <1..204, protein_id = AAD15935.1, codon_start = 1, db_xref = GI:4322051, name = CDS	-	30383	-	-
10.3104	0.078009	12.9711	0.139884	6.32	Up	5.14023e-19	8.19635e-18	NM_131602	NM_131602	Death effector domain-containing 1	Dr.78368	58125	dedd1	16	Biological Process:	regulation of apoptosis	regulation of cellular process	regulation of biological process	regulation of cell death	developmental process	apoptosis	programmed cell death	cellular process	regulation of developmental process	cell death	regulation of programmed cell death	biological regulation	death	Molecular Function:	protein binding	binding
12.2744	0.086021	14.9318	0.273776	6.31	Up	2.76368e-11	7.93527e-11	NM_130933	NM_130933	Zic family member 1 (odd-paired homolog, Drosophila)	Dr.75836	30096	zic1	24	Biological Process:	brain development	cell proliferation in hindbrain	fourth ventricle development	hindbrain development	multicellular organismal development	ventricular system development	system development	developmental process	cellular process	multicellular organismal process	organ development	cell proliferation	anatomical structure development	central nervous system development	nervous system development	Molecular Function:	nucleic acid binding	zinc ion binding	cation binding	ion binding	binding	transition metal ion binding	metal ion binding	Cellular Component:	intracellular	cell	all	cellular_component	cell part
11.4638	0.093342	14.1207	0.159326	6.31	Up	5.81891e-17	5.42385e-16	AI641560	AI641560	Transcribed locus	Dr.141526	323971	-	9
11.9951	0.065497	14.6515	0.124851	6.3	Up	7.12393e-21	1.8493e-19	BI892416	BI892416	Hypoxia induced gene 1	Dr.76367	373084	hig1	2
7.76164	0.092422	10.4171	0.137479	6.3	Up	1.69018e-18	2.34163e-17	AW076588	AW076588	Similar to Transmembrane protein 173	Dr.80191	570872	LOC570872	14
9.472	0.116011	12.1268	0.172096	6.3	Up	2.40852e-15	1.60977e-14	BM081334	BM081334	F-box protein 25	Dr.84666	403037	fbxo25	23	Biological Process:	biological_process	all	Molecular Function:	molecular_function	all	Cellular Component:	cellular_component	all
10.6068	0.144892	13.2616	0.225209	6.3	Up	4.34329e-12	1.43818e-11	BM154327	BM154327	Zgc:103720	Dr.85073	492482	zgc:103720	21	Biological Process:	negative regulation of translational initiation	cellular biopolymer biosynthetic process	negative regulation of cellular metabolic process	negative regulation of cellular biosynthetic process	regulation of macromolecule metabolic process	cellular process	negative regulation of cellular process	cellular macromolecule biosynthetic process	negative regulation of biological process	macromolecule metabolic process	negative regulation of macromolecule metabolic process	negative regulation of biosynthetic process	translation	gene expression	biological regulation	negative regulation of cellular protein metabolic process	negative regulation of translation	regulation of cellular process	regulation of biological process	cellular macromolecule metabolic process	regulation of cellular metabolic process	cellular biosynthetic process	negative regulation of metabolic process	biosynthetic process	regulation of biosynthetic process	cellular metabolic process	regulation of translational initiation	negative regulation of macromolecule biosynthetic process	posttranscriptional regulation of gene expression	regulation of cellular biosynthetic process	biopolymer biosynthetic process	regulation of metabolic process	regulation of primary metabolic process	primary metabolic process
10.1728	0.106242	12.8276	0.122764	6.3	Up	8.72095e-19	1.30062e-17		DRFRAMEFINDER03590	similar to genpept|ak056257|ak056257_1 unnamed protein product - homo sapiens	-	-	-	-
6.82887	0.124734	9.48025	0.144093	6.28	Up	1.71317e-16	1.43191e-15		DRFRAMEFINDER00889	similar to genpept|af169032|af169032_1 activin beta a precursor - carassius auratus	-	-	-	-
7.98147	0.063694	10.6328	0.198295	6.28	Up	2.79428e-15	1.82746e-14	BI881830	BI881830	Zgc:92161	Dr.114476	447817	zgc:92161	3	Biological Process:	metabolic process	oxidation reduction	Molecular Function:	catalytic activity	binding	oxidoreductase activity	Cellular Component:	cellular_component	all
7.73398	0.127892	10.3814	0.193144	6.27	Up	7.35064e-14	3.52515e-13	BM154753	BM154753	Transcribed locus	Dr.79361	-	-	3
8.80027	0.119096	11.4469	0.112652	6.26	Up	1.33385e-18	1.88223e-17	AW466513	AW466513	Hypothetical protein LOC100150877	Dr.81374	100150877	LOC100150877	6
11.3483	0.088411	13.9947	0.138925	6.26	Up	1.55387e-18	2.18058e-17	BI476367	BI476367	Si:ch211-63o20.5	Dr.43918	566703	si:ch211-63o20.5	20	Molecular Function:	nucleic acid binding	zinc ion binding	cation binding	ion binding	binding	transition metal ion binding	metal ion binding	Cellular Component:	intracellular	cell	all	cellular_component	cell part
11.3653	0.131744	14.0044	0.294134	6.23	Up	6.45436e-10	1.40866e-09		DRFRAMEFINDER05441	8712867 3-588 forward	-	-	-	-
9.38801	0.109359	12.0258	0.198582	6.22	Up	4.3101e-14	2.17825e-13	NM_131786	NM_131786	Cryptochrome 3	Dr.132705	83774	cry3	25	Biological Process:	DNA repair	response to temperature stimulus	response to light stimulus	cellular response to stress	nitrogen compound metabolic process	cellular metabolic process	cellular process	macromolecule metabolic process	primary metabolic process	nucleobase, nucleoside, nucleotide and nucleic acid metabolic process	metabolic process	response to abiotic stimulus	cellular macromolecule metabolic process	biopolymer metabolic process	response to radiation	response to DNA damage stimulus	response to stress	response to stimulus	cellular response to stimulus	cellular biopolymer metabolic process	cellular response to DNA damage stimulus	DNA metabolic process	Molecular Function:	DNA photolyase activity	transcription repressor activity	lyase activity	transcription regulator activity	carbon-carbon lyase activity	catalytic activity	Cellular Component:	transcription factor complex	nucleoplasm	nuclear lumen	organelle lumen
7.50805	0.106545	10.1419	0.199873	6.21	Up	4.39001e-14	2.21275e-13	AI667140	AI667140	fc38b05.x1 Zebrafish WashU MPIMG EST cDNA clone IMAGE:3723633 3, mRNA sequence.	-	324684	-	-
9.32324	0.117329	11.9532	0.271733	6.19	Up	8.18632e-11	2.12437e-10		DRFRAMEFINDER00138	similar to genpept|af084461|af084461_1 type i cytokeratin; cyt1 -	-	-	-	-
7.45932	0.116791	10.0853	0.134621	6.17	Up	2.69465e-17	2.77717e-16	BG304206	BG304206	Toll-like receptor 3	Dr.82491	403126	tlr3	1	Biological Process:	signal transduction	response to virus	response to bacterium	innate immune response	immune system process	immune response	regulation of biological process	regulation of cellular process	multi-organism process	response to biotic stimulus	response to stress	cellular process	cell communication	response to stimulus	response to other organism	defense response	biological regulation	Molecular Function:	receptor activity	transmembrane receptor activity	protein binding	molecular transducer activity	binding	signal transducer activity	Cellular Component:	membrane	integral to membrane	intrinsic to membrane	cell	all	cellular_component	cell part	membrane part
10.1255	0.108138	12.7515	0.106795	6.17	Up	1.36876e-19	2.51469e-18	AF250289	AF250289	Insulin-like growth factor 2b	Dr.78546	324215	igf2b	25	Molecular Function:	insulin-like growth factor receptor binding	hormone activity	protein binding	binding	receptor binding	Cellular Component:	extracellular region	all	cellular_component
8.00965	0.129735	10.6352	0.21538	6.17	Up	1.01121e-12	3.79067e-12	BG304188	BG304188	fl31f08.x1 Sugano Kawakami zebrafish DRA cDNA clone 3815559 3 similar to contains element L1 repetitive element ;, mRNA sequence.	-	-	-	-
8.60097	0.078958	11.2262	0.119335	6.17	Up	1.77618e-20	4.03272e-19	AF012749	AF012749	Odorant receptor, family D, subfamily 111, member 5	Dr.75770	58115	or111-5	15	Biological Process:	G-protein coupled receptor protein signaling pathway	signal transduction	regulation of biological process	regulation of cellular process	cell surface receptor linked signal transduction	biological regulation	cellular process	cell communication	Molecular Function:	receptor activity	olfactory receptor activity	transmembrane receptor activity	molecular transducer activity	G-protein coupled receptor activity	signal transducer activity	Cellular Component:	integral to membrane	intrinsic to membrane	membrane	cell	all	cellular_component	cell part	membrane part
8.48944	0.076985	11.1144	0.169626	6.17	Up	1.13637e-16	9.91196e-16		DRFRAMEFINDER02825	similar to genpept|ab002374|ab002374_1 kiaa0376 - homo sapiens	-	-	-	-
7.87177	0.07466	10.4946	0.153169	6.16	Up	6.46229e-18	7.86435e-17		AJ302035_1	progressive ankylosis-like protein; ank	-	-	-	-
9.00506	0.121061	11.6268	0.133014	6.15	Up	3.82233e-17	3.77077e-16	BI317932	BI317932	Zgc:92316	Dr.132813	447840	zgc:92316	8	Biological Process:	phosphatidylinositol metabolic process	glycerophospholipid metabolic process	organophosphate metabolic process	phospholipid metabolic process	phosphoinositide metabolic process	cellular metabolic process	cellular lipid metabolic process	cellular process	lipid metabolic process	primary metabolic process	glycerolipid metabolic process	metabolic process	Molecular Function:	kinase activity	phosphatidylinositol phosphate kinase activity	lipid kinase activity	inositol or phosphatidylinositol kinase activity	transferase activity	phosphotransferase activity, alcohol group as acceptor	catalytic activity	transferase activity, transferring phosphorus-containing groups	Cellular Component:	cellular_component	all
9.64363	0.107518	12.2629	0.137325	6.14	Up	1.44837e-17	1.59657e-16	BM005120	BM005120	Membrane protein, palmitoylated 2b (MAGUK p55 subfamily member 2b)	Dr.86133	431770	mpp2b	12	Biological Process:	biological_process	all	Molecular Function:	protein binding	binding
9.19387	0.131304	11.8122	0.154409	6.14	Up	1.77307e-15	1.22266e-14	BI476356	BI476356	Similar to carbohydrate (N-acetylglucosamine-6-O) sulfotransferase 2	Dr.85506	570906	LOC570906	24
8.52121	0.132856	11.1353	0.544255	6.12	Up	3.74594e-05	4.33201e-05		DRFRAMEFINDER11525	similar to genpept|af132929|af132929_1 cgmp-phosphodiesterase 6 gamma subunit; cgmp-pde6 gamma - cavia porcellus	-	-	-	-
10.1947	0.101292	12.8034	0.202367	6.1	Up	5.69204e-14	2.80581e-13		DRFRAMEFINDER04870	similar to genpept|u03878|u03878_1 cytosolic thyroid hormone binding protein/pyruvate kinase type m2 - xenopus laevis	-	-	-	-
12.0807	0.07969	14.6885	0.090582	6.1	Up	5.95492e-23	2.92214e-21	BG305485	BG305485	Zgc:136474	Dr.77881	724003	zgc:136474	13	Biological Process:	biological_process	all	Molecular Function:	molecular_function	all	Cellular Component:	cellular_component	all
7.90032	0.120992	10.5074	0.133553	6.09	Up	4.88066e-17	4.6461e-16	AF511531	AF511531	Gonadotropin-releasing hormone 2	Dr.84757	353222	gnrh2	21	Biological Process:	multicellular organismal development	brain development	camera-type eye development	system development	developmental process	eye development	sensory organ development	organ development	multicellular organismal process	anatomical structure development	central nervous system development	nervous system development	Molecular Function:	hormone activity	protein binding	binding	receptor binding	Cellular Component:	extracellular region	all	cellular_component
8.44	0.114595	11.0468	0.160124	6.09	Up	8.23899e-16	6.01399e-15	BI672318	BI672318	Retinol dehydrogenase 1, like	Dr.77202	322529	rdh1l	9	Biological Process:	skeletal system development	metabolic process	exocrine pancreas development	pectoral fin morphogenesis	retinol metabolic process	retinal metabolic process	gut morphogenesis	oxidation reduction	fin morphogenesis	pancreas development	developmental process	exocrine system development	cellular process	limb morphogenesis	appendage development	multicellular organismal process	hormone metabolic process	anatomical structure development	fat-soluble vitamin metabolic process	limb development	digestive tract morphogenesis	diterpenoid metabolic process	secondary metabolic process	biological regulation	pectoral fin development	cellular hormone metabolic process	system development	regulation of hormone levels	regulation of biological quality	lipid metabolic process	forelimb morphogenesis	fin development	vitamin A metabolic process	terpenoid metabolic process
8.24626	0.096261	10.8488	0.155196	6.07	Up	7.92826e-17	7.14482e-16		DRFRAMEFINDER06521	similar to genpept|x66974|x66974_1 calretinin - rattus norvegicus	-	-	-	-
6.97769	0.106975	9.57838	0.140539	6.07	Up	2.75386e-17	2.8267e-16		U72688_1	odorant receptor 6; zor6	-	-	-	-
10.803	0.090622	13.3991	0.275855	6.05	Up	6.96192e-11	1.83671e-10	AI793442	AI793442	Wu:fc47e12	Dr.78941	564023	wu:fc47e12	23	Biological Process:	lipid metabolic process	primary metabolic process	metabolic process	Molecular Function:	oxidoreductase activity, acting on the CH-CH group of donors	oxidoreductase activity	catalytic activity	Cellular Component:	cytoplasm	integral to membrane	intracellular part	intracellular	all	cell part	membrane part	intrinsic to membrane	cellular_component	cell	membrane
9.39637	0.102962	11.9924	0.103424	6.05	Up	5.09711e-20	1.0478e-18	AW419516	AW419516	Transcribed locus	Dr.122433	337479	-	4
9.00048	0.124962	11.5937	0.237547	6.03	Up	8.81253e-12	2.76348e-11		DRFRAMEFINDER05956	similar to genpept|af176910|af176910_1 cullin 1; cul1 - mus musculus	-	-	-	-
7.72353	0.085987	10.3152	0.120473	6.03	Up	8.70789e-20	1.69826e-18	BI867009	BI867009	Zgc:136585	Dr.76366	692298	zgc:136585	2	Biological Process:	intracellular signaling cascade	signal transduction	regulation of biological process	regulation of cellular process	biological regulation	cellular process	cell communication	Molecular Function:	protein binding	zinc ion binding	metal ion binding	cation binding	ion binding	binding	transition metal ion binding	Cellular Component:	intracellular	cell	all	cellular_component	cell part
11.4807	0.105768	14.072	0.173278	6.03	Up	2.57076e-15	1.69533e-14	AY069956	AY069956	Isotocin neurophysin	Dr.80237	352920	itnp	5	Molecular Function:	neurohypophyseal hormone activity	neuropeptide hormone activity	protein binding	hormone activity	binding	receptor binding	Cellular Component:	extracellular region	all	cellular_component
11.2815	0.111287	13.8712	0.195669	6.02	Up	6.04536e-14	2.96079e-13		DRFRAMEFINDER12118	similar to genpept|bc021603|bc021603_1 unknown protein for image:5102465 - mus musculus	-	-	-	-
11.8897	0.091164	14.4766	0.11852	6.01	Up	1.30937e-19	2.42313e-18	AF286374	AF286374	ATPase, Na+/K+ transporting, alpha 1a.2 polypeptide	Dr.79219	64613	atp1a1a.2	1	Biological Process:	ATP biosynthetic process	transport	ion transport	cation transport	metabolic process	monovalent inorganic cation transport	semicircular canal morphogenesis	inner ear development	nitrogen compound metabolic process	developmental process	ribonucleotide metabolic process	multicellular organismal process	cellular process	anatomical structure development	inner ear morphogenesis	nucleotide biosynthetic process	ribonucleoside triphosphate metabolic process	ribonucleotide biosynthetic process	nucleobase, nucleoside, nucleotide and nucleic acid metabolic process	ear morphogenesis	system development	purine nucleoside triphosphate biosynthetic process	embryonic morphogenesis	embryonic development	cellular biosynthetic process	nucleoside phosphate metabolic process	ribonucleoside triphosphate biosynthetic process	biosynthetic process	ATP metabolic process	ear development	purine ribonucleoside triphosphate biosynthetic process	anatomical structure morphogenesis	purine nucleotide metabolic process	cellular metabolic process
11.0665	0.06247	13.653	0.125919	6.01	Up	1.60348e-20	3.74112e-19	AW281908	AW281908	ATPase, Ca++ transporting, plasma membrane 4	Dr.6752	768304	atp2b4	11	Biological Process:	ATP biosynthetic process	transport	ion transport	cation transport	calcium ion transport	metabolic process	nitrogen compound metabolic process	ribonucleotide metabolic process	cellular process	divalent metal ion transport	nucleotide biosynthetic process	ribonucleoside triphosphate metabolic process	ribonucleotide biosynthetic process	nucleobase, nucleoside, nucleotide and nucleic acid metabolic process	purine nucleoside triphosphate biosynthetic process	cellular biosynthetic process	nucleoside phosphate metabolic process	ribonucleoside triphosphate biosynthetic process	biosynthetic process	ATP metabolic process	metal ion transport	purine ribonucleoside triphosphate biosynthetic process	purine nucleotide metabolic process	cellular metabolic process	nucleobase, nucleoside and nucleotide metabolic process	nucleoside triphosphate biosynthetic process	primary metabolic process	heterocycle metabolic process	purine ribonucleotide biosynthetic process	purine ribonucleotide metabolic process	establishment of localization	purine nucleoside triphosphate metabolic process	nucleotide metabolic process	di-, tri-valent inorganic cation transport
9.72613	0.113025	12.3077	0.135477	5.99	Up	3.37868e-17	3.36365e-16	AI666928	AI666928	Wu:fa94e11	Dr.121346	566820	wu:fa94e11	1
11.5461	0.134864	14.1263	0.124077	5.98	Up	1.16814e-16	1.01774e-15	AW018476	AW018476	TSC22 domain family, member 3	Dr.12437	393541	tsc22d3	14	Biological Process:	regulation of transcription, DNA-dependent	cellular biopolymer biosynthetic process	nitrogen compound metabolic process	regulation of macromolecule metabolic process	cellular process	cellular macromolecule biosynthetic process	macromolecule metabolic process	regulation of nucleobase, nucleoside, nucleotide and nucleic acid metabolic process	gene expression	nucleobase, nucleoside, nucleotide and nucleic acid metabolic process	biological regulation	regulation of biological process	regulation of cellular process	cellular macromolecule metabolic process	regulation of nitrogen compound metabolic process	regulation of cellular metabolic process	cellular biosynthetic process	biosynthetic process	transcription, DNA-dependent	regulation of biosynthetic process	cellular metabolic process	RNA metabolic process	regulation of transcription	regulation of cellular biosynthetic process	regulation of metabolic process	biopolymer biosynthetic process	regulation of primary metabolic process	primary metabolic process	metabolic process	regulation of gene expression	biopolymer metabolic process	transcription	RNA biosynthetic process	regulation of RNA metabolic process
10.7933	0.118293	13.3729	0.178381	5.98	Up	1.49579e-14	8.3963e-14		DRFRAMEFINDER01645	similar to genpept|af153609|af153609_1 serine/threonine protein kinase sgk - homo sapiens	-	-	-	-
8.81308	0.136966	11.3927	0.196136	5.98	Up	4.03088e-13	1.64833e-12	BG727284	BG727284	Transcribed locus	Dr.66177	-	-	6
8.75113	0.073271	11.328	0.080003	5.97	Up	2.10639e-24	1.52583e-22	AW826462	AW826462	Si:ch211-261c8.5	Dr.81951	100141497	si:ch211-261c8.5	5	Cellular Component:	extracellular region	all	cellular_component
12.0537	0.131667	14.6296	0.128151	5.96	Up	1.34019e-16	1.14663e-15	BM182832	BM182832	N-myc downstream regulated family member 3a	Dr.78342	30286	ndrg3a	11
10.8403	0.129772	13.4141	0.153796	5.95	Up	2.41508e-15	1.61274e-14	AF439767	AF439767	X-linked inhibitor of apoptosis	Dr.77503	373108	xiap	14	Molecular Function:	protein binding	zinc ion binding	metal ion binding	cation binding	ion binding	binding	transition metal ion binding	Cellular Component:	intracellular	cell	all	cellular_component	cell part
10.9009	0.105618	13.4714	0.150589	5.94	Up	1.48288e-16	1.25879e-15	AW421191	AW421191	Si:ch211-241e15.2	Dr.107310	562991	si:ch211-241e15.2	1	Molecular Function:	nucleotide binding	nucleic acid binding	binding
7.75412	0.094562	10.3225	0.16337	5.93	Up	3.47437e-16	2.74129e-15	BG799335	BG799335	Zgc:110105	Dr.77645	563496	zgc:110105	13	Molecular Function:	DNA binding	zinc ion binding	metal ion binding	cation binding	ion binding	binding	transition metal ion binding	nucleic acid binding	Cellular Component:	cellular_component	all
7.65637	0.088529	10.2243	0.218221	5.93	Up	2.9145e-13	1.23017e-12	BI876786	BI876786	Zgc:112208	Dr.82025	550398	zgc:112208	1	Biological Process:	lipid metabolic process	steroid metabolic process	oxidation reduction	cellular metabolic process	cellular lipid metabolic process	cellular process	cellular biosynthetic process	biosynthetic process	primary metabolic process	metabolic process	Molecular Function:	3-oxo-5-alpha-steroid 4-dehydrogenase activity	oxidoreductase activity, acting on the CH-CH group of donors	steroid dehydrogenase activity	oxidoreductase activity	steroid dehydrogenase activity, acting on the CH-CH group of donors	catalytic activity	Cellular Component:	cytoplasm	membrane	integral to membrane	intracellular part	intracellular	all	cell part	membrane part	intrinsic to membrane	cellular_component	cell
11.9266	0.074483	14.4902	0.120896	5.91	Up	3.07684e-20	6.61895e-19	AI545441	AI545441	Transcribed locus	Dr.75682	323088	-	11
9.4795	0.239754	12.0423	0.405288	5.91	Up	3.31132e-06	4.18163e-06	AI626820	AI626820	Transcribed locus, strongly similar to XP_001922764.1 PREDICTED: similar to Uncharacterized protein C08B11.9 (1207-1) [Danio	Dr.44087	-	-	11
10.7694	0.112121	13.3229	0.126141	5.87	Up	1.13615e-17	1.30144e-16		DRFRAMEFINDER01910	similar to genpept|ak007401|ak007401_1 pcbd - mus musculus	-	-	-	-
9.98218	0.105195	12.5329	0.104492	5.86	Up	1.5847e-19	2.84946e-18	AB026158	AB026158	Cytochrome P450, family 2, subfamily V, polypeptide 1	Dr.38006	414933	cyp2v1	20
10.2327	0.08894	12.7807	0.136354	5.85	Up	3.73169e-18	4.77832e-17	BI845507	BI845507	ESTs, Moderately similar to TANK-binding kinase 1; NF-kB-activating kinase [Homo sapiens] [H.sapiens]	-	-	-	-
8.32115	0.123153	10.8665	0.14337	5.84	Up	4.80534e-16	3.66594e-15		DRFRAMEFINDER02693	similar to genpept|ab042437|ab042437_1 mitochondrial atp synthase alpha-subunit - cyprinus carpio	-	-	-	-
7.9944	0.085385	10.5376	0.146004	5.83	Up	1.39269e-17	1.5419e-16	AW019804	AW019804	fd46g04.x1 Zebrafish WashU MPIMG EST cDNA clone IMAGE:3732822 3, mRNA sequence.	-	325926	-	-
10.4969	0.092163	13.0372	0.154621	5.82	Up	1.08433e-16	9.50161e-16	AI522669	AI522669	Transcribed locus, strongly similar to XP_001918926.1 PREDICTED: hypothetical protein [Danio rerio]	Dr.150312	322394	-	1
8.23354	0.120661	10.7729	0.262385	5.81	Up	1.07371e-10	2.71769e-10		DRFRAMEFINDER08812	9822604 2-239 forward	-	-	-	-
11.7487	0.080085	14.286	0.106624	5.81	Up	5.07521e-21	1.38359e-19	NM_131681	NM_131681	HIV-1 Tat interactive protein 2	Dr.76717	64605	htatip2	7	Biological Process:	metabolic process	Molecular Function:	catalytic activity	binding
9.64867	0.097143	12.1846	0.167605	5.8	Up	1.17316e-15	8.37057e-15		DRFRAMEFINDER01365	similar to genpept|l35317|l35317_1 cytosolic nadp-dependent isocitrate dehydrogenase - rattus norvegicus	-	-	-	-
7.69291	0.092464	10.2248	0.147911	5.78	Up	4.38422e-17	4.23715e-16	AF027596	AF027596	Tolloid-like 1	Dr.75803	474335	tll1	1	Biological Process:	blood vessel development	mesoderm formation	endothelial cell development	proteolysis	multicellular organismal development	dorsal/ventral pattern formation	positive regulation of BMP signaling pathway	embryonic caudal fin morphogenesis	embryonic hemopoiesis	determination of ventral identity	caudal fin development	embryonic medial fin morphogenesis	cell differentiation	anatomical structure formation	positive regulation of cellular process	positive regulation of transforming growth factor beta receptor signaling pathway	enzyme linked receptor protein signaling pathway	cellular process	multicellular organismal process	transforming growth factor beta receptor signaling pathway	anatomical structure development	formation of primary germ layer	vasculature development	biological regulation	immune system development	mesoderm development	protein catabolic process	embryonic morphogenesis	embryonic development	embryonic organ development	transmembrane receptor protein serine/threonine kinase signaling pathway	macromolecule catabolic process	hemopoiesis	positive regulation of cell communication
9.20536	0.112697	11.7354	0.17963	5.78	Up	2.03e-14	1.10208e-13	BG883326	BG883326	Transcribed locus, weakly similar to XP_424543.2 PREDICTED: similar to gamma-butyrobetaine 2-oxoglutarate dioxygenase [Gallus	Dr.150681	-	-	7
7.59643	0.094696	10.1238	0.13176	5.77	Up	4.3722e-18	5.48762e-17	AW419478	AW419478	Transcribed locus	Dr.148659	336312	-	2
10.561	0.087259	13.0825	0.162237	5.74	Up	2.87087e-16	2.29609e-15	BI888550	BI888550	Desmocollin 2 like	Dr.76256	560091	dsc2l	20	Biological Process:	homophilic cell adhesion	heart development	multicellular organismal development	cell-cell adhesion	system development	developmental process	multicellular organismal process	organ development	cellular process	anatomical structure development	biological adhesion	cell adhesion	Molecular Function:	calcium ion binding	cation binding	ion binding	binding	metal ion binding	Cellular Component:	membrane	cell	all	cellular_component	cell part
12.6736	0.121356	15.1917	0.103491	5.73	Up	2.79597e-18	3.69204e-17	AW232256	AW232256	Programmed cell death 6 interacting protein	Dr.75510	406669	pdcd6ip	19	Molecular Function:	molecular_function	all	Cellular Component:	cellular_component	all
8.89067	0.074552	11.4086	0.134029	5.73	Up	7.62068e-19	1.16861e-17		DRFRAMEFINDER06710	similar to genpept|bc019910|bc019910_1 similar to hypothetical protein flj11807 - homo sapiens	-	-	-	-
9.80848	0.095125	12.3258	0.195101	5.73	Up	4.75257e-14	2.37973e-13		DRFRAMEFINDER01043	similar to genpept|ab010960|ab010960_1 mifr; mifr - rattus norvegicus	-	-	-	-
11.6197	0.074359	14.1352	0.109867	5.72	Up	5.72489e-21	1.5441e-19	BI880724	BI880724	Zgc:92134	Dr.150939	494031	zgc:92134	15	Biological Process:	ubiquitin-dependent protein catabolic process	modification-dependent protein catabolic process	cellular biopolymer catabolic process	biopolymer catabolic process	cellular metabolic process	cellular macromolecule catabolic process	modification-dependent macromolecule catabolic process	cellular process	proteolysis	macromolecule metabolic process	primary metabolic process	catabolic process	metabolic process	cellular protein catabolic process	cellular catabolic process	cellular macromolecule metabolic process	protein metabolic process	biopolymer metabolic process	protein catabolic process	cellular protein metabolic process	macromolecule catabolic process	proteolysis involved in cellular protein catabolic process	cellular biopolymer metabolic process	Molecular Function:	ubiquitin thiolesterase activity	peptidase activity	cysteine-type peptidase activity	hydrolase activity	hydrolase activity, acting on ester bonds	thiolester hydrolase activity	peptidase activity, acting on L-amino acid peptides	catalytic activity	Cellular Component:	cellular_component
9.21021	0.087339	11.7241	0.077329	5.71	Up	6.62196e-23	3.18776e-21	U93483	U93483	RXRA gene, partial cds., product = RXRA, location = <1..>122, protein_id = AAB68760.1, codon_start = 1, db_xref = GI:2352007, note = nuclear receptor C domain, name = CDS	-	-	-	-
9.40393	0.129968	11.9163	0.196898	5.71	Up	5.78088e-13	2.28773e-12	BE605271	BE605271	Prostaglandin I2 (prostacyclin) synthase like	Dr.82271	559148	ptgisl	6	Molecular Function:	monooxygenase activity	iron ion binding	prostaglandin-I synthase activity	electron carrier activity	isomerase activity	heme binding	metal ion binding	cation binding	binding	catalytic activity	oxidoreductase activity	tetrapyrrole binding	ion binding	intramolecular oxidoreductase activity	transition metal ion binding
8.95568	0.080065	11.4675	0.119598	5.7	Up	9.73514e-20	1.87933e-18	NM_131248	NM_131248	Early growth response 1	Dr.144146	30498	egr1	14	Biological Process:	transcription	camera-type eye development	regulation of transcription	cellular biopolymer biosynthetic process	nitrogen compound metabolic process	developmental process	regulation of macromolecule metabolic process	multicellular organismal process	cellular process	anatomical structure development	cellular macromolecule biosynthetic process	macromolecule metabolic process	regulation of nucleobase, nucleoside, nucleotide and nucleic acid metabolic process	gene expression	biological regulation	nucleobase, nucleoside, nucleotide and nucleic acid metabolic process	regulation of cellular process	regulation of biological process	regulation of nitrogen compound metabolic process	system development	cellular macromolecule metabolic process	regulation of cellular metabolic process	eye development	cellular biosynthetic process	biosynthetic process	regulation of biosynthetic process	cellular metabolic process	regulation of cellular biosynthetic process	sensory organ development	biopolymer biosynthetic process	regulation of metabolic process	regulation of primary metabolic process	primary metabolic process	metabolic process
12.5141	0.149075	15.0234	0.172487	5.69	Up	2.22353e-13	9.59827e-13	BG304106	BG304106	Transcribed locus	Dr.76365	-	-	5
9.06231	0.115216	11.5715	0.298195	5.69	Up	1.80062e-09	3.6347e-09		DRFRAMEFINDER05200	similar to genpept|m58758|m58758_1 proton pump polypeptide - rattus norvegicus	-	-	-	-
12.4454	0.094728	14.954	0.107366	5.69	Up	8.54113e-20	1.67432e-18	AI882845	AI882845	Isocitrate dehydrogenase 1 (NADP+), soluble	Dr.75844	100006589	idh1	9	Biological Process:	isocitrate metabolic process	oxidation reduction	carboxylic acid metabolic process	cellular metabolic process	cellular ketone metabolic process	metabolic process	organic acid metabolic process	cellular process	oxoacid metabolic process	Molecular Function:	magnesium ion binding	isocitrate dehydrogenase (NADP+) activity	oxidoreductase activity	oxidoreductase activity, acting on the CH-OH group of donors, NAD or NADP as acceptor	NAD or NADH binding	oxidoreductase activity, acting on CH-OH group of donors	cation binding	isocitrate dehydrogenase activity	binding	nucleotide binding	catalytic activity	cofactor binding	coenzyme binding	ion binding	metal ion binding
12.0445	0.174629	14.5523	0.176788	5.69	Up	2.64396e-12	9.12365e-12	BI839853	BI839853	Integral membrane protein 2Bb	Dr.116457	406248	itm2bb	9
11.0691	0.087344	13.5768	0.093008	5.69	Up	1.65411e-21	5.33099e-20	BI709646	BI709646	Period homolog 1b (Drosophila)	Dr.86022	406204	per1b	7	Biological Process:	regulation of transcription, DNA-dependent	signal transduction	response to temperature stimulus	response to light stimulus	cellular biopolymer biosynthetic process	nitrogen compound metabolic process	regulation of macromolecule metabolic process	cell communication	cellular process	cellular macromolecule biosynthetic process	macromolecule metabolic process	regulation of nucleobase, nucleoside, nucleotide and nucleic acid metabolic process	gene expression	nucleobase, nucleoside, nucleotide and nucleic acid metabolic process	biological regulation	response to abiotic stimulus	regulation of biological process	regulation of cellular process	cellular macromolecule metabolic process	regulation of nitrogen compound metabolic process	response to radiation	regulation of cellular metabolic process	response to stimulus	cellular biosynthetic process	biosynthetic process	transcription, DNA-dependent	regulation of biosynthetic process	cellular metabolic process	RNA metabolic process	regulation of transcription	regulation of cellular biosynthetic process	regulation of metabolic process	biopolymer biosynthetic process	regulation of primary metabolic process
9.59109	0.081027	12.0982	0.109961	5.68	Up	1.74688e-20	3.9917e-19	BG305529	BG305529	Zgc:91911	Dr.82849	431724	zgc:91911	18	Biological Process:	purine nucleotide biosynthetic process	GMP biosynthetic process	metabolic process	oxidation reduction	purine nucleoside monophosphate metabolic process	nucleoside monophosphate metabolic process	nitrogen compound metabolic process	cellular metabolic process	purine nucleotide metabolic process	ribonucleotide metabolic process	nucleobase, nucleoside and nucleotide metabolic process	cellular process	purine nucleoside monophosphate biosynthetic process	nucleotide biosynthetic process	ribonucleotide biosynthetic process	primary metabolic process	heterocycle metabolic process	nucleobase, nucleoside, nucleotide and nucleic acid metabolic process	purine ribonucleoside monophosphate metabolic process	purine ribonucleotide biosynthetic process	purine ribonucleotide metabolic process	ribonucleoside monophosphate biosynthetic process	nucleotide metabolic process	cellular biosynthetic process	nucleoside phosphate metabolic process	purine ribonucleoside monophosphate biosynthetic process	GMP metabolic process	biosynthetic process	ribonucleoside monophosphate metabolic process	nucleoside monophosphate biosynthetic process	Molecular Function:	catalytic activity	IMP dehydrogenase activity	oxidoreductase activity
11.1289	0.084696	13.6352	0.132452	5.68	Up	2.03205e-18	2.77981e-17		DRFRAMEFINDER03737	similar to genpept|j02791|j02791_1 acyl-coa dehydrogenase medium subunit ec 1.3.99.3 - rattus norvegicus	-	-	-	-
9.44127	0.093683	11.9463	0.089762	5.68	Up	3.06569e-21	9.00296e-20	BG303266	BG303266	Similar to URKL1	Dr.120354	558466	LOC558466	23
10.9328	0.081482	13.4371	0.13073	5.67	Up	1.058e-18	1.55051e-17		NM_131820_1	cadherin 1, epithelial; cdh1	-	-	-	-
9.83521	0.119314	12.339	0.142621	5.67	Up	4.83547e-16	3.6851e-15	AI666988	AI666988	Similar to ATP-binding cassette sub-family B member 10, mitochondrial precursor (ATP-binding cassette transporter 10) (ABC tr	Dr.67403	100003744	LOC100003744	13
10.0254	0.097881	12.5281	0.143333	5.67	Up	5.43227e-17	5.10727e-16	AI558340	AI558340	Oxysterol binding protein-like 9	Dr.76399	777767	osbpl9	8	Biological Process:	transport	lipid transport	steroid metabolic process	cellular metabolic process	establishment of localization	cellular lipid metabolic process	lipid metabolic process	cellular process	cellular biosynthetic process	biosynthetic process	primary metabolic process	localization	metabolic process	Molecular Function:	molecular_function	all	Cellular Component:	cellular_component	all
11.247	0.080382	13.7486	0.145393	5.66	Up	1.32808e-17	1.48768e-16	BE202131	BE202131	Transcribed locus	Dr.82197	-	-	1
8.35077	0.095969	10.8499	0.092856	5.65	Up	8.97417e-21	2.23064e-19	BI890380	BI890380	Zgc:112426	Dr.15984	550491	zgc:112426	1	Biological Process:	transport	establishment of localization	localization	Molecular Function:	transporter activity	binding	Cellular Component:	cellular_component	all
11.0029	0.148018	13.5012	0.234986	5.65	Up	5.94254e-11	1.58704e-10	AI878285	AI878285	L-threonine dehydrogenase	Dr.10250	406528	tdh	20	Biological Process:	metabolic process	cellular metabolic process	cellular process	Molecular Function:	catalytic activity	binding	coenzyme binding	cofactor binding
9.34266	0.09738	11.8403	0.147124	5.65	Up	9.81292e-17	8.65859e-16	BE605668	BE605668	Transcribed locus, weakly similar to NP_001127999.1 grainyhead-like 2 [Rattus norvegicus]	Dr.75975	-	-	16
8.7802	0.127194	11.2769	0.15167	5.64	Up	3.72103e-15	2.35263e-14		AB026158_1	cytochrome p450; cyp2	-	-	-	-
12.3896	0.064862	14.8854	0.057117	5.64	Up	1.84323e-27	4.00561e-25	BI864190	BI864190	Zgc:92903	Dr.79021	436734	zgc:92903	7	Biological Process:	cell redox homeostasis	regulation of biological process	regulation of cellular process	homeostatic process	cellular homeostasis	biological regulation	regulation of biological quality	cellular process	Cellular Component:	cellular_component	all
12.7144	0.117439	15.21	0.083758	5.64	Up	1.30902e-19	2.42313e-18	AF189238	AF189238	Homogentisate 1,2-dioxygenase	Dr.3529	259189	hgd	24	Biological Process:	L-phenylalanine catabolic process	tyrosine metabolic process	oxidation reduction	carboxylic acid metabolic process	nitrogen compound metabolic process	cellular metabolic process	cellular amino acid catabolic process	cellular amino acid and derivative metabolic process	carboxylic acid catabolic process	organic acid metabolic process	cellular aromatic compound metabolic process	cellular process	catabolic process	cellular ketone metabolic process	primary metabolic process	metabolic process	organic acid catabolic process	cellular amine metabolic process	cellular catabolic process	L-phenylalanine metabolic process	amine metabolic process	aromatic amino acid family catabolic process	aromatic amino acid family metabolic process	nitrogen compound catabolic process	aromatic compound catabolic process	cellular nitrogen compound metabolic process	amine catabolic process	oxoacid metabolic process	cellular amino acid metabolic process	Molecular Function:	homogentisate 1,2-dioxygenase activity	oxidoreductase activity	oxidoreductase activity, acting on single donors with incorporation of molecular oxygen, incorporation of two	catalytic activity
8.40176	0.137753	10.896	0.178704	5.63	Up	1.96006e-13	8.55812e-13		DRFRAMEFINDER12355	similar to genpept|af151807|af151807_1 cgi-49 protein - homo sapiens	-	-	-	-
9.46863	0.094349	11.9607	0.093408	5.63	Up	8.1087e-21	2.05583e-19	BG304087	BG304087	Transcribed locus, strongly similar to XP_001922872.1 PREDICTED: similar to Testis-expressed sequence 2 protein [Danio rerio]	Dr.9564	-	-	3
9.91204	0.141039	12.402	0.199557	5.62	Up	2.02012e-12	7.12334e-12	AW077995	AW077995	Prostaglandin-endoperoxide synthase 2a	Dr.113864	246227	ptgs2a	2	Biological Process:	response to oxidative stress	response to chemical stimulus	oxidation reduction	response to stimulus	metabolic process	response to stress	Molecular Function:	peroxidase activity	heme binding	cation binding	binding	catalytic activity	oxidoreductase activity	tetrapyrrole binding	ion binding	oxidoreductase activity, acting on peroxide as acceptor	iron ion binding	transition metal ion binding	antioxidant activity	metal ion binding
10.8548	0.104919	13.3435	0.123232	5.61	Up	6.68303e-18	8.10703e-17		DRFRAMEFINDER10631	similar to genpept|bc011212|bc011212_1 upregulated by 1,25-dihydroxyvitamin d-3 - mus musculus	-	-	-	-
9.78252	0.099276	12.2694	0.198977	5.61	Up	1.39395e-13	6.25878e-13	BE605731	BE605731	Zgc:158347	Dr.10410	558921	zgc:158347	17	Biological Process:	regulation of transcription, DNA-dependent	cellular biopolymer biosynthetic process	nitrogen compound metabolic process	regulation of macromolecule metabolic process	cellular process	cellular macromolecule biosynthetic process	macromolecule metabolic process	regulation of nucleobase, nucleoside, nucleotide and nucleic acid metabolic process	gene expression	nucleobase, nucleoside, nucleotide and nucleic acid metabolic process	biological regulation	regulation of biological process	regulation of cellular process	cellular macromolecule metabolic process	regulation of nitrogen compound metabolic process	regulation of cellular metabolic process	cellular biosynthetic process	biosynthetic process	transcription, DNA-dependent	regulation of biosynthetic process	cellular metabolic process	RNA metabolic process	regulation of transcription	regulation of cellular biosynthetic process	regulation of metabolic process	biopolymer biosynthetic process	regulation of primary metabolic process	primary metabolic process	metabolic process	regulation of gene expression	biopolymer metabolic process	transcription	RNA biosynthetic process	regulation of RNA metabolic process
11.3824	0.097206	13.8682	0.151326	5.6	Up	2.11319e-16	1.732e-15	BI881896	BI881896	Transcribed locus	Dr.126500	-	-	15
7.98241	0.098411	10.4663	0.159505	5.59	Up	7.96853e-16	5.83336e-15		DRFRAMEFINDER00150	similar to genpept|ay057941|ay057941_1 tnf-related apoptosis inducing ligand - gallus gallus	-	-	-	-
11.6568	0.105277	14.1374	0.09764	5.58	Up	1.37307e-19	2.51653e-18	AW455046	AW455046	Hypothetical LOC569335	Dr.10650	569335	LOC569335	16
8.31663	0.086552	10.7953	0.133343	5.57	Up	4.22974e-18	5.33522e-17		DRFRAMEFINDER06704	similar to genpept|af151807|af151807_1 cgi-49 protein - homo sapiens	-	-	-	-
10.9675	0.094807	13.4455	0.164565	5.57	Up	1.30113e-15	9.22307e-15	AI588580	AI588580	Transcribed locus	Dr.77718	323390	-	11
10.7244	0.106798	13.2022	0.296976	5.57	Up	1.78793e-09	3.61291e-09		NM_131108_1	type i cytokeratin; cki	-	-	-	-
10.0506	0.105547	12.5284	0.125216	5.57	Up	1.13603e-17	1.30144e-16	AI354005	AI354005	Zgc:158224	Dr.42665	791210	zgc:158224	1	Biological Process:	metabolic process	Molecular Function:	transferase activity, transferring hexosyl groups	transferase activity, transferring glycosyl groups	transferase activity	catalytic activity	Cellular Component:	cellular_component	all
8.12447	0.116024	10.6016	0.128596	5.57	Up	7.0629e-17	6.4413e-16	AJ251640	AJ251640	AChE gene for acetylcholinesterase, exons 1-4., product = acetylcholinesterase, gene = AChE, location = join(3702..3938,8620..10097,10263..10454,10607..10786,12415..12883), name = mRNA	-	114549	-	-	Biological Process:	response to amphetamine	acetylcholine catabolic process	neuromuscular junction development	myofibril assembly	neurotransmitter catabolic process	response to chemical stimulus	response to ethanol	neuron development	regulation of synapse structure and activity	anatomical structure formation	cell differentiation	actomyosin structure organization	multicellular organismal process	cellular process	anatomical structure development	response to endogenous stimulus	biological regulation	muscle organ development	response to amine stimulus	neurotransmitter metabolic process	cellular amino acid derivative catabolic process	muscle cell development	muscle fiber development	regulation of biological quality	cell-cell signaling	response to stimulus	system process	nitrogen compound catabolic process	muscle tissue development	alcohol metabolic process	synaptic transmission	muscle cell differentiation	nervous system development	amine catabolic process
11.3757	0.107725	13.8458	0.141893	5.54	Up	1.90857e-16	1.58651e-15	AF073883	AF073883	Myotubularin related protein 2	Dr.81275	30644	mtmr2	5	Biological Process:	dephosphorylation	phosphate metabolic process	cellular metabolic process	metabolic process	cellular process	phosphorus metabolic process	Molecular Function:	protein tyrosine phosphatase activity	hydrolase activity	phosphatase activity	hydrolase activity, acting on ester bonds	phosphoprotein phosphatase activity	catalytic activity	phosphoric ester hydrolase activity	Cellular Component:	cytoplasm	membrane	intracellular part	intracellular	cell	all	cellular_component	cell part
7.52013	0.090639	9.98995	0.138498	5.54	Up	1.78778e-17	1.9206e-16	BG303394	BG303394	Similar to histone deacetylase 5	Dr.82361	557486	LOC557486	3
10.0958	0.102468	12.5633	0.140194	5.53	Up	8.70158e-17	7.74991e-16	AA494933	AA494933	Zgc:153914	Dr.104407	777612	zgc:153914	19	Biological Process:	regulation of transcription, DNA-dependent	cellular biopolymer biosynthetic process	nitrogen compound metabolic process	regulation of macromolecule metabolic process	cellular process	cellular macromolecule biosynthetic process	macromolecule metabolic process	regulation of nucleobase, nucleoside, nucleotide and nucleic acid metabolic process	gene expression	nucleobase, nucleoside, nucleotide and nucleic acid metabolic process	biological regulation	regulation of biological process	regulation of cellular process	cellular macromolecule metabolic process	regulation of nitrogen compound metabolic process	regulation of cellular metabolic process	cellular biosynthetic process	biosynthetic process	transcription, DNA-dependent	regulation of biosynthetic process	cellular metabolic process	RNA metabolic process	regulation of transcription	regulation of cellular biosynthetic process	regulation of metabolic process	biopolymer biosynthetic process	regulation of primary metabolic process	primary metabolic process	metabolic process	regulation of gene expression	biopolymer metabolic process	transcription	RNA biosynthetic process	regulation of RNA metabolic process
8.41226	0.124048	10.8777	0.193422	5.52	Up	4.65659e-13	1.88494e-12	AY077715	AY077715	Solute carrier family 31 (copper transporters), member 1	Dr.79948	403028	slc31a1	5	Biological Process:	copper ion transport	response to chemical stimulus	hypotonic salinity response	response to copper ion	transport	cation transport	hypotonic response	ion transport	response to inorganic substance	response to osmotic stress	response to abiotic stimulus	transition metal ion transport	establishment of localization	response to stress	response to stimulus	response to salt stress	localization	response to metal ion	metal ion transport	Molecular Function:	copper ion transmembrane transporter activity	cation transmembrane transporter activity	substrate-specific transmembrane transporter activity	substrate-specific transporter activity	transporter activity	ion transmembrane transporter activity	inorganic cation transmembrane transporter activity	transition metal ion transmembrane transporter activity	di-, tri-valent inorganic cation transmembrane transporter activity	transmembrane transporter activity	metal ion transmembrane transporter activity	Cellular Component:	integral to membrane	intrinsic to membrane
12.0856	0.112453	14.5451	0.142277	5.5	Up	3.85421e-16	2.98829e-15	BI840845	BI840845	Influenza virus NS1A binding protein a	Dr.78256	387591	ivns1abpa	20	Molecular Function:	protein binding	binding	Cellular Component:	nucleus	cytoplasm	cytoskeleton	intracellular membrane-bounded organelle	intracellular organelle	intracellular part	intracellular	membrane-bounded organelle	non-membrane-bounded organelle	organelle	cell part	all	intracellular non-membrane-bounded organelle	cell	cellular_component
10.5742	0.073413	13.0298	0.180102	5.49	Up	3.60361e-15	2.29173e-14		DRFRAMEFINDER04576	similar to genpept|m86918|m86918_1 keratin type i - carassius auratus	-	-	-	-
9.12829	0.080686	11.5829	0.261302	5.48	Up	6.29465e-11	1.67227e-10	AW019204	AW019204	fd50e09.x1 Zebrafish WashU MPIMG EST cDNA clone IMAGE:3733192 3 similar to contains element MER22 repetitive element ;, mRNA sequence.	-	-	-	-
8.69195	0.106186	11.143	0.203393	5.47	Up	5.27745e-13	2.10821e-12	AI959376	AI959376	Zgc:92111	Dr.27305	447807	zgc:92111	24	Biological Process:	transport	establishment of localization	localization	Molecular Function:	molecular_function	all	Cellular Component:	plasma membrane	membrane	integral to membrane	intrinsic to membrane	cell	all	cellular_component	cell part	membrane part
7.56899	0.120962	10.02	0.11716	5.47	Up	4.00941e-17	3.91974e-16		DRFRAMEFINDER01152	similar to genpept|u70439|u70439_1 silver-stainable protein ssp29 - homo sapiens	-	-	-	-
8.54866	0.101762	10.9995	0.200467	5.47	Up	2.93914e-13	1.23741e-12		DRFRAMEFINDER08316	similar to genpept|bc008349|bc008349_1 similar to s-adenosylhomocysteine hydrolase-like 1 - homo sapiens	-	-	-	-
10.812	0.088019	13.2613	0.097375	5.46	Up	9.92844e-21	2.45181e-19	BI430377	BI430377	Transcribed locus, strongly similar to NP_659117.1 pecanex-like 3 [Mus musculus]	Dr.83859	-	-	21
11.9321	0.141553	14.381	0.144668	5.46	Up	1.32837e-14	7.53996e-14	BI896470	BI896470	6-pyruvoyl-tetrahydropterin synthase/dimerization cofactor of hepatocyte nuclear factor 1 alpha (TCF1)	Dr.75747	393787	pcbd1	13	Biological Process:	tetrahydrobiopterin biosynthetic process	nitrogen compound metabolic process	cellular metabolic process	heterocycle biosynthetic process	aromatic compound biosynthetic process	cellular aromatic compound metabolic process	cellular process	pteridine and derivative metabolic process	pteridine and derivative biosynthetic process	cellular biosynthetic process	biosynthetic process	nitrogen compound biosynthetic process	cellular nitrogen compound metabolic process	metabolic process	heterocycle metabolic process	tetrahydrobiopterin metabolic process	Molecular Function:	4-alpha-hydroxytetrahydrobiopterin dehydratase activity	carbon-oxygen lyase activity	lyase activity	hydro-lyase activity	catalytic activity
8.0995	0.125076	10.5473	0.12272	5.46	Up	1.50146e-16	1.27314e-15	AF338447	AF338447	Signal transducer and activator of transcription 5.1	Dr.15667	369197	stat5.1	3	Biological Process:	regulation of transcription, DNA-dependent	signal transduction	lymphocyte differentiation	erythrocyte differentiation	positive regulation of myeloid cell differentiation	positive regulation of transcription from RNA polymerase II promoter	erythrocyte development	cell differentiation	positive regulation of cellular process	regulation of cell differentiation	multicellular organismal process	cellular process	anatomical structure development	positive regulation of nucleobase, nucleoside, nucleotide and nucleic acid metabolic process	myeloid cell differentiation	positive regulation of biosynthetic process	regulation of nucleobase, nucleoside, nucleotide and nucleic acid metabolic process	biological regulation	immune system development	leukocyte activation	regulation of multicellular organismal process	transcription from RNA polymerase II promoter	regulation of biological quality	positive regulation of transcription, DNA-dependent	cellular biosynthetic process	leukocyte differentiation	biosynthetic process	hemopoiesis	transcription, DNA-dependent	regulation of biosynthetic process	homeostasis of number of cells	RNA metabolic process	regulation of metabolic process	positive regulation of transcription
11.791	0.148746	14.2371	0.202098	5.45	Up	6.91197e-12	2.20153e-11	BI429216	BI429216	Zgc:153629	Dr.74514	768289	zgc:153629	11	Biological Process:	biological_process	all	Molecular Function:	structural molecule activity	Cellular Component:	intermediate filament	intracellular organelle	intracellular part	non-membrane-bounded organelle	all	cell	cytoskeletal part	intermediate filament cytoskeleton	intracellular	organelle	protein complex	cell part	intracellular non-membrane-bounded organelle	intracellular organelle part	cytoskeleton	cellular_component	macromolecular complex	organelle part
12.1975	0.112754	14.6427	0.128483	5.45	Up	7.02077e-17	6.41056e-16	BI881121	BI881121	S100 calcium binding protein V2	Dr.76232	336965	s100v2	19	Molecular Function:	calcium ion binding	cation binding	ion binding	binding	metal ion binding
8.88442	0.109436	11.3269	0.161981	5.44	Up	4.974e-15	3.05839e-14		DRFRAMEFINDER12812	similar to genpept|af098297|af098297_1 cbf1 interacting corepressor cir - homo sapiens	-	-	-	-
8.05918	0.120141	10.5003	0.290035	5.43	Up	2.24855e-09	4.46774e-09	BE017842	BE017842	Zgc:110137	Dr.75937	550556	zgc:110137	5	Biological Process:	biological_process	all	Molecular Function:	molecular_function	all	Cellular Component:	mitochondrial matrix	mitochondrion	organelle lumen	intracellular organelle	intracellular part	membrane-bounded organelle	all	cytoplasmic part	mitochondrial part	cell	intracellular organelle lumen	intracellular membrane-bounded organelle	mitochondrial lumen	intracellular	organelle	cell part	membrane-enclosed lumen	cytoplasm	intracellular organelle part	cellular_component	organelle part
8.58363	0.106935	11.023	0.189282	5.42	Up	1.26423e-13	5.74417e-13		DRFRAMEFINDER11399	similar to genpept|ak056344|ak056344_1 unnamed protein product - homo sapiens	-	-	-	-
9.34082	0.108755	11.777	0.176591	5.41	Up	3.24346e-14	1.67821e-13	BG302556	BG302556	Short chain dehydrogenase/reductase family 16C, member 5	Dr.105084	406799	sdr16c5	7	Biological Process:	metabolic process	oxidation reduction	Molecular Function:	catalytic activity	binding	oxidoreductase activity	Cellular Component:	cellular_component	all
8.76223	0.12175	11.1954	0.096614	5.4	Up	3.70246e-18	4.75691e-17	AF179844	AF179844	olfactory receptor (DRE1) gene, partial cds., product = olfactory receptor, gene = DRE1, location = <1..>487, protein_id = AAF40409.1, codon_start = 2, db_xref = GI:7211673, name = CDS	-	30356	-	-	Biological Process:	G-protein coupled receptor protein signaling pathway	signal transduction	regulation of biological process	regulation of cellular process	cell surface receptor linked signal transduction	biological regulation	cellular process	cell communication	Molecular Function:	receptor activity	olfactory receptor activity	transmembrane receptor activity	molecular transducer activity	G-protein coupled receptor activity	signal transducer activity	Cellular Component:	integral to membrane	intrinsic to membrane	membrane	cell	all	cellular_component	cell part	membrane part
8.84032	0.114229	11.2679	0.108732	5.38	Up	6.45502e-18	7.86435e-17	U42393	U42393	olfactory cyclic-nucleotide gated channel gene, partial cds., product = olfactory cyclic-nucleotide gated channel, location = <1..>294, protein_id = AAA96509.1, codon_start = 1, db_xref = GI:1151121, name = CDS	-	-	-	-
10.3519	0.12928	12.7785	0.114006	5.38	Up	1.17341e-16	1.02116e-15	BQ263242	BQ263242	Microtubule-associated protein 1 light chain 3 alpha	Dr.3780	406466	map1lc3a	11	Biological Process:	biological_process	all	Molecular Function:	molecular_function	all	Cellular Component:	cellular_component	all
10.1255	0.089959	12.5517	0.126092	5.37	Up	3.63635e-18	4.68781e-17	BF158442	BF158442	Zgc:64114	Dr.82488	378866	zgc:64114	12	Biological Process:	apoptosis	negative regulation of signal transduction	regulation of signal transduction	regulation of biological process	regulation of cellular process	negative regulation of cell communication	regulation of cell communication	programmed cell death	cell communication	cellular process	negative regulation of cellular process	signal transduction	cell death	negative regulation of biological process	biological regulation	death	Cellular Component:	cytoplasm	intracellular part	intracellular	cell	all	cellular_component	cell part
7.9089	0.105336	10.3346	0.166448	5.37	Up	7.76213e-15	4.59089e-14		DRFRAMEFINDER05198	similar to genpept|s79731|s79731_1 pyruvate kinase; pyruvate kinase, pk - mus sp.	-	-	-	-
9.88902	0.105425	12.3143	0.162681	5.37	Up	4.77932e-15	2.95541e-14	AI641064	AI641064	Zgc:158423	Dr.107205	790938	zgc:158423	7	Biological Process:	carbohydrate metabolic process	primary metabolic process	metabolic process	Molecular Function:	catalytic activity	cation binding	ion binding	binding	Cellular Component:	cellular_component	all
11.512	0.147924	13.9336	0.177337	5.36	Up	8.97212e-13	3.40081e-12	BI704334	BI704334	Similar to hCG39059	Dr.38944	559330	LOC559330	1
10.2581	0.084928	12.6776	0.136485	5.35	Up	1.34818e-17	1.49916e-16	AI721331	AI721331	Transcribed locus	Dr.78687	-	-	14
7.63978	0.109318	10.0586	0.13853	5.35	Up	2.74821e-16	2.20961e-15		DRFRAMEFINDER02358	similar to genpept|ak007905|ak007905_1 tbc domain containing protein data source:pfam, source key:pf00566, evidence:iss putative - mus musculus	-	-	-	-
9.99063	0.14574	12.4082	0.186154	5.34	Up	1.82919e-12	6.51046e-12	BI846940	BI846940	TSC22 domain family, member 3	Dr.12437	393541	tsc22d3	14	Biological Process:	regulation of transcription, DNA-dependent	cellular biopolymer biosynthetic process	nitrogen compound metabolic process	regulation of macromolecule metabolic process	cellular process	cellular macromolecule biosynthetic process	macromolecule metabolic process	regulation of nucleobase, nucleoside, nucleotide and nucleic acid metabolic process	gene expression	nucleobase, nucleoside, nucleotide and nucleic acid metabolic process	biological regulation	regulation of biological process	regulation of cellular process	cellular macromolecule metabolic process	regulation of nitrogen compound metabolic process	regulation of cellular metabolic process	cellular biosynthetic process	biosynthetic process	transcription, DNA-dependent	regulation of biosynthetic process	cellular metabolic process	RNA metabolic process	regulation of transcription	regulation of cellular biosynthetic process	regulation of metabolic process	biopolymer biosynthetic process	regulation of primary metabolic process	primary metabolic process	metabolic process	regulation of gene expression	biopolymer metabolic process	transcription	RNA biosynthetic process	regulation of RNA metabolic process
11.7986	0.113386	14.2136	0.107757	5.33	Up	5.85052e-18	7.20049e-17	BG307570	BG307570	Zgc:158431	Dr.77335	568021	zgc:158431	16	Biological Process:	biological_process	all	Molecular Function:	molecular_function	all	Cellular Component:	cellular_component	all
9.42193	0.140175	11.8357	0.186002	5.33	Up	1.25345e-12	4.61238e-12		DRFRAMEFINDER07926	5041398 55-553 forward	-	-	-	-
9.4921	0.112132	11.9056	0.206721	5.33	Up	1.65213e-12	5.94986e-12	BI878015	BI878015	Ankyrin repeat domain 12	Dr.132872	393119	ankrd12	2	Biological Process:	biological_process	all	Molecular Function:	molecular_function	all	Cellular Component:	cellular_component	all
11.3289	0.139662	13.7399	0.162228	5.32	Up	1.13275e-13	5.20997e-13	BI846857	BI846857	Transcribed locus	Dr.84691	-	-	23
9.71658	0.090838	12.1266	0.148833	5.32	Up	2.10714e-16	1.7289e-15		DRFRAMEFINDER02751	similar to genpept|m14229|m14229_1 phosphoenolpyruvate carboxykinase ec 4.1.1.32 - gallus gallus	-	-	-	-
9.05397	0.094991	11.4636	0.196981	5.31	Up	2.15303e-13	9.30982e-13	BI672893	BI672893	Similar to protogenin homolog a (Gallus gallus)	Dr.150936	100148933	LOC100148933	Un
8.45883	0.089644	10.8683	0.244441	5.31	Up	2.81045e-11	8.05134e-11		DRFRAMEFINDER06614	similar to genpept|ab036511|ab036511_1 50 kd glycoprotein; rh50 - oryzias latipes	-	-	-	-
9.52672	0.303655	11.9336	0.326674	5.3	Up	3.82477e-06	4.79815e-06	AW203029	AW203029	Chromogranin A	Dr.20148	450039	chga	20
10.4734	0.064842	12.8711	0.096475	5.27	Up	3.07541e-22	1.21831e-20	BI980953	BI980953	Transcribed locus	Dr.123682	-	-	25
8.89075	0.106512	11.2882	0.118945	5.27	Up	1.45636e-17	1.60305e-16	U72685	U72685	##########################################################################################################################################################################################################################################################	-	30377	-	-	Biological Process:	G-protein coupled receptor protein signaling pathway	signal transduction	regulation of biological process	regulation of cellular process	cell surface receptor linked signal transduction	biological regulation	cellular process	cell communication	Molecular Function:	receptor activity	olfactory receptor activity	transmembrane receptor activity	molecular transducer activity	G-protein coupled receptor activity	signal transducer activity	Cellular Component:	integral to membrane	intrinsic to membrane	membrane	cell	all	cellular_component	cell part	membrane part
10.2587	0.15127	12.656	0.144991	5.27	Up	7.11462e-14	3.42493e-13		DRFRAMEFINDER02147	similar to genpept|ak005293|ak005293_1 nfatc2 - mus musculus	-	-	-	-
7.92395	0.076056	10.3202	0.179572	5.26	Up	8.30081e-15	4.87913e-14	BI878750	BI878750	Zgc:112143	Dr.76505	550429	zgc:112143	16	Biological Process:	metabolic process	Molecular Function:	catalytic activity	binding	iron ion binding	electron carrier activity	oxidoreductase activity	FAD binding	cation binding	purine nucleotide binding	nucleotide binding	cofactor binding	coenzyme binding	ion binding	purine nucleoside binding	transition metal ion binding	adenyl nucleotide binding	nucleoside binding	metal ion binding	Cellular Component:	integral to membrane	intrinsic to membrane	membrane	cell	all	cellular_component	cell part	membrane part
12.8565	0.135885	15.2506	0.124784	5.26	Up	1.53818e-15	1.07928e-14	BM183970	BM183970	Acyl-Coenzyme A dehydrogenase, C-4 to C-12 straight chain	Dr.132310	406283	acadm	2	Biological Process:	metabolic process	oxidation reduction	Molecular Function:	acyl-CoA dehydrogenase activity	electron carrier activity	oxidoreductase activity	oxidoreductase activity, acting on the CH-CH group of donors	FAD binding	purine nucleotide binding	binding	nucleotide binding	catalytic activity	cofactor binding	coenzyme binding	purine nucleoside binding	adenyl nucleotide binding	nucleoside binding
10.0111	0.157266	12.4028	0.202573	5.25	Up	2.28797e-11	6.64718e-11	BI983442	BI983442	Transcribed locus, weakly similar to XP_001507843.1 PREDICTED: hypothetical protein, partial [Ornithorhynchus anatinus]	Dr.78306	-	-	23
7.56142	0.095965	9.95184	0.167677	5.24	Up	6.71426e-15	4.03068e-14	BI896731	BI896731	Zgc:110335	Dr.7607	550493	zgc:110335	1	Biological Process:	translational elongation	cellular biopolymer biosynthetic process	cellular metabolic process	cellular process	biopolymer biosynthetic process	cellular macromolecule biosynthetic process	macromolecule metabolic process	gene expression	primary metabolic process	translation	metabolic process	cellular macromolecule metabolic process	protein metabolic process	biopolymer metabolic process	cellular biosynthetic process	cellular protein metabolic process	biosynthetic process	cellular biopolymer metabolic process	macromolecule biosynthetic process	Molecular Function:	nucleotide binding	translation elongation factor activity	GTPase activity	GTP binding	hydrolase activity, acting on acid anhydrides, in phosphorus-containing anhydrides	binding	catalytic activity	guanyl nucleotide binding	guanyl ribonucleotide binding	translation regulator activity	pyrophosphatase activity	purine ribonucleotide binding	hydrolase activity	nucleoside-triphosphatase activity
9.03619	0.123829	11.4258	0.174209	5.24	Up	1.40551e-13	6.30325e-13		DRFRAMEFINDER08904	similar to genpept|af182038|af182038_1 hmg box-containing protein 1a - homo sapiens	-	-	-	-
12.357	0.107696	14.743	0.077197	5.23	Up	3.36441e-20	7.14796e-19	BG305441	BG305441	Transcribed locus, moderately similar to NP_001013312.1 CDC-like kinase 4b [Danio rerio]	Dr.29759	-	-	14
8.69968	0.079334	11.0857	0.117679	5.23	Up	3.44178e-19	5.76612e-18		DRFRAMEFINDER06479	similar to genpept|u85781|u85781_1 sh2/sh3 adaptor protein; nck - xenopus laevis	-	-	-	-
8.32331	0.110487	10.7086	0.255308	5.22	Up	2.04351e-10	4.91862e-10		DRFRAMEFINDER00251	4663350 1-392 forward	-	-	-	-
8.61042	0.150791	10.9954	0.136003	5.22	Up	3.25579e-14	1.68255e-13		DRFRAMEFINDER07782	similar to genpept|aj269529|aj269529_1 glycerol 3-phosphate permease; slc37a1 - homo sapiens	-	-	-	-
9.65811	0.097297	12.042	0.2816	5.22	Up	1.13508e-09	2.36857e-09		DRFRAMEFINDER11890	similar to genpept|d10354|d10354_1 alanine aminotransferase - rattus norvegicus	-	-	-	-
9.88334	0.117901	12.263	0.188329	5.2	Up	4.90642e-13	1.9787e-12	AI721923	AI721923	Zgc:136396	Dr.78814	678531	zgc:136396	18	Biological Process:	proteolysis	metabolic process	biopolymer catabolic process	protein metabolic process	biopolymer metabolic process	protein catabolic process	macromolecule catabolic process	macromolecule metabolic process	catabolic process	primary metabolic process	Molecular Function:	metalloendopeptidase activity	calcium ion binding	peptidase activity	metallopeptidase activity	zinc ion binding	hydrolase activity	metal ion binding	endopeptidase activity	cation binding	ion binding	binding	transition metal ion binding	catalytic activity	peptidase activity, acting on L-amino acid peptides	Cellular Component:	proteinaceous extracellular matrix	extracellular matrix	extracellular region	extracellular region part	all	cellular_component
9.12636	0.114127	11.5057	0.109636	5.2	Up	1.39658e-17	1.54396e-16	BE605427	BE605427	Transcribed locus	Dr.150719	-	-	5
8.27536	0.149176	10.6538	0.150566	5.2	Up	1.26102e-13	5.73643e-13		DRFRAMEFINDER12654	similar to genpept|x07202|x07202_1 put. c-ets protein aa 1 - 479 - gallus gallus	-	-	-	-
12.5761	0.098559	14.9534	0.097001	5.2	Up	1.62238e-19	2.91034e-18	BG306394	BG306394	Unc-51-like kinase 1 (C. elegans)	Dr.39439	558848	ulk1	15	Biological Process:	protein amino acid phosphorylation	cellular metabolic process	post-translational protein modification	cellular process	phosphorylation	protein modification process	macromolecule metabolic process	primary metabolic process	metabolic process	phosphate metabolic process	protein metabolic process	cellular macromolecule metabolic process	biopolymer metabolic process	biopolymer modification	phosphorus metabolic process	cellular protein metabolic process	cellular biopolymer metabolic process	Molecular Function:	nucleotide binding	protein kinase activity	protein serine/threonine kinase activity	ATP binding	purine nucleotide binding	binding	transferase activity	phosphotransferase activity, alcohol group as acceptor	catalytic activity	transferase activity, transferring phosphorus-containing groups	purine nucleoside binding	adenyl ribonucleotide binding	ribonucleotide binding	adenyl nucleotide binding	purine ribonucleotide binding	nucleoside binding
10.8038	0.100128	13.1772	0.138608	5.18	Up	1.84167e-16	1.53425e-15	BG305274	BG305274	Transcribed locus	Dr.31451	-	-	5
11.7251	0.111318	14.098	0.160349	5.18	Up	1.15209e-14	6.60345e-14	AW115702	AW115702	Adiponectin receptor 2	Dr.10050	560140	adipor2	4	Molecular Function:	receptor activity	molecular transducer activity	signal transducer activity	Cellular Component:	integral to membrane	intrinsic to membrane	membrane	cell	all	cellular_component	cell part	membrane part
12.5563	0.102666	14.9288	0.187146	5.18	Up	1.67085e-13	7.3758e-13	BM104124	BM104124	START domain containing 10	Dr.78104	100001416	stard10	14
9.51672	0.142062	11.8883	0.168493	5.18	Up	4.27608e-13	1.74578e-12	AW184640	AW184640	Zgc:110441	Dr.45818	449947	zgc:110441	12	Biological Process:	transport	establishment of localization	localization	Molecular Function:	symporter activity	transmembrane transporter activity	transporter activity	active transmembrane transporter activity	secondary active transmembrane transporter activity	Cellular Component:	plasma membrane	membrane	integral to membrane	intrinsic to membrane	cell	all	cellular_component	cell part	membrane part
12.2872	0.126666	14.6587	0.12229	5.17	Up	4.78137e-16	3.65498e-15		DRFRAMEFINDER10667	similar to genpept|bc004000|bc004000_1 similar to splicing factor cc1.3 - mus musculus	-	-	-	-
9.94828	0.083318	12.3159	0.114081	5.16	Up	3.81639e-19	6.29662e-18	AI641071	AI641071	Transcribed locus	Dr.130606	324096	-	1	Molecular Function:	protein binding	binding
12.5449	0.130409	14.9125	0.159033	5.16	Up	5.92679e-14	2.91209e-13	BI889937	BI889937	Transcribed locus, moderately similar to NP_957287.1 hypothetical protein LOC393968 [Danio rerio]	Dr.121574	-	-	MT
9.05133	0.100872	11.4183	0.201144	5.16	Up	8.21731e-13	3.15024e-12		NM_131602_1	death effector domain-conatining 1; dedd1	-	-	-	-
12.5434	0.085	14.9101	0.127654	5.16	Up	5.94111e-18	7.2884e-17	AW076961	AW076961	Superoxide dismutase 2, mitochondrial	Dr.6314	335799	sod2	20	Biological Process:	superoxide metabolic process	response to cadmium ion	response to methylmercury	oxidation reduction	oxygen and reactive oxygen species metabolic process	response to chemical stimulus	cellular metabolic process	cellular process	response to stimulus	response to inorganic substance	metabolic process	response to metal ion	response to organic substance	Molecular Function:	superoxide dismutase activity	oxidoreductase activity	metal ion binding	oxidoreductase activity, acting on superoxide radicals as acceptor	cation binding	ion binding	binding	catalytic activity
6.83725	0.090204	9.20164	0.124685	5.15	Up	6.87168e-18	8.29618e-17	BG883922	BG883922	Zgc:112986	Dr.20668	541485	zgc:112986	2	Biological Process:	biological_process	all	Molecular Function:	peptidase activity	serine-type peptidase activity	hydrolase activity	serine hydrolase activity	peptidase activity, acting on L-amino acid peptides	catalytic activity	Cellular Component:	mitochondrion	mitochondrial inner membrane	membrane	integral to membrane	organelle inner membrane	intracellular organelle	intracellular part	membrane-bounded organelle	all	membrane part	intrinsic to membrane	mitochondrial envelope	cytoplasmic part	organelle envelope	mitochondrial part	mitochondrial membrane	envelope	cell	intracellular membrane-bounded organelle	intracellular	organelle	cell part	cytoplasm	organelle membrane
9.0413	0.111173	11.4045	0.115195	5.15	Up	2.53918e-17	2.62405e-16		DRFRAMEFINDER05637	similar to genpept|bc010788|bc010788_1 riken cdna 2700055k07 gene - mus musculus	-	-	-	-
9.70361	0.148054	12.0649	0.225539	5.14	Up	1.21019e-10	3.0253e-10		DRFRAMEFINDER10961	similar to genpept|af151802|af151802_1 cgi-44 protein - homo sapiens	-	-	-	-
9.38283	0.079939	11.744	0.203033	5.14	Up	3.64289e-13	1.50259e-12	BI864033	BI864033	Xeroderma pigmentosum, complementation group C	Dr.76635	541386	xpc	8	Biological Process:	nucleotide-excision repair	cellular response to stress	nitrogen compound metabolic process	cellular metabolic process	cellular process	DNA repair	macromolecule metabolic process	primary metabolic process	nucleobase, nucleoside, nucleotide and nucleic acid metabolic process	metabolic process	cellular macromolecule metabolic process	biopolymer metabolic process	response to DNA damage stimulus	response to stress	response to stimulus	cellular response to stimulus	cellular biopolymer metabolic process	cellular response to DNA damage stimulus	DNA metabolic process	Molecular Function:	damaged DNA binding	binding	DNA binding	nucleic acid binding	Cellular Component:	nucleus	intracellular membrane-bounded organelle	intracellular organelle	intracellular part	intracellular	membrane-bounded organelle	organelle	cell part	all
9.90536	0.099408	12.2646	0.174307	5.13	Up	3.15503e-14	1.6358e-13	AI477220	AI477220	Si:ch211-93f2.1	Dr.51915	561967	si:ch211-93f2.1	20	Molecular Function:	hydrolase activity	catalytic activity
10.2241	0.111942	12.5828	0.176554	5.13	Up	1.07452e-13	4.97432e-13		DRFRAMEFINDER05851	similar to genpept|ak013454|ak013454_1 data source:sptr, source key:q9nx18, evidence:iss homolog to cdna flj20487 fis, clone kat08245 hypothetical 19.6 kda protein putative - mus musculus	-	-	-	-
10.0181	0.091043	12.3756	0.193213	5.12	Up	2.04884e-13	8.89977e-13		NM_130952_1	terra; terra	-	-	-	-
9.50716	0.08684	11.8608	0.196134	5.11	Up	2.43041e-13	1.04086e-12	AW421040	AW421040	Transcribed locus	Dr.1967	-	-	3
11.1634	0.100334	13.515	0.130325	5.1	Up	7.12645e-17	6.48705e-16	AW232135	AW232135	Si:dkey-180p18.9	Dr.78060	553452	si:dkey-180p18.9	4	Biological Process:	oxidation reduction	metabolic process	Molecular Function:	oxidoreductase activity	catalytic activity
10.0454	0.073045	12.3962	0.063343	5.1	Up	9.14473e-25	7.81515e-23	U93465	U93465	ERR2 gene, partial cds., product = ERR2, location = <1..>116, protein_id = AAB68742.1, codon_start = 1, db_xref = GI:2351971, note = nuclear receptor C domain, name = CDS	-	30571	-	-	Biological Process:	transcription	regulation of transcription, DNA-dependent	regulation of transcription	cellular biopolymer biosynthetic process	nitrogen compound metabolic process	regulation of macromolecule metabolic process	cellular process	cellular macromolecule biosynthetic process	macromolecule metabolic process	regulation of nucleobase, nucleoside, nucleotide and nucleic acid metabolic process	gene expression	biological regulation	nucleobase, nucleoside, nucleotide and nucleic acid metabolic process	regulation of cellular process	regulation of biological process	regulation of nitrogen compound metabolic process	cellular macromolecule metabolic process	regulation of cellular metabolic process	cellular biosynthetic process	biosynthetic process	transcription, DNA-dependent	regulation of biosynthetic process	cellular metabolic process	RNA metabolic process	regulation of cellular biosynthetic process	biopolymer biosynthetic process	regulation of metabolic process	regulation of primary metabolic process	primary metabolic process	metabolic process	regulation of gene expression	biopolymer metabolic process	RNA biosynthetic process	regulation of RNA metabolic process
11.8871	0.071529	14.2368	0.104908	5.1	Up	1.32182e-20	3.15165e-19	AF302805	AF302805	Myeloid cell leukemia sequence 1a	Dr.33208	58122	mcl1a	19	Biological Process:	tissue homeostasis	regulation of apoptosis	chordate embryonic development	negative regulation of apoptosis	negative regulation of caspase activity	negative regulation of developmental process	regulation of hydrolase activity	developmental process	regulation of catalytic activity	apoptosis	regulation of caspase activity	cellular process	multicellular organismal process	negative regulation of molecular function	negative regulation of cellular process	cell death	regulation of programmed cell death	negative regulation of biological process	regulation of endopeptidase activity	negative regulation of catalytic activity	negative regulation of hydrolase activity	biological regulation	regulation of biological process	regulation of cellular process	programmed cell death	regulation of peptidase activity	regulation of biological quality	embryonic development	embryonic development ending in birth or egg hatching	negative regulation of peptidase activity	anatomical structure homeostasis	multicellular organismal homeostasis	death	negative regulation of cell death
11.4335	0.115958	13.783	0.155003	5.1	Up	1.2073e-14	6.90432e-14	AL591442	AL591442	##########################################################################################################################################################################################################################################################	-	493618	-	-
9.61035	0.095661	11.9599	0.121772	5.1	Up	1.03647e-17	1.20174e-16		DRFRAMEFINDER02577	similar to genpept|af151803|af151803_1 cgi-45 protein - homo sapiens	-	-	-	-
7.906	0.115539	10.2548	0.204587	5.09	Up	3.44398e-12	1.16474e-11	AW059054	AW059054	Transcribed locus	Dr.80006	-	-	5
12.107	0.090261	14.4557	0.128189	5.09	Up	1.56884e-17	1.7194e-16		NM_131734_1	glutathione s-transferase pi; gstp1	-	-	-	-
7.01897	0.150951	9.36604	0.178801	5.09	Up	3.13931e-12	1.06835e-11	AI641635	AI641635	Transcribed locus	Dr.132895	324061	-	19
7.56429	0.144119	9.91096	0.183278	5.09	Up	2.85143e-12	9.74304e-12		DRFRAMEFINDER00260	similar to genpept|x66973|x66973_1 alpha-tubulin - oncorhynchus keta	-	-	-	-
9.76136	0.112085	12.1077	0.131171	5.09	Up	3.53282e-16	2.77017e-15	AW566954	AW566954	Thromboxane A synthase 1 (platelet, cytochrome P450, family 5, subfamily A)	Dr.81788	792041	tbxas1	18	Biological Process:	oxidation reduction	metabolic process	Molecular Function:	monooxygenase activity	iron ion binding	electron carrier activity	oxidoreductase activity	heme binding	metal ion binding	cation binding	binding	catalytic activity	tetrapyrrole binding	ion binding	transition metal ion binding
9.37029	0.114819	11.7157	0.160739	5.08	Up	2.34951e-14	1.25759e-13		DRFRAMEFINDER00791	similar to genpept|m86918|m86918_1 keratin type i - carassius auratus	-	-	-	-
12.572	0.09784	14.917	0.122575	5.08	Up	1.67227e-17	1.80928e-16	AW421048	AW421048	Ring finger protein 128	Dr.4850	322325	rnf128	5	Molecular Function:	protein binding	zinc ion binding	metal ion binding	cation binding	ion binding	binding	transition metal ion binding
8.29309	0.078467	10.6375	0.164756	5.08	Up	2.10437e-15	1.42527e-14	BI476454	BI476454	fq28g03.x3 zebrafish adult brain cDNA clone 4832836 3, mRNA sequence.	-	-	-	-
10.8147	0.104469	13.1579	0.141409	5.07	Up	6.67606e-16	4.97337e-15	AI496835	AI496835	Dehydrogenase/reductase (SDR family) member 1	Dr.32174	368670	dhrs1	2	Biological Process:	metabolic process	oxidation reduction	Molecular Function:	catalytic activity	binding	oxidoreductase activity
9.97439	0.116479	12.3176	0.18077	5.07	Up	2.98111e-13	1.25342e-12	BM072229	BM072229	Transcribed locus	Dr.123321	-	-	14
10.7894	0.107384	13.13	0.192179	5.07	Up	6.05007e-13	2.38182e-12	AW018983	AW018983	NFS1 nitrogen fixation 1 (S. cerevisiae)	Dr.76545	562714	nfs1	11	Biological Process:	cysteine metabolic process	metabolic process	cellular amine metabolic process	carboxylic acid metabolic process	nitrogen compound metabolic process	cellular metabolic process	cellular amino acid and derivative metabolic process	amine metabolic process	organic acid metabolic process	cellular process	sulfur metabolic process	sulfur amino acid metabolic process	serine family amino acid metabolic process	cellular ketone metabolic process	primary metabolic process	cellular amino acid metabolic process	oxoacid metabolic process	Molecular Function:	catalytic activity	pyridoxal phosphate binding	cysteine desulfurase activity	vitamin B6 binding	binding	transferase activity	vitamin binding	cofactor binding	lipid binding	transferase activity, transferring sulfur-containing groups	steroid binding	sulfurtransferase activity	Cellular Component:	cellular_component	all
8.03225	0.102009	10.3725	0.169813	5.06	Up	2.7335e-14	1.43683e-13	BG307804	BG307804	fm53a08.y1 Zebrafish adult retina cDNA cDNA clone 4198958 5, mRNA sequence.	-	-	-	-
9.14183	0.093894	11.4817	0.134106	5.06	Up	7.20831e-17	6.55035e-16	BI880231	BI880231	fm74d07.x1 Zebrafish adult retina cDNA cDNA clone 4201021 3, mRNA sequence.	-	-	-	-
10.7749	0.113941	13.1128	0.124599	5.06	Up	1.99008e-16	1.64528e-15	BG884057	BG884057	Glutamic pyruvate transaminase (alanine aminotransferase) 2, like	Dr.33603	403086	gpt2l	2	Biological Process:	biosynthetic process	metabolic process	Molecular Function:	catalytic activity	L-alanine:2-oxoglutarate aminotransferase activity	transaminase activity	transferase activity	transferase activity, transferring nitrogenous groups	pyridoxal phosphate binding	vitamin B6 binding	binding	alanine-oxo-acid transaminase activity	vitamin binding	cofactor binding	lipid binding	steroid binding	Cellular Component:	cellular_component	all
9.52303	0.146401	11.8603	0.244259	5.05	Up	6.09733e-10	1.33649e-09		NM_131298_1	paired box gene 9; pax9	-	-	-	-
11.2814	0.103805	13.6184	0.124323	5.05	Up	5.30596e-17	5.00709e-16	NM_131276	NM_131276	Muscle segment homeobox D	Dr.85388	30531	msxd	21	Biological Process:	regulation of transcription, DNA-dependent	multicellular organismal development	regulation of transcription	cellular biopolymer biosynthetic process	nitrogen compound metabolic process	developmental process	regulation of macromolecule metabolic process	multicellular organismal process	cellular process	cellular macromolecule biosynthetic process	macromolecule metabolic process	regulation of nucleobase, nucleoside, nucleotide and nucleic acid metabolic process	gene expression	nucleobase, nucleoside, nucleotide and nucleic acid metabolic process	biological regulation	regulation of biological process	regulation of cellular process	cellular macromolecule metabolic process	regulation of nitrogen compound metabolic process	regulation of cellular metabolic process	cellular biosynthetic process	biosynthetic process	transcription, DNA-dependent	regulation of biosynthetic process	cellular metabolic process	RNA metabolic process	regulation of cellular biosynthetic process	regulation of metabolic process	biopolymer biosynthetic process	regulation of primary metabolic process	primary metabolic process	metabolic process	regulation of gene expression	biopolymer metabolic process
9.25272	0.09778	11.5887	0.202954	5.05	Up	1.23444e-12	4.54461e-12	X65060	X65060	B.rerio dlx-3 (distal-less related homeobox-containing) gene., gene = dlx-3, location = 91..900, protein_id = CAA46193.1, codon_start = 1, db_xref = SWISS-PROT:Q01702, note = distal-less related homeobox, name = CDS	-	30585	-	-	Biological Process:	regulation of transcription, DNA-dependent	multicellular organismal development	otic vesicle formation	endocrine system development	camera-type eye development	otic placode formation	regulation of transcription	cartilage development	anatomical structure formation	cellular biopolymer biosynthetic process	anatomical structure formation involved in morphogenesis	inner ear development	nitrogen compound metabolic process	developmental process	regulation of macromolecule metabolic process	multicellular organismal process	cellular process	anatomical structure development	cellular macromolecule biosynthetic process	inner ear morphogenesis	macromolecule metabolic process	regulation of nucleobase, nucleoside, nucleotide and nucleic acid metabolic process	gene expression	nucleobase, nucleoside, nucleotide and nucleic acid metabolic process	biological regulation	ear morphogenesis	regulation of biological process	regulation of cellular process	system development	cellular macromolecule metabolic process	regulation of nitrogen compound metabolic process	regulation of cellular metabolic process	eye development	embryonic morphogenesis
10.7396	0.103835	13.0751	0.142169	5.05	Up	7.72623e-16	5.66144e-15	BG306539	BG306539	Glutaryl-Coenzyme A dehydrogenase	Dr.79884	393860	gcdh	6	Biological Process:	metabolic process	oxidation reduction	Molecular Function:	acyl-CoA dehydrogenase activity	electron carrier activity	oxidoreductase activity	oxidoreductase activity, acting on the CH-CH group of donors	FAD binding	purine nucleotide binding	binding	nucleotide binding	catalytic activity	cofactor binding	coenzyme binding	purine nucleoside binding	adenyl nucleotide binding	nucleoside binding	Cellular Component:	cellular_component	all
7.77431	0.101704	10.1096	0.125576	5.05	Up	5.05286e-17	4.7801e-16		DRFRAMEFINDER04441	similar to genpept|af241830|af241830_1 golgi-associated microtubule-binding protein hook3 - homo sapiens	-	-	-	-
10.1383	0.093499	12.4706	0.186589	5.04	Up	1.42488e-13	6.3826e-13		NM_131786_1	cryptochrome 3; cry3	-	-	-	-
11.0889	0.131211	13.4201	0.125515	5.03	Up	2.14977e-15	1.45086e-14	BI670984	BI670984	Transcribed locus	Dr.122784	-	-	20
9.73439	0.108756	12.0613	0.120311	5.02	Up	6.37337e-17	5.87586e-16	BI672359	BI672359	Zgc:92812	Dr.83453	436789	zgc:92812	14	Biological Process:	GTP biosynthetic process	UTP biosynthetic process	CTP biosynthetic process	spermatid differentiation	cell differentiation	reproduction	nitrogen compound metabolic process	developmental process	ribonucleotide metabolic process	cellular process	pyrimidine ribonucleotide metabolic process	CTP metabolic process	male gamete generation	pyrimidine nucleoside metabolic process	nucleotide biosynthetic process	ribonucleoside triphosphate metabolic process	ribonucleotide biosynthetic process	nucleobase, nucleoside, nucleotide and nucleic acid metabolic process	reproductive process	pyrimidine ribonucleoside triphosphate metabolic process	purine nucleoside triphosphate biosynthetic process	pyrimidine nucleoside triphosphate metabolic process	cellular biosynthetic process	nucleoside phosphate metabolic process	ribonucleoside triphosphate biosynthetic process	biosynthetic process	purine ribonucleoside triphosphate biosynthetic process	UTP metabolic process	sexual reproduction	purine nucleotide metabolic process	cellular metabolic process	pyrimidine ribonucleoside triphosphate biosynthetic process	ribonucleoside metabolic process	nucleobase, nucleoside and nucleotide metabolic process
8.32393	0.097945	10.6479	0.140814	5.01	Up	3.97258e-16	3.0738e-15	BI980366	BI980366	Androgen receptor	Dr.75914	100005148	ar	5	Biological Process:	transcription	regulation of transcription, DNA-dependent	regulation of transcription	cellular biopolymer biosynthetic process	nitrogen compound metabolic process	regulation of macromolecule metabolic process	cellular process	cellular macromolecule biosynthetic process	macromolecule metabolic process	regulation of nucleobase, nucleoside, nucleotide and nucleic acid metabolic process	gene expression	biological regulation	nucleobase, nucleoside, nucleotide and nucleic acid metabolic process	regulation of cellular process	regulation of biological process	regulation of nitrogen compound metabolic process	cellular macromolecule metabolic process	regulation of cellular metabolic process	cellular biosynthetic process	biosynthetic process	transcription, DNA-dependent	regulation of biosynthetic process	cellular metabolic process	RNA metabolic process	regulation of cellular biosynthetic process	biopolymer biosynthetic process	regulation of metabolic process	regulation of primary metabolic process	primary metabolic process	metabolic process	regulation of gene expression	biopolymer metabolic process	RNA biosynthetic process	regulation of RNA metabolic process
8.18388	0.083601	10.5075	0.122164	5.01	Up	3.39135e-18	4.40933e-17		DRFRAMEFINDER06720	similar to genpept|u36788|u36788_1 holocytochrome c-type synthetase - mus musculus	-	-	-	-
8.39609	0.139936	10.719	0.289082	5	Up	1.19424e-08	2.09778e-08		NM_131688_1	atpase, na+/k+ transporting, alpha 1a.3 polypeptide; atp1a1a.3	-	-	-	-
12.0149	0.115134	14.3366	0.217608	5	Up	1.69634e-11	5.06372e-11		DRFRAMEFINDER04737	18854570 78-517 forward	-	-	-	-
10.8636	0.097121	13.1832	0.116404	4.99	Up	7.8667e-18	9.39311e-17	BM156045	BM156045	Similar to dual specificity phosphatase 8	Dr.133520	558079	LOC558079	3
13.501	0.071598	15.8187	0.048379	4.99	Up	2.68046e-26	3.64064e-24	NM_131767	NM_131767	Claudin h	Dr.3267	81587	cldnh	21	Molecular Function:	structural molecule activity	Cellular Component:	plasma membrane	tight junction	membrane	integral to membrane	cell junction	plasma membrane part	all	cell part	apical junction complex	membrane part	occluding junction	intrinsic to membrane	cell-cell junction	cellular_component	cell	apicolateral plasma membrane
12.9205	0.103545	15.2366	0.131778	4.98	Up	2.11869e-16	1.73464e-15	BI841891	BI841891	Similar to toxin-1	Dr.80251	100149143	LOC100149143	13
9.97451	0.154256	12.29	0.256215	4.98	Up	2.49013e-09	4.90418e-09	AW281861	AW281861	Transcribed locus	Dr.107117	336232	-	16
10.408	0.095288	12.7229	0.112656	4.98	Up	3.44879e-18	4.47636e-17	AW233533	AW233533	fj37c11.x1 zebrafish adult brain cDNA 3, mRNA sequence.	-	335921	-	-
7.25816	0.07865	9.57078	0.140704	4.97	Up	6.38573e-17	5.88013e-16	BM037319	BM037319	Zgc:153092	Dr.84539	768193	zgc:153092	Un	Biological Process:	biological_process	all	Molecular Function:	molecular_function	all	Cellular Component:	cellular_component	all
9.09136	0.082086	11.4038	0.132128	4.97	Up	2.01811e-17	2.14381e-16	AI721928	AI721928	Transcribed locus	Dr.21601	324310	-	20
9.70903	0.114215	12.0203	0.16592	4.96	Up	6.5316e-14	3.17643e-13	AW510198	AW510198	Paired related homeobox 1b	Dr.76340	337089	prrx1b	20	Biological Process:	regulation of transcription, DNA-dependent	multicellular organismal development	regulation of transcription	cellular biopolymer biosynthetic process	nitrogen compound metabolic process	developmental process	regulation of macromolecule metabolic process	multicellular organismal process	cellular process	cellular macromolecule biosynthetic process	macromolecule metabolic process	regulation of nucleobase, nucleoside, nucleotide and nucleic acid metabolic process	gene expression	nucleobase, nucleoside, nucleotide and nucleic acid metabolic process	biological regulation	regulation of biological process	regulation of cellular process	cellular macromolecule metabolic process	regulation of nitrogen compound metabolic process	regulation of cellular metabolic process	cellular biosynthetic process	biosynthetic process	transcription, DNA-dependent	regulation of biosynthetic process	cellular metabolic process	RNA metabolic process	regulation of cellular biosynthetic process	regulation of metabolic process	biopolymer biosynthetic process	regulation of primary metabolic process	primary metabolic process	metabolic process	regulation of gene expression	biopolymer metabolic process
9.94833	0.082789	12.2596	0.144711	4.96	Up	1.9165e-16	1.59136e-15	BI839784	BI839784	MAP kinase-interacting serine/threonine kinase 2b	Dr.76090	373121	mknk2b	8	Biological Process:	regulation of translation	protein amino acid phosphorylation	response to stress	cellular biopolymer biosynthetic process	post-translational protein modification	regulation of macromolecule metabolic process	cellular process	protein modification process	cellular macromolecule biosynthetic process	macromolecule metabolic process	translation	gene expression	biological regulation	regulation of biological process	regulation of cellular process	cellular macromolecule metabolic process	biopolymer modification	regulation of cellular metabolic process	phosphorus metabolic process	response to stimulus	cellular biosynthetic process	biosynthetic process	regulation of biosynthetic process	cellular metabolic process	phosphorylation	posttranscriptional regulation of gene expression	regulation of cellular biosynthetic process	regulation of metabolic process	biopolymer biosynthetic process	regulation of primary metabolic process	primary metabolic process	metabolic process	regulation of gene expression	phosphate metabolic process
11.8175	0.138002	14.1271	0.303739	4.96	Up	3.1293e-08	5.11969e-08		DRFRAMEFINDER10543	16097106 21-570 forward	-	-	-	-
11.0683	0.076272	13.3778	0.133412	4.96	Up	1.4158e-17	1.56293e-16		DRFRAMEFINDER06182	similar to genpept|af329270|af329270_1 manganese-containing superoxide dismutase precursor; mnsod - gallus gallus	-	-	-	-
8.30396	0.098194	10.6122	0.143439	4.95	Up	7.49709e-16	5.51478e-15		DRFRAMEFINDER02947	similar to genpept|u80735|u80735_1 cagf28 - homo sapiens	-	-	-	-
12.6894	0.073994	14.9966	0.090337	4.95	Up	1.37853e-21	4.59873e-20	AI959735	AI959735	Sulfotransferase family, cytosolic, 6b, member 1	Dr.3583	322462	sult6b1	11	Biological Process:	response to chemical stimulus	response to stimulus	Molecular Function:	sulfotransferase activity	transferase activity	transferase activity, transferring sulfur-containing groups	catalytic activity	Cellular Component:	cellular_component	all
10.7709	0.093784	13.0749	0.272796	4.94	Up	1.18408e-09	2.46068e-09	BI672189	BI672189	Similar to MGC115669 protein	Dr.76937	570063	LOC570063	7
7.47309	0.102988	9.7752	0.1189	4.93	Up	3.35756e-17	3.347e-16		DRFRAMEFINDER10746	similar to genpept|af327442|af327442_1 ciliary dynein heavy chain 7; dnah7 - homo sapiens	-	-	-	-
9.48528	0.104165	11.7822	0.238195	4.91	Up	9.48216e-11	2.42914e-10	AI601442	AI601442	Si:dkeyp-95d10.1	Dr.78360	323834	si:dkeyp-95d10.1	20	Biological Process:	protein amino acid dephosphorylation	dephosphorylation	cellular metabolic process	post-translational protein modification	cellular process	protein modification process	macromolecule metabolic process	primary metabolic process	metabolic process	phosphate metabolic process	protein metabolic process	cellular macromolecule metabolic process	biopolymer metabolic process	biopolymer modification	phosphorus metabolic process	cellular protein metabolic process	cellular biopolymer metabolic process	Molecular Function:	protein tyrosine phosphatase activity	protein tyrosine/serine/threonine phosphatase activity	hydrolase activity	phosphatase activity	hydrolase activity, acting on ester bonds	phosphoprotein phosphatase activity	catalytic activity	phosphoric ester hydrolase activity
7.78715	0.092932	10.0824	0.108731	4.91	Up	1.63225e-18	2.27796e-17		DRFRAMEFINDER01080	11052729 1-580 forward	-	-	-	-
7.78475	0.095671	10.0797	0.16215	4.91	Up	1.05917e-14	6.11233e-14		DRFRAMEFINDER01175	similar to genpept|ab040489|ab040489_1 adipocyte-specific protein 4; asp4 - mus musculus	-	-	-	-
12.7955	0.116432	15.0894	0.142505	4.9	Up	5.34637e-15	3.2636e-14		DRFRAMEFINDER03759	similar to genpept|af251292|af251292_1 dc21 - homo sapiens	-	-	-	-
7.45121	0.10669	9.74497	0.149569	4.9	Up	5.09284e-15	3.12388e-14		NM_131264_1	aryl hydrocarbon receptor; ahr2	-	-	-	-
12.4048	0.116105	14.6981	0.150207	4.9	Up	1.39499e-14	7.90045e-14	AW232004	AW232004	Nuclear factor of kappa light polypeptide gene enhancer in B-cells inhibitor, alpha b	Dr.77409	323099	nfkbiab	17
10.9452	0.100112	13.2374	0.140182	4.9	Up	7.01457e-16	5.19502e-15	BI864031	BI864031	ft13d09.y1 Zebrafish neuronal cDNA clone 5081512 5, mRNA sequence.	-	-	-	-
11.8224	0.085967	14.1123	0.108959	4.89	Up	6.45142e-19	1.00552e-17		DRFRAMEFINDER07551	similar to genpept|u93239|u93239_1 sec62; sec62 - homo sapiens	-	-	-	-
12.0359	0.069659	14.3251	0.0626	4.89	Up	7.56806e-25	6.6164e-23	AW078113	AW078113	Transcribed locus, strongly similar to XP_001923401.1 PREDICTED: hypothetical protein [Danio rerio]	Dr.43242	-	-	15
7.2839	0.152336	9.57277	0.177821	4.89	Up	6.39841e-12	2.0517e-11	BI980610	BI980610	Zgc:110343	Dr.81710	541344	zgc:110343	2	Biological Process:	cell redox homeostasis	regulation of biological process	regulation of cellular process	homeostatic process	cellular homeostasis	biological regulation	regulation of biological quality	cellular process	Molecular Function:	antioxidant activity	oxidoreductase activity	catalytic activity	Cellular Component:	cellular_component	all
11.3975	0.106647	13.6862	0.168704	4.89	Up	6.65551e-14	3.23049e-13	BI878891	BI878891	Succinate dehydrogenase complex, subunit A, flavoprotein (Fp)	Dr.105233	393884	sdha	19	Biological Process:	tricarboxylic acid cycle	transport	electron transport chain	oxidation reduction	cofactor catabolic process	cofactor metabolic process	cellular metabolic process	cellular process	generation of precursor metabolites and energy	acetyl-CoA metabolic process	coenzyme catabolic process	catabolic process	metabolic process	coenzyme metabolic process	cellular catabolic process	establishment of localization	aerobic respiration	cellular respiration	energy derivation by oxidation of organic compounds	localization	acetyl-CoA catabolic process	Molecular Function:	succinate dehydrogenase (ubiquinone) activity	electron carrier activity	oxidoreductase activity	oxidoreductase activity, acting on the CH-CH group of donors	FAD binding	oxidoreductase activity, acting on the CH-CH group of donors, quinone or related compound as acceptor	purine nucleotide binding	binding	nucleotide binding	catalytic activity	cofactor binding	coenzyme binding
8.61251	0.10064	10.9009	0.123591	4.89	Up	6.2289e-17	5.74964e-16	BE605535	BE605535	Wu:fk89a06	Dr.76229	568794	wu:fk89a06	13
7.56687	0.110348	9.85505	0.141711	4.88	Up	2.72963e-15	1.78825e-14		DRFRAMEFINDER01204	8280854 19-616 revcomp	-	-	-	-
9.00648	0.094774	11.2934	0.202255	4.88	Up	1.76487e-12	6.31106e-12		DRFRAMEFINDER04931	similar to genpept|l20679|l20679_1 tryptophan hydroxylase - xenopus laevis	-	-	-	-
11.7249	0.119449	14.0106	0.247433	4.88	Up	4.36678e-10	9.83818e-10	BM071894	BM071894	ATPase, H+ transporting, lysosomal, V1 subunit C, isoform 1, like	Dr.14847	449655	atp6v1c1l	19	Biological Process:	transport	ion transport	ATP synthesis coupled proton transport	proton transport	nitrogen compound metabolic process	cation transport	ribonucleotide metabolic process	hydrogen transport	transmembrane transport	cellular process	nucleotide biosynthetic process	ribonucleoside triphosphate metabolic process	ribonucleotide biosynthetic process	nucleobase, nucleoside, nucleotide and nucleic acid metabolic process	purine nucleoside triphosphate biosynthetic process	monovalent inorganic cation transport	phosphorus metabolic process	ion transmembrane transport	energy coupled proton transport, down electrochemical gradient	cellular biosynthetic process	nucleoside phosphate metabolic process	ribonucleoside triphosphate biosynthetic process	biosynthetic process	ATP metabolic process	purine ribonucleoside triphosphate biosynthetic process	purine nucleotide metabolic process	cellular metabolic process	nucleobase, nucleoside and nucleotide metabolic process	phosphorylation	generation of precursor metabolites and energy	nucleoside triphosphate biosynthetic process	primary metabolic process	metabolic process	heterocycle metabolic process
9.53068	0.075148	11.8162	0.139535	4.88	Up	5.40279e-17	5.08584e-16		DRFRAMEFINDER01420	16084045 86-770 forward	-	-	-	-
10.7372	0.117367	13.0222	0.167117	4.87	Up	1.37413e-13	6.18076e-13	BI843145	BI843145	Zgc:64114	Dr.82488	378866	zgc:64114	12	Biological Process:	apoptosis	negative regulation of signal transduction	regulation of signal transduction	regulation of biological process	regulation of cellular process	negative regulation of cell communication	regulation of cell communication	programmed cell death	cell communication	cellular process	negative regulation of cellular process	signal transduction	cell death	negative regulation of biological process	biological regulation	death	Cellular Component:	cytoplasm	intracellular part	intracellular	cell	all	cellular_component	cell part
9.34802	0.109042	11.632	0.12408	4.87	Up	2.08477e-16	1.7161e-15	AW019466	AW019466	Transcribed locus	Dr.118483	-	-	16
7.93174	0.089575	10.2125	0.17257	4.86	Up	3.3832e-14	1.7434e-13		DRFRAMEFINDER12977	similar to genpept|ab029754|ab029754_1 chymotrypsinogen 2 - paralichthys olivaceus	-	-	-	-
8.78147	0.135397	11.0614	0.174012	4.86	Up	1.33453e-12	4.88472e-12	AW202714	AW202714	Dopey family member 2	Dr.35816	393582	dopey2	9	Biological Process:	biological_process	all	Molecular Function:	molecular_function	all	Cellular Component:	cellular_component	all
9.83511	0.197093	12.1143	0.260734	4.85	Up	2.67271e-08	4.41926e-08	BI867455	BI867455	Transmembrane protein 184a	Dr.80430	406841	tmem184a	3	Biological Process:	biological_process	all	Molecular Function:	molecular_function	all	Cellular Component:	integral to membrane	intrinsic to membrane	membrane	cell	all	cellular_component	cell part	membrane part
11.9394	0.094619	14.2183	0.13524	4.85	Up	2.18331e-16	1.77987e-15		DRFRAMEFINDER00114	similar to genpept|l10245|l10245_1 spermidine/spermine n1-acetyltransferase; ssat - mus saxicola	-	-	-	-
12.4113	0.079265	14.6884	0.1132	4.85	Up	6.74835e-19	1.04538e-17	BI706072	BI706072	Zgc:112385	Dr.76372	550334	zgc:112385	14	Biological Process:	biological_process	all	Molecular Function:	molecular_function	all	Cellular Component:	cellular_component	all
7.77141	0.118611	10.0454	0.293324	4.84	Up	1.37525e-08	2.38272e-08	AI959527	AI959527	Transcribed locus	Dr.122050	325763	-	19
10.1984	0.134222	12.471	0.187777	4.83	Up	5.24064e-12	1.71074e-11	AI545052	AI545052	Zgc:113196	Dr.77336	548335	zgc:113196	5	Biological Process:	biological_process	all	Molecular Function:	calcium ion binding	cation binding	ion binding	binding	metal ion binding	Cellular Component:	cellular_component	all
8.62296	0.128543	10.8951	0.181026	4.83	Up	1.7889e-12	6.38498e-12	BG305926	BG305926	fm14d01.x1 Zebrafish adult retina cDNA cDNA clone 4146097 3, mRNA sequence.	-	-	-	-
7.58171	0.119587	9.85245	0.144469	4.83	Up	1.29994e-14	7.39519e-14		DRFRAMEFINDER09190	similar to genpept|af329838|af329838_1 complement-c1q tumor necrosis factor-related protein; ctrp4 - homo sapiens	-	-	-	-
9.51279	0.111544	11.7834	0.155183	4.83	Up	2.30394e-14	1.23493e-13		DRFRAMEFINDER01646	similar to genpept|d86950|d86950_1 plexin 3 - mus musculus	-	-	-	-
11.6049	0.096464	13.8746	0.15371	4.82	Up	4.82311e-15	2.97504e-14		DRFRAMEFINDER03772	similar to genpept|af095939|af095939_1 succinate dehydrogenase fp subunit - gallus gallus	-	-	-	-
12.1725	0.166984	14.4413	0.17384	4.82	Up	1.78922e-11	5.32425e-11	BI888548	BI888548	ChaC, cation transport regulator-like 1	Dr.76600	563855	chac1	20
10.9065	0.078637	13.1749	0.299363	4.82	Up	8.86663e-09	1.59243e-08	NM_131005	NM_131005	Ependymin	Dr.268	30199	epd	5	Biological Process:	cell-matrix adhesion	cell-substrate adhesion	biological adhesion	cell adhesion	cellular process	Molecular Function:	calcium ion binding	cation binding	ion binding	binding	metal ion binding	Cellular Component:	extracellular region	all	cellular_component
7.26313	0.091073	9.53115	0.132015	4.82	Up	1.01524e-16	8.93738e-16		DRFRAMEFINDER04839	similar to genpept|ak056986|ak056986_1 unnamed protein product - homo sapiens	-	-	-	-
11.3067	0.105931	13.5747	0.150299	4.82	Up	7.39507e-15	4.40806e-14		AY054971_1	unknown	-	-	-	-
8.07227	0.099715	10.3384	0.163999	4.81	Up	2.78243e-14	1.46154e-13	AI332223	AI332223	Transcribed locus	Dr.121617	336728	-	15
8.79822	0.112482	11.0631	0.156198	4.81	Up	3.08232e-14	1.60357e-13	AI585163	AI585163	Transcription factor 12	Dr.77355	407985	tcf12	7	Biological Process:	regulation of transcription	cellular biopolymer biosynthetic process	nitrogen compound metabolic process	cellular metabolic process	regulation of macromolecule metabolic process	regulation of cellular biosynthetic process	cellular process	biopolymer biosynthetic process	regulation of metabolic process	cellular macromolecule biosynthetic process	regulation of primary metabolic process	macromolecule metabolic process	primary metabolic process	regulation of nucleobase, nucleoside, nucleotide and nucleic acid metabolic process	gene expression	nucleobase, nucleoside, nucleotide and nucleic acid metabolic process	biological regulation	metabolic process	regulation of gene expression	regulation of biological process	regulation of cellular process	cellular macromolecule metabolic process	regulation of nitrogen compound metabolic process	biopolymer metabolic process	regulation of cellular metabolic process	transcription	cellular biosynthetic process	cellular biopolymer metabolic process	biosynthetic process	regulation of biosynthetic process	regulation of macromolecule biosynthetic process	macromolecule biosynthetic process	Molecular Function:	transcription regulator activity
9.86291	0.082971	12.1275	0.128161	4.81	Up	2.17166e-17	2.2846e-16		DRFRAMEFINDER10975	similar to genpept|ac090119|ac090119_1 dual specificity phosphatase 6, isoform a; dusp6 - takifugu rubripes	-	-	-	-
8.33047	0.108767	10.5938	0.141419	4.8	Up	3.11084e-15	2.00178e-14	AI385006	AI385006	fb10d12.y1 zebrafish fin day0 regeneration cDNA 5, mRNA sequence.	-	-	-	-
12.3842	0.120362	14.647	0.239207	4.8	Up	2.95602e-10	6.84845e-10	AI957816	AI957816	Envoplakin	Dr.76672	793139	evpl	3
13.0287	0.132963	15.2886	0.096548	4.79	Up	2.46788e-16	2.00114e-15		DRFRAMEFINDER06532	similar to genpept|x66837|x66837_1 elongation factor 1 delta - xenopus laevis	-	-	-	-
9.92552	0.104877	12.1853	0.158067	4.79	Up	2.12572e-14	1.14831e-13	AW344177	AW344177	Cryptochrome 2b	Dr.31496	83780	cry2b	22	Biological Process:	DNA repair	transport	cellular response to stress	nitrogen compound metabolic process	cellular metabolic process	cellular process	macromolecule metabolic process	primary metabolic process	nucleobase, nucleoside, nucleotide and nucleic acid metabolic process	metabolic process	establishment of localization	cellular macromolecule metabolic process	biopolymer metabolic process	response to DNA damage stimulus	response to stress	response to stimulus	cellular response to stimulus	cellular biopolymer metabolic process	localization	cellular response to DNA damage stimulus	DNA metabolic process	Molecular Function:	DNA photolyase activity	transporter activity	transcription repressor activity	lyase activity	transcription regulator activity	carbon-carbon lyase activity	catalytic activity	Cellular Component:	membrane	cell	all	cellular_component
9.04686	0.117465	11.3066	0.122595	4.79	Up	6.9696e-16	5.16674e-15		DRFRAMEFINDER05211	similar to genpept|ak001651|ak001651_1 unnamed protein product - homo sapiens	-	-	-	-
10.7135	0.095263	12.9724	0.339402	4.79	Up	1.57209e-07	2.33086e-07	BI326453	BI326453	Zgc:92851	Dr.10032	436766	zgc:92851	20	Biological Process:	transcription	regulation of transcription, DNA-dependent	regulation of transcription	cellular biopolymer biosynthetic process	nitrogen compound metabolic process	regulation of macromolecule metabolic process	cellular process	cellular macromolecule biosynthetic process	macromolecule metabolic process	regulation of nucleobase, nucleoside, nucleotide and nucleic acid metabolic process	gene expression	biological regulation	nucleobase, nucleoside, nucleotide and nucleic acid metabolic process	regulation of cellular process	regulation of biological process	regulation of nitrogen compound metabolic process	cellular macromolecule metabolic process	regulation of cellular metabolic process	cellular biosynthetic process	biosynthetic process	transcription, DNA-dependent	regulation of biosynthetic process	cellular metabolic process	RNA metabolic process	regulation of cellular biosynthetic process	biopolymer biosynthetic process	regulation of metabolic process	regulation of primary metabolic process	primary metabolic process	metabolic process	regulation of gene expression	biopolymer metabolic process	RNA biosynthetic process	regulation of RNA metabolic process
10.052	0.12071	12.3107	0.19422	4.79	Up	4.80563e-12	1.5789e-11	AI601685	AI601685	Dual specificity phosphatase 5	Dr.77989	114436	dusp5	22	Biological Process:	protein amino acid dephosphorylation	dephosphorylation	cellular metabolic process	post-translational protein modification	cellular process	protein modification process	macromolecule metabolic process	primary metabolic process	metabolic process	phosphate metabolic process	protein metabolic process	cellular macromolecule metabolic process	biopolymer metabolic process	biopolymer modification	phosphorus metabolic process	cellular protein metabolic process	cellular biopolymer metabolic process	Molecular Function:	protein tyrosine phosphatase activity	protein tyrosine/serine/threonine phosphatase activity	hydrolase activity	phosphatase activity	MAP kinase tyrosine/serine/threonine phosphatase activity	catalytic activity	MAP kinase phosphatase activity	hydrolase activity, acting on ester bonds	phosphoprotein phosphatase activity	phosphoric ester hydrolase activity
8.19287	0.124395	10.4506	0.155196	4.78	Up	8.99152e-14	4.25573e-13	BI672474	BI672474	Transcribed locus, weakly similar to XP_425840.1 PREDICTED: hypothetical protein [Gallus gallus]	Dr.14471	-	-	3
7.56844	0.116718	9.82543	0.12962	4.78	Up	1.68419e-15	1.17093e-14	AW343712	AW343712	Transcribed locus	Dr.139026	334408	-	22
13.62	0.091771	15.8766	0.036293	4.78	Up	8.14922e-24	4.99863e-22	AJ243250	AJ243250	Uncoupling protein 2	Dr.21244	555812	ucp2	10	Biological Process:	transport	mitochondrial transport	cellular localization	establishment of localization in cell	establishment of localization	intracellular transport	localization	cellular process	Molecular Function:	binding	Cellular Component:	mitochondrion	mitochondrial inner membrane	membrane	integral to membrane	organelle inner membrane	intracellular organelle	intracellular part	membrane-bounded organelle	all	membrane part	intrinsic to membrane	mitochondrial envelope	cytoplasmic part	organelle envelope	mitochondrial part	mitochondrial membrane	envelope	cell	intracellular membrane-bounded organelle	intracellular	organelle	cell part	cytoplasm
8.10229	0.102327	10.3588	0.195803	4.78	Up	1.89159e-12	6.71684e-12	AW419744	AW419744	fj82h03.y1 zebrafish gridded kidney cDNA 5, mRNA sequence.	-	-	-	-
8.55189	0.081181	10.8061	0.103227	4.77	Up	1.70778e-19	3.0349e-18	U93480	U93480	ReverbB gene, partial cds., product = ReverbB, location = <1..>128, protein_id = AAB68757.1, codon_start = 1, db_xref = GI:2352001, note = nuclear receptor C domain, name = CDS	-	30271	-	-	Biological Process:	transcription	regulation of transcription, DNA-dependent	regulation of transcription	cellular biopolymer biosynthetic process	nitrogen compound metabolic process	regulation of macromolecule metabolic process	cellular process	cellular macromolecule biosynthetic process	macromolecule metabolic process	regulation of nucleobase, nucleoside, nucleotide and nucleic acid metabolic process	gene expression	biological regulation	nucleobase, nucleoside, nucleotide and nucleic acid metabolic process	regulation of cellular process	regulation of biological process	regulation of nitrogen compound metabolic process	cellular macromolecule metabolic process	regulation of cellular metabolic process	cellular biosynthetic process	biosynthetic process	transcription, DNA-dependent	regulation of biosynthetic process	cellular metabolic process	RNA metabolic process	regulation of cellular biosynthetic process	biopolymer biosynthetic process	regulation of metabolic process	regulation of primary metabolic process	primary metabolic process	metabolic process	regulation of gene expression	biopolymer metabolic process	RNA biosynthetic process	regulation of RNA metabolic process
8.76534	0.100195	11.0193	0.112534	4.77	Up	1.64655e-17	1.78909e-16	AL920249	AL920249	Similar to MGC68728 protein	Dr.84986	796780	LOC796780	5
12.4843	0.094645	14.736	0.124771	4.76	Up	5.95451e-17	5.52317e-16		DRFRAMEFINDER03746	similar to genpept|m91432|m91432_1 medium-chain acyl-coa dehydrogenase; mcad - homo sapiens	-	-	-	-
7.78316	0.093424	10.0348	0.148001	4.76	Up	2.01519e-15	1.37467e-14		DRFRAMEFINDER00116	similar to genpept|ab067489|ab067489_1 kiaa1902 protein; kiaa1902 - homo sapiens	-	-	-	-
11.4376	0.132304	13.6882	0.167231	4.76	Up	7.46212e-13	2.87814e-12	AF439767	AF439767	X-linked inhibitor of apoptosis	Dr.77503	373108	xiap	14	Molecular Function:	protein binding	zinc ion binding	metal ion binding	cation binding	ion binding	binding	transition metal ion binding	Cellular Component:	intracellular	cell	all	cellular_component	cell part
10.2494	0.131158	12.4991	0.13313	4.76	Up	1.55118e-14	8.66883e-14	AI957474	AI957474	Transcribed locus	Dr.79533	-	-	11
7.84885	0.098792	10.0985	0.116658	4.76	Up	2.80802e-17	2.87454e-16	BM026049	BM026049	DnaJ (Hsp40) related, subfamily B, member 13	Dr.86203	572669	dnajb13	10	Biological Process:	protein folding	cellular metabolic process	cellular macromolecule metabolic process	protein metabolic process	biopolymer metabolic process	cellular process	cellular protein metabolic process	macromolecule metabolic process	cellular biopolymer metabolic process	primary metabolic process	metabolic process	Molecular Function:	heat shock protein binding	unfolded protein binding	protein binding	binding	Cellular Component:	cellular_component	all
11.2164	0.09476	13.4642	0.164476	4.75	Up	2.54635e-14	1.34871e-13	BE016515	BE016515	Transcribed locus, moderately similar to XP_855312.1 PREDICTED: similar to inositol 1,4,5-trisphosphate 3-kinase C [Canis fam	Dr.461	-	-	Un
9.11137	0.093127	11.3586	0.146276	4.75	Up	1.60527e-15	1.12118e-14	AI667210	AI667210	Tnf receptor-associated factor 2b	Dr.78607	557526	traf2b	5
10.0835	0.08674	12.3292	0.105915	4.74	Up	7.84093e-19	1.19069e-17	BI672353	BI672353	Transcribed locus, strongly similar to NP_001008574.1 hypothetical protein LOC494031 [Danio rerio]	Dr.83452	-	-	15
10.599	0.112892	12.8418	0.194038	4.73	Up	3.50668e-12	1.18384e-11	BM024816	BM024816	Surfeit 1	Dr.82799	557970	surf1	5	Biological Process:	spinal cord motor neuron differentiation	embryonic organ development	cell differentiation	developmental process	multicellular organismal process	cellular process	anatomical structure development	neuron differentiation	neurogenesis	multicellular organismal development	system development	spinal cord development	generation of neurons	cellular developmental process	organ development	embryonic development	central nervous system development	ventral spinal cord development	cell development	cell differentiation in spinal cord	nervous system development	Molecular Function:	cytochrome-c oxidase activity	cation transmembrane transporter activity	hydrogen ion transmembrane transporter activity	substrate-specific transmembrane transporter activity	substrate-specific transporter activity	oxidoreductase activity, acting on heme group of donors	transporter activity	ion transmembrane transporter activity	inorganic cation transmembrane transporter activity	catalytic activity	oxidoreductase activity, acting on heme group of donors, oxygen as acceptor	oxidoreductase activity
7.61603	0.08458	9.85821	0.118833	4.73	Up	6.74985e-18	8.16206e-17		DRFRAMEFINDER11594	similar to genpept|af201730|af201730_1 alpha/beta hydrolase-2 fold protein; labh-2 - mus musculus	-	-	-	-
8.21456	0.106033	10.4565	0.136298	4.73	Up	1.51753e-15	1.06577e-14	BE016090	BE016090	Zgc:92773	Dr.132986	436827	zgc:92773	5	Biological Process:	metabolic process	Molecular Function:	N-acetyltransferase activity	acetyltransferase activity	transferase activity, transferring acyl groups other than amino-acyl groups	N-acyltransferase activity	transferase activity	transferase activity, transferring acyl groups	catalytic activity	acyltransferase activity	Cellular Component:	cellular_component	all
8.12974	0.12678	10.3714	0.131024	4.73	Up	8.14237e-15	4.79341e-14	BI476583	BI476583	Wu:fc75a03	Dr.79425	793730	wu:fc75a03	2
8.77884	0.102272	11.0202	0.10962	4.73	Up	1.67778e-17	1.81267e-16	NC_002333	NC_002333	mitochondrion, complete genome., product = NADH dehydrogenase subunit 6, gene = ND6, location = complement(14714..15232), protein_id = ND6_15414, transl_table = 2, codon_start = 1, db_xref = GI:8395623, name = CDS	-	-	-	-
10.5009	0.095785	12.7398	0.143299	4.72	Up	1.49496e-15	1.05187e-14	BI706873	BI706873	Zgc:136560	Dr.78091	692331	zgc:136560	6	Biological Process:	biological_process	all	Molecular Function:	molecular_function	all	Cellular Component:	cytoplasm	intracellular part	intracellular	cell	all	cellular_component	cell part
12.8145	0.117119	15.0502	0.107459	4.71	Up	1.20472e-16	1.04363e-15	AF398516	AF398516	Cyclin-dependent kinase inhibitor 1b (p27, kip1)	Dr.75267	368329	cdkn1b	25	Biological Process:	cell cycle arrest	cell cycle process	cell cycle	cellular process	Molecular Function:	cyclin-dependent protein kinase inhibitor activity	kinase activity	enzyme inhibitor activity	protein kinase inhibitor activity	kinase regulator activity	kinase inhibitor activity	transferase activity	catalytic activity	transferase activity, transferring phosphorus-containing groups	protein serine/threonine kinase inhibitor activity	enzyme regulator activity	cyclin-dependent protein kinase regulator activity	protein kinase regulator activity	Cellular Component:	nucleus	intracellular membrane-bounded organelle	intracellular organelle	intracellular part	intracellular	membrane-bounded organelle	organelle	cell part	all	cell	cellular_component
10.5746	0.117369	12.8101	0.139676	4.71	Up	9.03928e-15	5.26841e-14		DRFRAMEFINDER08531	5708058 1-540 forward	-	-	-	-
7.46785	0.102443	9.70129	0.172999	4.7	Up	1.69772e-13	7.48138e-13		DRFRAMEFINDER02641	similar to genpept|af055665|af055665_1 kinesin light chain 1; klc1 - mus musculus	-	-	-	-
9.05961	0.079013	11.2915	0.108304	4.7	Up	4.77756e-19	7.69875e-18		DRFRAMEFINDER08268	similar to genpept|y07572|y07572_1 hes1 - homo sapiens	-	-	-	-
10.9004	0.088591	13.1319	0.086306	4.7	Up	3.14697e-20	6.7425e-19		DRFRAMEFINDER10509	similar to genpept|af000152|af000152_1 os-4 protein; os-4 - homo sapiens	-	-	-	-
8.11179	0.074381	10.3395	0.363423	4.68	Up	5.59999e-07	7.73162e-07	AI545660	AI545660	Connexin 32.3	Dr.4243	322617	cx32.3	20	Biological Process:	cell communication	cellular process	Cellular Component:	plasma membrane	gap junction	connexon complex	membrane	integral to membrane	cell junction	plasma membrane part	protein complex	all	cell part	membrane part	intrinsic to membrane	cell-cell junction	macromolecular complex	cellular_component	cell
10.3607	0.128609	12.5861	0.1419	4.68	Up	4.48423e-14	2.25592e-13	BE606108	BE606108	Sialidase 3.2	Dr.82310	445250	neu3.2	21	Biological Process:	biological_process	all	Molecular Function:	exo-alpha-sialidase activity	hydrolase activity	hydrolase activity, acting on glycosyl bonds	hydrolase activity, hydrolyzing O-glycosyl compounds	catalytic activity	alpha-sialidase activity	Cellular Component:	soluble fraction	cytosol	cytoplasmic part	intracellular part	intracellular	cell	all	cellular_component	cell part	cell fraction	cytoplasm
7.29414	0.124498	9.51943	0.097736	4.68	Up	1.22355e-16	1.05874e-15		DRFRAMEFINDER02973	similar to genpept|ab011106|ab011106_1 kiaa0534 protein; kiaa0534 - homo sapiens	-	-	-	-
8.38413	0.102206	10.6085	0.117292	4.67	Up	7.13013e-17	6.48705e-16	AI722354	AI722354	fc26b02.x1 Zebrafish WashU MPIMG EST cDNA clone IMAGE:3722475 3, mRNA sequence.	-	324339	-	-
7.35994	0.089829	9.58382	0.160967	4.67	Up	1.45018e-14	8.17648e-14	AF112374	AF112374	odorant receptor gene cluster., product = odorant receptor 5.4, gene = OR 5.4, location = complement(11448..12434), protein_id = AAF27259.1, codon_start = 1, db_xref = GI:6739472, name = CDS	-	-	-	-
7.16208	0.069007	9.38542	0.19644	4.67	Up	5.3374e-13	2.13104e-12	AW171262	AW171262	Zgc:123236	Dr.110015	557480	zgc:123236	21	Biological Process:	transport	establishment of localization	localization	Molecular Function:	transporter activity	Cellular Component:	membrane	cell	all	cellular_component	cell part
8.83329	0.110164	11.0559	0.132104	4.67	Up	1.75901e-15	1.21407e-14		AF322857_1	transcription factor stat3; stat3	-	-	-	-
11.3089	0.088927	13.5315	0.089368	4.67	Up	6.91772e-20	1.38053e-18	AI477227	AI477227	WW domain binding protein 2	Dr.8749	325287	wbp2	9
10.3804	0.112338	12.6029	0.155945	4.67	Up	5.18532e-14	2.5727e-13	AW154688	AW154688	Hydroxysteroid 11-beta dehydrogenase 2	Dr.80613	334098	hsd11b2	7	Biological Process:	metabolic process	oxidation reduction	Molecular Function:	catalytic activity	11-beta-hydroxysteroid dehydrogenase activity	binding	oxidoreductase activity	steroid dehydrogenase activity	oxidoreductase activity, acting on CH-OH group of donors	oxidoreductase activity, acting on the CH-OH group of donors, NAD or NADP as acceptor	steroid dehydrogenase activity, acting on the CH-OH group of donors, NAD or NADP as acceptor
7.42794	0.095812	9.64993	0.172579	4.67	Up	1.15066e-13	5.27223e-13	AW826621	AW826621	fk54g04.x1 Zebrafish adult retina cDNA cDNA 3, mRNA sequence.	-	335674	-	-
8.5578	0.099921	10.7794	0.167931	4.66	Up	8.59045e-14	4.07604e-13		DRFRAMEFINDER11845	similar to genpept|u03878|u03878_1 cytosolic thyroid hormone binding protein/pyruvate kinase type m2 - xenopus laevis	-	-	-	-
8.14488	0.066532	10.3664	0.076913	4.66	Up	4.10776e-23	2.11105e-21	BI886949	BI886949	ZF637-1-001204 Zebrafish shield stage whole embryo cDNA library MPMGp637 cDNA clone MPMGp637_25F11;MPMGp637F1125 5, mRNA sequence.	-	-	-	-
10.2195	0.097005	12.4406	0.132879	4.66	Up	4.44787e-16	3.41033e-15	BE201971	BE201971	fl03h03.x1 Zebrafish Research Genetics C32 fin cDNA 3, mRNA sequence.	-	-	-	-
9.68683	0.098554	11.9077	0.244376	4.66	Up	3.15127e-10	7.26099e-10		DRFRAMEFINDER08301	similar to genpept|al133353|al133353_3 ba483f11.2.1 cox15 yeast homolog, cytochrome c oxidase assembly protein isoform 1; cox15 - homo sapiens	-	-	-	-
11.4193	0.148521	13.6384	0.181059	4.66	Up	1.48963e-11	4.48185e-11	BE201450	BE201450	Transcribed locus, strongly similar to NP_956236.1 fructose-1,6-bisphosphatase 1a [Danio rerio]	Dr.140686	-	-	*
10.8591	0.07994	13.0776	0.115638	4.65	Up	2.83909e-18	3.74249e-17	AI545507	AI545507	Transcribed locus	Dr.4955	322585	-	23
10.2514	0.091429	12.4681	0.175597	4.65	Up	1.34657e-13	6.06395e-13	AW233295	AW233295	Wu:fj30f06	Dr.80952	792477	wu:fj30f06	1
10.4617	0.129636	12.6768	0.133357	4.64	Up	2.1383e-14	1.15429e-13	AI601692	AI601692	Coiled-coil and C2 domain containing 2A	Dr.77991	570250	cc2d2a	23
11.1822	0.128826	13.3962	0.144045	4.64	Up	6.83819e-14	3.3065e-13	BE017143	BE017143	WD repeat and SOCS box-containing 1	Dr.33037	323226	wsb1	15	Biological Process:	intracellular signaling cascade	modification-dependent protein catabolic process	cellular biopolymer catabolic process	biopolymer catabolic process	cellular metabolic process	cellular macromolecule catabolic process	modification-dependent macromolecule catabolic process	cellular process	cell communication	proteolysis	macromolecule metabolic process	primary metabolic process	catabolic process	biological regulation	metabolic process	cellular protein catabolic process	regulation of cellular process	regulation of biological process	cellular catabolic process	protein metabolic process	cellular macromolecule metabolic process	biopolymer metabolic process	protein catabolic process	signal transduction	cellular protein metabolic process	macromolecule catabolic process	proteolysis involved in cellular protein catabolic process	cellular biopolymer metabolic process
10.0802	0.109189	12.2935	0.177432	4.64	Up	6.18696e-13	2.43194e-12	BI840809	BI840809	Monoamine oxidase	Dr.77508	404730	mao	9	Biological Process:	catecholamine metabolic process	neurotransmitter catabolic process	biogenic amine catabolic process	oxidation reduction	transmission of nerve impulse	nitrogen compound metabolic process	phenol metabolic process	cellular metabolic process	cellular amino acid and derivative metabolic process	regulation of neurotransmitter levels	multicellular organismal process	cell communication	cellular aromatic compound metabolic process	cellular process	catabolic process	catechol metabolic process	primary metabolic process	neurological system process	biological regulation	metabolic process	neurotransmitter metabolic process	cellular catabolic process	diol metabolic process	cellular amino acid derivative catabolic process	biogenic amine metabolic process	cellular amino acid derivative metabolic process	amine metabolic process	cell-cell signaling	regulation of biological quality	system process	nitrogen compound catabolic process	synaptic transmission	alcohol metabolic process	cellular nitrogen compound metabolic process
11.8222	0.133906	14.0343	0.129553	4.63	Up	2.35348e-14	1.25883e-13	BI880290	BI880290	Zgc:152997	Dr.28311	768176	zgc:152997	3	Biological Process:	biological_process	all	Molecular Function:	calcium ion binding	cation binding	ion binding	binding	metal ion binding	Cellular Component:	extracellular region	all	cellular_component
8.90998	0.070709	11.1203	0.090997	4.63	Up	3.85191e-21	1.08913e-19	AF012760	AF012760	olfactory receptor protein 2.6 gene, complete cds., product = olfactory receptor protein 2.6, location = 212..1192, protein_id = AAC60268.1, codon_start = 1, db_xref = GI:2353715, name = CDS	-	58116	-	-	Biological Process:	G-protein coupled receptor protein signaling pathway	signal transduction	regulation of biological process	regulation of cellular process	cell surface receptor linked signal transduction	biological regulation	cellular process	cell communication	Molecular Function:	receptor activity	olfactory receptor activity	transmembrane receptor activity	molecular transducer activity	G-protein coupled receptor activity	signal transducer activity	Cellular Component:	integral to membrane	intrinsic to membrane	membrane	cell	all	cellular_component	cell part	membrane part
9.81997	0.071106	12.0303	0.09658	4.63	Up	1.52072e-20	3.56994e-19	BE605485	BE605485	G protein-coupled receptor 34a	Dr.82252	335288	gpr34a	6	Biological Process:	signal transduction	G-protein coupled receptor protein signaling pathway	regulation of biological process	regulation of cellular process	cell surface receptor linked signal transduction	biological regulation	cellular process	cell communication	Molecular Function:	signal transducer activity	receptor activity	G-protein coupled receptor activity	purinergic nucleotide receptor activity, G-protein coupled	nucleotide receptor activity	transmembrane receptor activity	molecular transducer activity	purinergic nucleotide receptor activity	nucleotide receptor activity, G-protein coupled	Cellular Component:	plasma membrane	integral to plasma membrane	membrane	integral to membrane	plasma membrane part	all	cell part	membrane part	intrinsic to membrane	intrinsic to plasma membrane	cellular_component	cell
7.69078	0.130497	9.89995	0.185452	4.62	Up	7.02059e-12	2.23332e-11	BI879701	BI879701	Zgc:158392	Dr.76882	562867	zgc:158392	13	Biological Process:	defense response to virus	immune system process	response to virus	immune response	multi-organism process	response to biotic stimulus	immune effector process	response to stress	response to stimulus	response to other organism	defense response	Molecular Function:	molecular_function	all	Cellular Component:	cellular_component	all
7.76768	0.118791	9.9726	0.14481	4.61	Up	3.03867e-14	1.58302e-13		DRFRAMEFINDER05914	similar to genpept|bc004028|bc004028_1 unknown protein for mgc:7624 - mus musculus	-	-	-	-
10.6634	0.122764	12.8651	0.130292	4.6	Up	8.06546e-15	4.7555e-14	AW203141	AW203141	Transcribed locus	Dr.132805	335413	-	3
8.93412	0.108544	11.1359	0.112203	4.6	Up	1.10655e-16	9.68519e-16	AB026158	AB026158	Cytochrome P450, family 2, subfamily V, polypeptide 1	Dr.38006	414933	cyp2v1	20
7.06558	0.103148	9.26611	0.110942	4.6	Up	4.27271e-17	4.14518e-16		DRFRAMEFINDER12603	similar to genpept|af282887|af282887_1 heparanase-like protein hpa2c - homo sapiens	-	-	-	-
10.0252	0.096379	12.2257	0.125331	4.6	Up	1.68968e-16	1.42008e-15	AI878760	AI878760	Transcribed locus, weakly similar to XP_216369.3 PREDICTED: similar to LRRGT00057 [Rattus norvegicus]	Dr.127497	-	-	22
7.45521	0.089865	9.6549	0.109724	4.59	Up	5.03659e-18	6.25953e-17		DRFRAMEFINDER07553	similar to genpept|ak012516|ak012516_1 dusp10 - mus musculus	-	-	-	-
10.3868	0.077242	12.5852	0.168625	4.59	Up	2.47502e-14	1.31367e-13	AI959516	AI959516	Si:ch211-15i6.2	Dr.8850	558648	si:ch211-15i6.2	18	Molecular Function:	selenium binding	binding
9.78188	0.094373	11.9793	0.167061	4.59	Up	6.91065e-14	3.3373e-13		DRFRAMEFINDER06221	similar to genpept|bc013757|bc013757_1 unknown protein for image:4525041 - homo sapiens	-	-	-	-
8.93859	0.090846	11.1356	0.11659	4.59	Up	2.02592e-17	2.14911e-16		DRFRAMEFINDER00307	similar to genpept|af326558|af326558_1 palmitoyl-protein thioesterase precursor - mus musculus	-	-	-	-
8.15832	0.09696	10.3548	0.167552	4.58	Up	9.10692e-14	4.30499e-13		DRFRAMEFINDER11892	similar to genpept|m96803|m96803_1 beta-spectrin; sptbn1 - homo sapiens	-	-	-	-
12.4186	0.177056	14.6115	0.185292	4.57	Up	2.15394e-10	5.1567e-10	AI626449	AI626449	fc06c10.x1 Zebrafish WashU MPIMG EST cDNA clone IMAGE:3720594 3, mRNA sequence.	-	-	-	-
12.02	0.144477	14.2129	0.190232	4.57	Up	3.48109e-11	9.78822e-11		DRFRAMEFINDER10255	similar to genpept|aj272371|aj272371_1 type i keratin e7; e7 - oncorhynchus mykiss	-	-	-	-
8.48602	0.089218	10.6782	0.191996	4.57	Up	1.28517e-12	4.72681e-12		DRFRAMEFINDER02703	similar to genpept|af058954|af058954_1 gtp-specific succinyl-coa synthetase beta subunit; scs - homo sapiens	-	-	-	-
8.136	0.079495	10.3279	0.400018	4.57	Up	4.10226e-06	5.12598e-06	AI497477	AI497477	Sulfotransferase family 3, cytosolic sulfotransferase 2	Dr.36001	322415	sult3st2	22	Molecular Function:	sulfotransferase activity	transferase activity	transferase activity, transferring sulfur-containing groups	catalytic activity
7.90223	0.112043	10.0912	0.174405	4.56	Up	7.34825e-13	2.84142e-12		AF316598_1	paracaspase	-	-	-	-
12.9891	0.051471	15.1751	0.069474	4.55	Up	2.25804e-25	2.35269e-23	AW420561	AW420561	Zgc:92082	Dr.31390	436647	zgc:92082	17	Biological Process:	valine metabolic process	metabolic process	oxidation reduction	cellular amine metabolic process	carboxylic acid metabolic process	branched chain family amino acid metabolic process	nitrogen compound metabolic process	cellular metabolic process	cellular amino acid and derivative metabolic process	amine metabolic process	organic acid metabolic process	cellular process	cellular ketone metabolic process	primary metabolic process	oxoacid metabolic process	cellular amino acid metabolic process	Molecular Function:	methylmalonate-semialdehyde dehydrogenase (acylating) activity	oxidoreductase activity	oxidoreductase activity, acting on the aldehyde or oxo group of donors	oxidoreductase activity, acting on the aldehyde or oxo group of donors, NAD or NADP as acceptor	catalytic activity
11.7261	0.11621	13.9117	0.168325	4.55	Up	5.23936e-13	2.0963e-12		DRFRAMEFINDER01571	similar to genpept|af293651|af293651_1 thioredoxin - ictalurus punctatus	-	-	-	-
7.82033	0.101182	10.0039	0.167916	4.54	Up	1.57071e-13	6.97422e-13		DRFRAMEFINDER03289	similar to genpept|l37878|l37878_1 monoamine oxidase; mao - oncorhynchus mykiss	-	-	-	-
12.1492	0.093727	14.3326	0.113455	4.54	Up	2.15292e-17	2.26802e-16	BM154725	BM154725	Myeloid cell leukemia sequence 1b	Dr.26893	373102	mcl1b	16	Biological Process:	regulation of apoptosis	chordate embryonic development	negative regulation of apoptosis	negative regulation of caspase activity	negative regulation of developmental process	regulation of hydrolase activity	developmental process	regulation of catalytic activity	apoptosis	regulation of caspase activity	multicellular organismal process	cellular process	negative regulation of molecular function	negative regulation of cellular process	cell death	regulation of programmed cell death	negative regulation of biological process	regulation of endopeptidase activity	negative regulation of catalytic activity	negative regulation of hydrolase activity	biological regulation	regulation of biological process	regulation of cellular process	programmed cell death	regulation of peptidase activity	embryonic development	embryonic development ending in birth or egg hatching	negative regulation of peptidase activity	death	negative regulation of cell death	multicellular organismal development	regulation of molecular function	regulation of cell death	negative regulation of programmed cell death
10.078	0.153961	12.2606	0.253206	4.54	Up	7.92198e-09	1.43497e-08	BM154124	BM154124	Transcribed locus	Dr.130702	-	-	20
7.25899	0.096664	9.4401	0.077477	4.54	Up	7.23034e-20	1.42921e-18		DRFRAMEFINDER12363	similar to genpept|ab051484|ab051484_1 kiaa1697 protein; kiaa1697 - homo sapiens	-	-	-	-
10.9219	0.120635	13.1029	0.135433	4.53	Up	1.59913e-14	8.89104e-14	AW420488	AW420488	BCL2/adenovirus E1B interacting protein 3-like	Dr.78270	554650	bnip3l	10	Biological Process:	heart looping	positive regulation of apoptosis	negative regulation of heart contraction	positive regulation of cellular process	positive regulation of programmed cell death	positive regulation of biological process	developmental process	apoptosis	cellular process	multicellular organismal process	anatomical structure development	cell death	regulation of programmed cell death	negative regulation of biological process	regulation of system process	biological regulation	regulation of biological process	regulation of cellular process	regulation of multicellular organismal process	system development	programmed cell death	regulation of apoptosis	circulatory system process	system process	heart morphogenesis	heart development	blood circulation	anatomical structure morphogenesis	positive regulation of cell death	organ morphogenesis	positive regulation of developmental process	death	multicellular organismal development	regulation of cell death
10.5365	0.090275	12.7155	0.097806	4.53	Up	8.37155e-19	1.26087e-17	BI841137	BI841137	Secretogranin V	Dr.80767	393699	scg5	20	Biological Process:	neuropeptide signaling pathway	signal transduction	G-protein coupled receptor protein signaling pathway	regulation of biological process	regulation of cellular process	cell surface receptor linked signal transduction	biological regulation	cellular process	cell communication	Molecular Function:	molecular_function	all	Cellular Component:	secretory granule	intracellular organelle	intracellular part	membrane-bounded organelle	all	cytoplasmic part	vesicle	cell	membrane-bounded vesicle	intracellular membrane-bounded organelle	intracellular	organelle	cell part	cytoplasm	cytoplasmic vesicle	cytoplasmic membrane-bounded vesicle	cellular_component
8.32048	0.112014	10.4973	0.1963	4.52	Up	9.58861e-12	2.98897e-11	BE016391	BE016391	Transcribed locus	Dr.132990	-	-	11
7.70449	0.116708	9.87755	0.171551	4.51	Up	9.29823e-13	3.50979e-12		DRFRAMEFINDER10448	similar to genpept|af239925|af239925_1 nma -	-	-	-	-
10.1517	0.118281	12.324	0.107356	4.51	Up	3.53095e-16	2.77017e-15	AI641495	AI641495	Transcribed locus	Dr.78452	323995	-	17
11.0541	0.116722	13.2264	0.111448	4.51	Up	4.88741e-16	3.71736e-15	BI879550	BI879550	Cystathionine-beta-synthase	Dr.76887	266987	cbs	9	Biological Process:	cysteine biosynthetic process from serine	metabolic process	cysteine biosynthetic process via cystathionine	carboxylic acid metabolic process	nitrogen compound metabolic process	cellular metabolic process	cellular amino acid and derivative metabolic process	organic acid metabolic process	cellular process	carboxylic acid biosynthetic process	sulfur metabolic process	amine biosynthetic process	sulfur amino acid metabolic process	cysteine biosynthetic process	serine family amino acid metabolic process	nitrogen compound biosynthetic process	cellular ketone metabolic process	L-serine metabolic process	primary metabolic process	serine family amino acid biosynthetic process	cellular amino acid biosynthetic process	cellular amine metabolic process	sulfur compound biosynthetic process	amine metabolic process	organic acid biosynthetic process	cellular biosynthetic process	biosynthetic process	sulfur amino acid biosynthetic process	cysteine metabolic process	cellular nitrogen compound metabolic process	cellular amino acid metabolic process	oxoacid metabolic process	Molecular Function:	catalytic activity
13.8646	0.120098	16.0363	0.05267	4.51	Up	5.70173e-19	8.97875e-18	NM_131763	NM_131763	Claudin b	Dr.76013	81581	cldnb	21	Molecular Function:	structural molecule activity	Cellular Component:	tight junction	membrane	integral to membrane	plasma membrane part	all	cell part	apical junction complex	membrane part	occluding junction	intrinsic to membrane	cell-cell junction	cell junction	plasma membrane	cell	cellular_component	apicolateral plasma membrane
7.12742	0.089393	9.29858	0.117589	4.5	Up	2.91588e-17	2.96896e-16	AJ400367	AJ400367	##########################################################################################################################################################################################################################################################	-	-	-	-
9.76601	0.133624	11.9356	0.164507	4.5	Up	1.77426e-12	6.33868e-12	BI705381	BI705381	Zgc:91871	Dr.76497	431736	zgc:91871	6	Biological Process:	biological_process	all	Molecular Function:	molecular_function	all	Cellular Component:	cellular_component	all
7.84203	0.104708	10.01	0.212082	4.49	Up	3.62719e-11	1.01615e-10		DRFRAMEFINDER10652	similar to genpept|bc009677|bc009677_1 atpase inhibitor precursor - homo sapiens	-	-	-	-
7.3159	0.112978	9.48114	0.127836	4.49	Up	3.07096e-15	1.97779e-14		DRFRAMEFINDER02428	similar to genpept|u51903|u51903_1 rasgap-related protein; iqgap2 - homo sapiens	-	-	-	-
9.47857	0.07919	11.6437	0.116153	4.49	Up	6.34094e-18	7.74145e-17	AI558521	AI558521	Zgc:112297	Dr.27055	554137	zgc:112297	25	Molecular Function:	DNA binding	binding	nucleic acid binding	Cellular Component:	nucleus	intracellular membrane-bounded organelle	intracellular organelle	intracellular part	intracellular	membrane-bounded organelle	organelle	cell part	all	cell	cellular_component
9.23078	0.084893	11.3956	0.116234	4.48	Up	1.38037e-17	1.53048e-16	BI475827	BI475827	fp47c05.x3 zebrafish gridded kidney cDNA clone 4759688 3, mRNA sequence.	-	-	-	-
10.5633	0.105181	12.7265	0.132886	4.48	Up	2.5722e-15	1.69533e-14	AJ420953	AJ420953	Major histocompatibility complex class I ZE gene	Dr.118699	378479	mhc1ze	1	Biological Process:	immune response	antigen processing and presentation	response to stimulus	immune system process	Cellular Component:	membrane	integral to membrane	MHC class I protein complex	plasma membrane part	protein complex	all	cell part	membrane part	intrinsic to membrane	MHC protein complex	plasma membrane	macromolecular complex	cellular_component	cell
7.90813	0.076055	10.0707	0.172069	4.48	Up	6.18855e-14	3.02313e-13	BG728347	BG728347	Transcribed locus	Dr.133131	-	-	14
12.4132	0.125238	14.5755	0.109116	4.48	Up	1.39636e-15	9.86137e-15	AW077823	AW077823	Interferon-related developmental regulator 1	Dr.74180	555178	ifrd1	4	Biological Process:	biological_process	all	Cellular Component:	cellular_component	all
10.5293	0.07825	12.6914	0.171104	4.48	Up	6.24187e-14	3.04722e-13	NM_131788	NM_131788	Cryptochrome 5	Dr.82314	83776	cry5	10	Biological Process:	DNA repair	response to light stimulus	cellular response to stress	nitrogen compound metabolic process	cellular metabolic process	cellular process	macromolecule metabolic process	primary metabolic process	nucleobase, nucleoside, nucleotide and nucleic acid metabolic process	metabolic process	response to abiotic stimulus	cellular macromolecule metabolic process	biopolymer metabolic process	response to radiation	response to DNA damage stimulus	response to stress	response to stimulus	cellular response to stimulus	cellular biopolymer metabolic process	cellular response to DNA damage stimulus	DNA metabolic process	Molecular Function:	DNA photolyase activity	DNA (6-4) photolyase activity	lyase activity	carbon-carbon lyase activity	catalytic activity
10.4618	0.098166	12.6234	0.124792	4.47	Up	3.40779e-16	2.69156e-15	AW116229	AW116229	Hydroxy-delta-5-steroid dehydrogenase, 3 beta- and steroid delta-isomerase	Dr.32972	327462	hsd3b7	3	Biological Process:	steroid biosynthetic process	metabolic process	oxidation reduction	steroid metabolic process	cellular metabolic process	cellular lipid metabolic process	lipid metabolic process	cellular process	cellular biosynthetic process	lipid biosynthetic process	biosynthetic process	primary metabolic process	Molecular Function:	catalytic activity	3-beta-hydroxy-delta5-steroid dehydrogenase activity	binding	oxidoreductase activity	isomerase activity	steroid dehydrogenase activity	oxidoreductase activity, acting on CH-OH group of donors	oxidoreductase activity, acting on the CH-OH group of donors, NAD or NADP as acceptor	steroid dehydrogenase activity, acting on the CH-OH group of donors, NAD or NADP as acceptor	Cellular Component:	cellular_component	all
11.6606	0.068594	13.8215	0.089289	4.47	Up	3.7716e-21	1.07845e-19	AW058839	AW058839	Cystathionase (cystathionine gamma-lyase)	Dr.76994	322055	cth	6	Biological Process:	cellular amino acid metabolic process	cellular amine metabolic process	carboxylic acid metabolic process	nitrogen compound metabolic process	cellular metabolic process	cellular amino acid and derivative metabolic process	amine metabolic process	organic acid metabolic process	cellular process	cellular ketone metabolic process	primary metabolic process	metabolic process	oxoacid metabolic process	Molecular Function:	catalytic activity	lyase activity	pyridoxal phosphate binding	lipid binding	vitamin B6 binding	steroid binding	binding	vitamin binding	cofactor binding
9.29799	0.085785	11.4587	0.127578	4.47	Up	1.23709e-16	1.06924e-15	BI842174	BI842174	TLC domain containing 1	Dr.36920	450051	tlcd1	21	Biological Process:	biological_process	all	Molecular Function:	molecular_function	all	Cellular Component:	membrane	integral to membrane	intrinsic to membrane	cell	all	cellular_component	cell part	membrane part
9.58299	0.092873	11.7405	0.134791	4.46	Up	9.46711e-16	6.86433e-15	NM_131871	NM_131871	Guanylate cyclase activator 1B	Dr.82657	140431	guca1b	23	Molecular Function:	calcium ion binding	guanylate cyclase activator activity	cyclase regulator activity	cation binding	binding	guanylate cyclase regulator activity	enzyme regulator activity	ion binding	enzyme activator activity	cyclase activator activity	metal ion binding
8.27979	0.097123	10.4371	0.131993	4.46	Up	9.83377e-16	7.10985e-15	BM026054	BM026054	Transcribed locus, moderately similar to XP_001921636.1 PREDICTED: hypothetical protein [Danio rerio]	Dr.86204	-	-	2
10.1818	0.176137	12.3385	0.383646	4.46	Up	9.44292e-06	1.14368e-05	BF717714	BF717714	Alanine-glyoxylate aminotransferase, like	Dr.82558	436603	agxtl	6	Biological Process:	metabolic process	Molecular Function:	catalytic activity	transaminase activity	transferase activity	pyridoxal phosphate binding	vitamin B6 binding	transferase activity, transferring nitrogenous groups	binding	vitamin binding	cofactor binding	lipid binding	steroid binding
8.76144	0.1148	10.9171	0.17896	4.46	Up	2.32365e-12	8.09978e-12		DRFRAMEFINDER06082	similar to genpept|af001461|af001461_1 kruppel-like zinc finger protein zf9 - homo sapiens	-	-	-	-
11.3206	0.160891	13.4762	0.214569	4.46	Up	1.01683e-09	2.14418e-09	BM102523	BM102523	Microtubule-associated protein 1 light chain 3 alpha	Dr.3780	406466	map1lc3a	11	Biological Process:	biological_process	all	Molecular Function:	molecular_function	all	Cellular Component:	cellular_component	all
9.05498	0.127339	11.2092	0.258773	4.45	Up	5.75039e-09	1.06236e-08		DRFRAMEFINDER05892	similar to genpept|al133353|al133353_3 ba483f11.2.1 cox15 yeast homolog, cytochrome c oxidase assembly protein isoform 1; cox15 - homo sapiens	-	-	-	-
9.12044	0.079004	11.2733	0.218801	4.45	Up	2.80975e-11	8.05134e-11	BM958385	BM958385	Zgc:92882	Dr.151316	436747	zgc:92882	25	Biological Process:	carbohydrate metabolic process	glycolysis	metabolic process	anaerobic glycolysis	cellular carbohydrate metabolic process	oxidation reduction	cellular metabolic process	cellular macromolecule catabolic process	cellular process	generation of precursor metabolites and energy	hexose catabolic process	macromolecule metabolic process	catabolic process	carbohydrate catabolic process	primary metabolic process	glucose catabolic process	glucose metabolic process	monosaccharide metabolic process	cellular catabolic process	cellular macromolecule metabolic process	monosaccharide catabolic process	hexose metabolic process	macromolecule catabolic process	alcohol catabolic process	alcohol metabolic process	cellular carbohydrate catabolic process	Molecular Function:	catalytic activity	L-lactate dehydrogenase activity	binding	oxidoreductase activity	oxidoreductase activity, acting on the CH-OH group of donors, NAD or NADP as acceptor	oxidoreductase activity, acting on CH-OH group of donors	lactate dehydrogenase activity
10.0454	0.143018	12.1978	0.197348	4.45	Up	9.59664e-11	2.45351e-10	BG302826	BG302826	Zgc:112491	Dr.77425	550352	zgc:112491	5
11.0437	0.074728	13.1946	0.168963	4.44	Up	4.23409e-14	2.14627e-13	BM184069	BM184069	Wu:fj39b01	Dr.81036	563149	wu:fj39b01	11
7.81777	0.159686	9.9666	0.214291	4.43	Up	1.00763e-09	2.12653e-09	BM156487	BM156487	GIPC PDZ domain containing family, member 2	Dr.20556	393904	gipc2	2	Biological Process:	biological_process	all	Molecular Function:	protein binding	binding	Cellular Component:	cellular_component	all
7.46205	0.119133	9.60884	0.107384	4.43	Up	5.83098e-16	4.39113e-15	AW184660	AW184660	fj17d01.y1 Zebrafish adult olfactory cDNA 5 similar to contains element MER12 repetitive element ;, mRNA sequence.	-	-	-	-
11.398	0.065904	13.5446	0.108983	4.43	Up	3.16228e-19	5.36881e-18	BI897399	BI897399	Polymerase (RNA) I polypeptide A	Dr.12641	327078	polr1a	14	Biological Process:	transcription	cellular biopolymer biosynthetic process	nitrogen compound metabolic process	cellular metabolic process	cellular process	biopolymer biosynthetic process	cellular macromolecule biosynthetic process	macromolecule metabolic process	gene expression	primary metabolic process	nucleobase, nucleoside, nucleotide and nucleic acid metabolic process	metabolic process	cellular macromolecule metabolic process	biopolymer metabolic process	cellular biosynthetic process	biosynthetic process	cellular biopolymer metabolic process	macromolecule biosynthetic process	Molecular Function:	DNA binding	DNA-directed RNA polymerase activity	zinc ion binding	transferase activity	nucleotidyltransferase activity	RNA polymerase activity	cation binding	binding	catalytic activity	transferase activity, transferring phosphorus-containing groups	ion binding	transition metal ion binding	metal ion binding	nucleic acid binding	Cellular Component:
10.0331	0.099055	12.1796	0.179384	4.43	Up	9.25124e-13	3.49553e-12	AW019030	AW019030	Short chain dehydrogenase/reductase family 16C, member 5	Dr.105084	406799	sdr16c5	7	Biological Process:	metabolic process	oxidation reduction	Molecular Function:	catalytic activity	binding	oxidoreductase activity	Cellular Component:	cellular_component	all
9.09325	0.112757	11.2391	0.134643	4.43	Up	9.86101e-15	5.72104e-14	AB045623	AB045623	Sine oculis homeobox homolog 4.2	Dr.79388	65233	six4.2	13	Biological Process:	regulation of transcription, DNA-dependent	regulation of transcription	cellular biopolymer biosynthetic process	nitrogen compound metabolic process	regulation of macromolecule metabolic process	cellular process	cellular macromolecule biosynthetic process	macromolecule metabolic process	regulation of nucleobase, nucleoside, nucleotide and nucleic acid metabolic process	gene expression	nucleobase, nucleoside, nucleotide and nucleic acid metabolic process	biological regulation	regulation of biological process	regulation of cellular process	cellular macromolecule metabolic process	regulation of nitrogen compound metabolic process	regulation of cellular metabolic process	cellular biosynthetic process	biosynthetic process	transcription, DNA-dependent	regulation of biosynthetic process	cellular metabolic process	RNA metabolic process	regulation of cellular biosynthetic process	regulation of metabolic process	biopolymer biosynthetic process	regulation of primary metabolic process	primary metabolic process	metabolic process	regulation of gene expression	biopolymer metabolic process	transcription	RNA biosynthetic process	regulation of RNA metabolic process
9.30121	0.115179	11.4466	0.166908	4.42	Up	6.97443e-13	2.72038e-12	BI879411	BI879411	Zgc:73355	Dr.12760	393776	zgc:73355	23	Molecular Function:	cytochrome-c oxidase activity	cation transmembrane transporter activity	hydrogen ion transmembrane transporter activity	substrate-specific transmembrane transporter activity	substrate-specific transporter activity	oxidoreductase activity, acting on heme group of donors	transporter activity	ion transmembrane transporter activity	inorganic cation transmembrane transporter activity	catalytic activity	oxidoreductase activity, acting on heme group of donors, oxygen as acceptor	oxidoreductase activity	monovalent inorganic cation transmembrane transporter activity	transmembrane transporter activity	heme-copper terminal oxidase activity	Cellular Component:	cellular_component	all
9.37568	0.109229	11.5208	0.173859	4.42	Up	9.97776e-13	3.744e-12		AF137536_1	ke6 protein	-	-	-	-
12.5887	0.093046	14.7326	0.135378	4.42	Up	1.28928e-15	9.14763e-15	BI897430	BI897430	Transcribed locus, strongly similar to XP_001923075.1 PREDICTED: similar to nitrogen fixation cluster-like [Danio rerio]	Dr.150962	-	-	Un
10.3757	0.081356	12.518	0.120822	4.41	Up	2.86213e-17	2.91814e-16	AW422167	AW422167	Degenerative spermatocyte homolog 2, lipid desaturase (Drosophila)	Dr.78273	402799	degs2	17	Biological Process:	lipid metabolic process	fatty acid biosynthetic process	oxidation reduction	carboxylic acid metabolic process	cellular metabolic process	organic acid metabolic process	cellular process	carboxylic acid biosynthetic process	fatty acid metabolic process	cellular ketone metabolic process	primary metabolic process	metabolic process	monocarboxylic acid metabolic process	cellular lipid metabolic process	organic acid biosynthetic process	cellular biosynthetic process	lipid biosynthetic process	biosynthetic process	oxoacid metabolic process	Molecular Function:	oxidoreductase activity	oxidoreductase activity, acting on paired donors, with incorporation or reduction of molecular oxygen	catalytic activity	Cellular Component:	integral to membrane	intrinsic to membrane	membrane	cell	all	cellular_component	cell part	membrane part
8.3417	0.117018	10.4803	0.118553	4.4	Up	2.14889e-15	1.45086e-14	BI473291	BI473291	fp42a03.y3 zebrafish gridded kidney cDNA clone 4759181 5, mRNA sequence.	-	-	-	-
11.3908	0.122153	13.5292	0.12887	4.4	Up	1.5289e-14	8.55688e-14		DRFRAMEFINDER05214	similar to genpept|af136585|af136585_1 calcium- and integrin-binding protein cib; cib - rattus norvegicus	-	-	-	-
11.2361	0.12071	13.3744	0.207668	4.4	Up	7.80404e-11	2.03698e-10	BM071848	BM071848	Zgc:162943	Dr.76028	336363	zgc:162943	24	Cellular Component:	membrane	integral to membrane	intrinsic to membrane	cell	all	cellular_component	cell part	membrane part
9.63136	0.131064	11.7692	0.16505	4.4	Up	2.29476e-12	8.0064e-12	AW116942	AW116942	Transcribed locus	Dr.122187	-	-	16
10.1899	0.066598	12.3275	0.105383	4.4	Up	1.77035e-19	3.13876e-18		NM_131718_1	sine oculis homeobox homolog 4.2; six4.2	-	-	-	-
10.5081	0.158343	12.6447	0.276752	4.4	Up	6.25533e-08	9.78369e-08	BI867572	BI867572	Transcribed locus	Dr.148845	-	-	4
10.8333	0.081818	12.9696	0.200534	4.4	Up	4.99209e-12	1.63593e-11	AW153336	AW153336	Serum/glucocorticoid regulated kinase 1	Dr.78523	324140	sgk1	23	Biological Process:	protein amino acid phosphorylation	apoptosis	response to stress	cellular metabolic process	post-translational protein modification	cellular process	phosphorylation	protein modification process	cell death	macromolecule metabolic process	primary metabolic process	metabolic process	death	phosphate metabolic process	protein metabolic process	cellular macromolecule metabolic process	biopolymer metabolic process	biopolymer modification	programmed cell death	phosphorus metabolic process	response to stimulus	cellular protein metabolic process	cellular biopolymer metabolic process	Molecular Function:	nucleotide binding	protein kinase activity	protein serine/threonine kinase activity	ATP binding	kinase activity	transferase activity	purine nucleotide binding	binding	phosphotransferase activity, alcohol group as acceptor	catalytic activity
12.5092	0.163019	14.6454	0.214812	4.4	Up	1.44479e-09	2.96681e-09		Y12236_1	cu/zn-superoxide dismutase	-	-	-	-
9.08709	0.132327	11.2225	0.158301	4.39	Up	1.3015e-12	4.77505e-12		DRFRAMEFINDER09889	similar to genpept|af057138|af057138_1 unknown - xenopus laevis	-	-	-	-
8.71767	0.093436	10.8529	0.138499	4.39	Up	2.47461e-15	1.64239e-14	AL591401	AL591401	##########################################################################################################################################################################################################################################################	-	-	-	-
11.8539	0.101868	13.9874	0.139714	4.39	Up	7.30445e-15	4.35746e-14	BI839973	BI839973	Dehydrogenase/reductase (SDR family) member 7	Dr.117581	751626	dhrs7	13	Biological Process:	metabolic process	oxidation reduction	Molecular Function:	catalytic activity	binding	oxidoreductase activity	transferase activity, transferring alkyl or aryl (other than methyl) groups	transferase activity	Cellular Component:	cellular_component	all
12.0195	0.122803	14.1513	0.108936	4.38	Up	1.50431e-15	1.05747e-14	AI641408	AI641408	Transcribed locus	Dr.32532	323936	-	4
12.3223	0.114091	14.4529	0.219228	4.38	Up	1.7797e-10	4.31645e-10	AW019173	AW019173	Nucleoside phosphorylase	Dr.105888	406603	np	7
11.5183	0.081375	13.648	0.101382	4.38	Up	8.20351e-19	1.24295e-17	BI891871	BI891871	Casein kinase 1, delta b	Dr.76493	406533	csnk1db	12	Biological Process:	protein amino acid phosphorylation	Wnt receptor signaling pathway	cellular metabolic process	post-translational protein modification	cell communication	cellular process	phosphorylation	protein modification process	macromolecule metabolic process	primary metabolic process	biological regulation	metabolic process	phosphate metabolic process	regulation of biological process	regulation of cellular process	cell surface receptor linked signal transduction	protein metabolic process	cellular macromolecule metabolic process	biopolymer metabolic process	biopolymer modification	phosphorus metabolic process	signal transduction	cellular protein metabolic process	cellular biopolymer metabolic process	Molecular Function:	nucleotide binding	protein kinase activity	protein serine/threonine kinase activity	ATP binding	kinase activity	transferase activity	purine nucleotide binding	binding	phosphotransferase activity, alcohol group as acceptor
8.35041	0.081339	10.4791	0.191948	4.37	Up	1.90368e-12	6.75661e-12	BI671305	BI671305	Abl-interactor 1	Dr.107659	393711	abi1	24
9.92908	0.124962	12.0571	0.176356	4.37	Up	5.25403e-12	1.71438e-11	AW282104	AW282104	Zgc:112297	Dr.27055	554137	zgc:112297	25	Molecular Function:	DNA binding	binding	nucleic acid binding	Cellular Component:	nucleus	intracellular membrane-bounded organelle	intracellular organelle	intracellular part	intracellular	membrane-bounded organelle	organelle	cell part	all	cell	cellular_component
11.2964	0.097026	13.4244	0.158811	4.37	Up	7.24588e-14	3.4837e-13		NM_131558_1	zinc finger cerebellum 2; zic2	-	-	-	-
8.34277	0.088978	10.4704	0.14497	4.37	Up	4.81057e-15	2.9699e-14	BI706478	BI706478	Zgc:73155	Dr.107673	393802	zgc:73155	23	Biological Process:	protein amino acid phosphorylation	cellular metabolic process	post-translational protein modification	cellular process	phosphorylation	protein modification process	macromolecule metabolic process	primary metabolic process	metabolic process	phosphate metabolic process	protein metabolic process	cellular macromolecule metabolic process	biopolymer metabolic process	biopolymer modification	phosphorus metabolic process	cellular protein metabolic process	cellular biopolymer metabolic process	Molecular Function:	nucleotide binding	protein kinase activity	protein serine/threonine kinase activity	ATP binding	purine nucleotide binding	binding	transferase activity	phosphotransferase activity, alcohol group as acceptor	catalytic activity	transferase activity, transferring phosphorus-containing groups	purine nucleoside binding	adenyl ribonucleotide binding	ribonucleotide binding	adenyl nucleotide binding	purine ribonucleotide binding	nucleoside binding
7.91114	0.192263	10.0385	0.180516	4.37	Up	9.31526e-10	1.97848e-09		DRFRAMEFINDER01770	similar to genpept|d21090|d21090_1 xp-c repair complementing protein p58/hhr23b; xpcc - homo sapiens	-	-	-	-
9.0638	0.100179	11.191	0.106982	4.37	Up	4.39664e-17	4.24376e-16	AB055681	AB055681	Zgc:110766	Dr.76065	541378	zgc:110766	3	Biological Process:	translational elongation	cellular biopolymer biosynthetic process	cellular metabolic process	cellular process	biopolymer biosynthetic process	cellular macromolecule biosynthetic process	macromolecule metabolic process	gene expression	primary metabolic process	translation	metabolic process	cellular macromolecule metabolic process	protein metabolic process	biopolymer metabolic process	cellular biosynthetic process	cellular protein metabolic process	biosynthetic process	cellular biopolymer metabolic process	macromolecule biosynthetic process	Molecular Function:	nucleotide binding	translation elongation factor activity	GTPase activity	GTP binding	hydrolase activity, acting on acid anhydrides, in phosphorus-containing anhydrides	binding	catalytic activity	guanyl nucleotide binding	guanyl ribonucleotide binding	translation regulator activity	pyrophosphatase activity	purine ribonucleotide binding	hydrolase activity	nucleoside-triphosphatase activity
8.51678	0.094578	10.6424	0.248596	4.36	Up	1.16775e-09	2.43073e-09	AW422298	AW422298	Activating transcription factor 3	Dr.77523	393939	atf3	20	Biological Process:	regulation of transcription, DNA-dependent	response to virus	cellular biopolymer biosynthetic process	nitrogen compound metabolic process	regulation of macromolecule metabolic process	cellular process	cellular macromolecule biosynthetic process	response to other organism	macromolecule metabolic process	regulation of nucleobase, nucleoside, nucleotide and nucleic acid metabolic process	gene expression	nucleobase, nucleoside, nucleotide and nucleic acid metabolic process	biological regulation	regulation of biological process	regulation of cellular process	cellular macromolecule metabolic process	regulation of nitrogen compound metabolic process	regulation of cellular metabolic process	response to stimulus	cellular biosynthetic process	biosynthetic process	transcription, DNA-dependent	regulation of biosynthetic process	multi-organism process	cellular metabolic process	RNA metabolic process	regulation of transcription	regulation of cellular biosynthetic process	regulation of metabolic process	biopolymer biosynthetic process	regulation of primary metabolic process	primary metabolic process	metabolic process	regulation of gene expression
10.4305	0.082131	12.5549	0.11656	4.36	Up	1.87937e-17	2.00766e-16		DRFRAMEFINDER03961	similar to genpept|ay029485|ay029485_1 g protein gamma subunit 13 - mus musculus	-	-	-	-
12.0362	0.086074	14.1602	0.145708	4.36	Up	4.33552e-15	2.70516e-14	BI672019	BI672019	Growth arrest and DNA-damage-inducible, alpha	Dr.83410	431763	gadd45a	6
10.5266	0.10685	12.6494	0.146797	4.36	Up	3.73146e-14	1.91121e-13	AF392993	AF392993	Kruppel-like factor 3 (basic)	Dr.79292	117603	klf3	1	Molecular Function:	nucleic acid binding	zinc ion binding	cation binding	ion binding	binding	transition metal ion binding	metal ion binding	Cellular Component:	intracellular	cell	all	cellular_component	cell part
8.6078	0.101644	10.7289	0.175877	4.35	Up	1.01334e-12	3.79679e-12	BI879647	BI879647	fm63g02.x1 Zebrafish adult retina cDNA cDNA clone 4200362 3, mRNA sequence.	-	-	-	-
9.47698	0.100099	11.5977	0.107612	4.35	Up	5.30548e-17	5.00709e-16		DRFRAMEFINDER08066	similar to genpept|ac004020|ac004020_1 unknown gene product; a-319e8.1 - homo sapiens	-	-	-	-
10.4488	0.098213	12.5685	0.159226	4.35	Up	9.48617e-14	4.46761e-13	BI885564	BI885564	Zgc:56466	Dr.84051	393234	zgc:56466	5	Biological Process:	biological_process	all	Molecular Function:	molecular_function	all	Cellular Component:	cellular_component	all
12.6093	0.150575	14.7288	0.141652	4.35	Up	1.69921e-12	6.09345e-12	AW175431	AW175431	Kelch-like ECH-associated protein 1a	Dr.52260	321837	keap1a	2	Biological Process:	response to chemical stimulus	response to stimulus	Molecular Function:	protein binding	binding
11.0171	0.133003	13.1356	0.176465	4.34	Up	1.0879e-11	3.34512e-11	BM184163	BM184163	Zgc:162730	Dr.106159	564559	zgc:162730	15	Molecular Function:	nucleic acid binding	zinc ion binding	metal ion binding	cation binding	ion binding	binding	transition metal ion binding
13.3216	0.084013	15.44	0.07014	4.34	Up	2.81102e-21	8.38454e-20	AF473825	AF473825	6-pyruvoyl-tetrahydropterin synthase/dimerization cofactor of hepatocyte nuclear factor 1 alpha (TCF1)	Dr.75747	393787	pcbd1	13	Biological Process:	tetrahydrobiopterin biosynthetic process	nitrogen compound metabolic process	cellular metabolic process	heterocycle biosynthetic process	aromatic compound biosynthetic process	cellular aromatic compound metabolic process	cellular process	pteridine and derivative metabolic process	pteridine and derivative biosynthetic process	cellular biosynthetic process	biosynthetic process	nitrogen compound biosynthetic process	cellular nitrogen compound metabolic process	metabolic process	heterocycle metabolic process	tetrahydrobiopterin metabolic process	Molecular Function:	4-alpha-hydroxytetrahydrobiopterin dehydratase activity	carbon-oxygen lyase activity	lyase activity	hydro-lyase activity	catalytic activity
9.68699	0.107654	11.805	0.142473	4.34	Up	2.4252e-14	1.29265e-13		AF321829_1	beta-3-galactosyltransferase; ssp3	-	-	-	-
8.24192	0.118051	10.3597	0.21484	4.34	Up	1.68774e-10	4.10402e-10	BI891682	BI891682	Nuclear receptor co-repressor 2	Dr.20593	561503	ncor2	8	Biological Process:	regulation of transcription	cellular biopolymer biosynthetic process	nitrogen compound metabolic process	cellular metabolic process	regulation of macromolecule metabolic process	regulation of cellular biosynthetic process	cellular process	biopolymer biosynthetic process	regulation of metabolic process	cellular macromolecule biosynthetic process	regulation of primary metabolic process	macromolecule metabolic process	primary metabolic process	regulation of nucleobase, nucleoside, nucleotide and nucleic acid metabolic process	gene expression	nucleobase, nucleoside, nucleotide and nucleic acid metabolic process	biological regulation	metabolic process	regulation of gene expression	regulation of biological process	regulation of cellular process	cellular macromolecule metabolic process	regulation of nitrogen compound metabolic process	biopolymer metabolic process	regulation of cellular metabolic process	transcription	cellular biosynthetic process	cellular biopolymer metabolic process	biosynthetic process	regulation of biosynthetic process	regulation of macromolecule biosynthetic process	macromolecule biosynthetic process	Molecular Function:	DNA binding
10.8965	0.102568	13.0133	0.130656	4.34	Up	2.70506e-15	1.77521e-14	BI882477	BI882477	Transcribed locus	Dr.41210	-	-	8
10.3756	0.076175	12.4922	0.181904	4.34	Up	4.6089e-13	1.86663e-12	AW128712	AW128712	Angiopoietin-like 5	Dr.7681	566212	angptl5	21	Biological Process:	signal transduction	regulation of biological process	regulation of cellular process	biological regulation	cellular process	cell communication	Molecular Function:	receptor binding	protein binding	binding
10.2533	0.072081	12.3692	0.099903	4.33	Up	1.67283e-19	2.97975e-18	BG737771	BG737771	fo95g11.y1 zebrafish gridded kidney cDNA clone 4727997 5, mRNA sequence.	-	-	-	-
8.58314	0.091381	10.6989	0.106782	4.33	Up	1.34019e-17	1.49465e-16		DRFRAMEFINDER08257	similar to genpept|m25534|m25534_1 put. actin-capping protein alpha subunit; putative - gallus gallus	-	-	-	-
9.40707	0.090428	11.521	0.14269	4.33	Up	4.7503e-15	2.94464e-14	BG728644	BG728644	Similar to MGC89155 protein	Dr.40704	565671	LOC565671	23
10.082	0.075151	12.1954	0.109243	4.33	Up	2.04482e-18	2.79176e-17	BG727601	BG727601	Similar to P-selectin precursor (Granule membrane protein 140) (GMP-140) (PADGEM) (Leukocyte-endothelial cell adhesion molecu	Dr.12252	796481	LOC796481	20
8.39452	0.118914	10.5042	0.124148	4.32	Up	8.62439e-15	5.0576e-14		DRFRAMEFINDER11907	similar to genpept|bc016535|bc016535_1 similar to hypothetical protein flj20517 - mus musculus	-	-	-	-
10.6017	0.109911	12.7106	0.119265	4.31	Up	1.44468e-15	1.01837e-14		DRFRAMEFINDER09586	similar to genpept|af297860|af297860_1 methylmalonate-semialdehyde dehydrogenase - mus musculus	-	-	-	-
9.29759	0.080638	11.4039	0.105296	4.31	Up	2.3013e-18	3.098e-17	U93481	U93481	ReverbB gene, partial cds., product = ReverbB, location = <1..>128, protein_id = AAB68758.1, codon_start = 1, db_xref = GI:2352003, note = nuclear receptor C domain, name = CDS	-	30271	-	-	Biological Process:	transcription	regulation of transcription, DNA-dependent	regulation of transcription	cellular biopolymer biosynthetic process	nitrogen compound metabolic process	regulation of macromolecule metabolic process	cellular process	cellular macromolecule biosynthetic process	macromolecule metabolic process	regulation of nucleobase, nucleoside, nucleotide and nucleic acid metabolic process	gene expression	biological regulation	nucleobase, nucleoside, nucleotide and nucleic acid metabolic process	regulation of cellular process	regulation of biological process	regulation of nitrogen compound metabolic process	cellular macromolecule metabolic process	regulation of cellular metabolic process	cellular biosynthetic process	biosynthetic process	transcription, DNA-dependent	regulation of biosynthetic process	cellular metabolic process	RNA metabolic process	regulation of cellular biosynthetic process	biopolymer biosynthetic process	regulation of metabolic process	regulation of primary metabolic process	primary metabolic process	metabolic process	regulation of gene expression	biopolymer metabolic process	RNA biosynthetic process	regulation of RNA metabolic process
12.9481	0.06236	15.0542	0.119232	4.31	Up	3.72381e-18	4.77627e-17	AW019436	AW019436	CCAAT/enhancer binding protein (C/EBP), beta	Dr.79988	140814	cebpb	8	Biological Process:	regulation of transcription, DNA-dependent	response to bacterium	cellular biopolymer biosynthetic process	nitrogen compound metabolic process	regulation of macromolecule metabolic process	cellular process	cellular macromolecule biosynthetic process	response to other organism	macromolecule metabolic process	regulation of nucleobase, nucleoside, nucleotide and nucleic acid metabolic process	gene expression	nucleobase, nucleoside, nucleotide and nucleic acid metabolic process	biological regulation	regulation of biological process	regulation of cellular process	cellular macromolecule metabolic process	regulation of nitrogen compound metabolic process	regulation of cellular metabolic process	response to stimulus	cellular biosynthetic process	biosynthetic process	transcription, DNA-dependent	regulation of biosynthetic process	multi-organism process	cellular metabolic process	RNA metabolic process	regulation of transcription	regulation of cellular biosynthetic process	regulation of metabolic process	biopolymer biosynthetic process	regulation of primary metabolic process	primary metabolic process	metabolic process	regulation of gene expression
10.7368	0.078203	12.8397	0.18011	4.3	Up	4.913e-13	1.9803e-12	BI880302	BI880302	Serine/arginine repetitive matrix 2	Dr.82712	553531	srrm2	3	Biological Process:	biological_process	all	Molecular Function:	molecular_function	all	Cellular Component:	cellular_component	all
8.92751	0.109352	11.0303	0.277888	4.3	Up	2.16097e-08	3.62752e-08	BG727739	BG727739	Monoamine oxidase	Dr.77508	404730	mao	9	Biological Process:	catecholamine metabolic process	neurotransmitter catabolic process	biogenic amine catabolic process	oxidation reduction	transmission of nerve impulse	nitrogen compound metabolic process	phenol metabolic process	cellular metabolic process	cellular amino acid and derivative metabolic process	regulation of neurotransmitter levels	multicellular organismal process	cell communication	cellular aromatic compound metabolic process	cellular process	catabolic process	catechol metabolic process	primary metabolic process	neurological system process	biological regulation	metabolic process	neurotransmitter metabolic process	cellular catabolic process	diol metabolic process	cellular amino acid derivative catabolic process	biogenic amine metabolic process	cellular amino acid derivative metabolic process	amine metabolic process	cell-cell signaling	regulation of biological quality	system process	nitrogen compound catabolic process	synaptic transmission	alcohol metabolic process	cellular nitrogen compound metabolic process
8.35334	0.08942	10.456	0.156105	4.3	Up	3.76741e-14	1.9269e-13		NM_131207_1	lim homeobox protein 6; lim6	-	-	-	-
7.76926	0.092254	9.87101	0.10839	4.29	Up	2.51324e-17	2.60432e-16	AI722924	AI722924	Dopey family member 2	Dr.35816	393582	dopey2	9	Biological Process:	biological_process	all	Molecular Function:	molecular_function	all	Cellular Component:	cellular_component	all
13.0643	0.100666	15.1655	0.13504	4.29	Up	5.22365e-15	3.19896e-14	BI672347	BI672347	Zgc:153665	Dr.76364	768299	zgc:153665	11	Biological Process:	biological_process	all	Molecular Function:	molecular_function	all	Cellular Component:	membrane	integral to membrane	intrinsic to membrane	cell	all	cellular_component	cell part	membrane part
9.85435	0.091446	11.9552	0.099508	4.29	Up	4.66836e-18	5.84005e-17	AW232724	AW232724	Furry homolog-like (Drosophila)	Dr.104659	558173	fryl	20
11.7511	0.079103	13.8515	0.128522	4.29	Up	1.69266e-16	1.42102e-15	BI671235	BI671235	Ataxin 7-like 2	Dr.69449	436928	atxn7l2	8	Biological Process:	biological_process	all	Molecular Function:	molecular_function	all	Cellular Component:	cellular_component	all
11.135	0.19634	13.2351	0.241229	4.29	Up	5.33274e-08	8.4256e-08	AI974209	AI974209	Zgc:92242	Dr.32809	436899	zgc:92242	14	Biological Process:	biological_process	all	Molecular Function:	molecular_function	all	Cellular Component:	cellular_component	all
10.3513	0.10302	12.4514	0.167882	4.29	Up	5.58257e-13	2.22193e-12		DRFRAMEFINDER00623	similar to genpept|ab067686|ab067686_1 yghl1; yghl1 - seriola quinqueradiata	-	-	-	-
9.36577	0.087417	11.4653	0.187949	4.29	Up	2.3895e-12	8.31787e-12	AI878472	AI878472	Transcribed locus	Dr.8738	325201	-	10
11.8631	0.132946	13.9625	0.14777	4.29	Up	7.30924e-13	2.82921e-12		DRFRAMEFINDER05148	14164055 1-449 forward	-	-	-	-
12.4014	0.117688	14.4985	0.157983	4.28	Up	5.83574e-13	2.307e-12	AW455027	AW455027	Transmembrane protein 176l.4	Dr.76739	571746	tmem176l.4	16
7.66095	0.169401	9.75605	0.255597	4.27	Up	4.148e-08	6.64904e-08	AA606081	AA606081	EST, Highly similar to DEHULM L-lactate dehydrogenase (EC 1.1.1.27) chain M - human [H.sapiens]	-	-	-	-
9.9055	0.120903	11.9991	0.150241	4.27	Up	3.31563e-13	1.37883e-12	BG884612	BG884612	Novel protein similar to vertebrate Rho guanine exchange factor (GEF) 16 (ARHGEF16)	Dr.78159	567180	DKEYP-100A1.3	8
12.1717	0.138227	14.2634	0.153212	4.26	Up	2.3393e-12	8.14685e-12	BI890279	BI890279	Similar to solute carrier family 7 (cationic amino acid transporter, y+ system), member 8	Dr.105771	100007704	LOC100007704	7
8.42639	0.114382	10.517	0.201674	4.26	Up	5.58454e-11	1.49622e-10	U49415	U49415	Zg11 gene, partial cds., product = Zg11, gene = zg11, location = <1..>261, protein_id = AAB05908.1, codon_start = 1, db_xref = GI:1245204, note = putative transmembrane receptor, name = CDS	-	58023	-	-	Biological Process:	signal transduction	cell surface receptor linked signal transduction	G-protein coupled receptor protein signaling pathway	multicellular organismal development	Wnt receptor signaling pathway	regulation of biological process	regulation of cellular process	developmental process	multicellular organismal process	cellular process	cell communication	biological regulation	Molecular Function:	signal transducer activity	receptor activity	transmembrane receptor activity	non-G-protein coupled 7TM receptor activity	G-protein coupled receptor activity	molecular transducer activity	Cellular Component:	membrane	integral to membrane	intrinsic to membrane	cell	all	cellular_component	cell part	membrane part
8.17282	0.103789	10.2625	0.13923	4.26	Up	1.56728e-14	8.73884e-14		DRFRAMEFINDER04783	similar to genpept|u92437|u92437_1 mmac1; mmac1 - mus musculus	-	-	-	-
11.7851	0.081257	13.873	0.117144	4.25	Up	3.28757e-17	3.2945e-16		AF398516_1	p27-like cyclin-dependent kinase inhibitor	-	-	-	-
12.4404	0.105718	14.5254	0.170067	4.24	Up	1.09864e-12	4.08618e-12	BI891596	BI891596	NAD(P)H dehydrogenase, quinone 1	Dr.4189	322506	nqo1	7	Biological Process:	response to chemical stimulus	response to stimulus	Molecular Function:	electron carrier activity	oxidoreductase activity	coenzyme binding	binding	catalytic activity	cofactor binding	Cellular Component:	cellular_component	all
8.76269	0.103401	10.8474	0.140221	4.24	Up	1.85914e-14	1.01951e-13	AW279803	AW279803	Transcribed locus	Dr.22721	336043	-	11
9.56657	0.077891	11.651	0.120394	4.24	Up	4.18134e-17	4.06691e-16	BE556757	BE556757	Similar to nuclear fragile X mental retardation protein interacting protein 2	Dr.61086	563339	LOC563339	15
11.4853	0.11668	13.5686	0.113624	4.24	Up	2.40462e-15	1.60977e-14	BI841137	BI841137	Secretogranin V	Dr.80767	393699	scg5	20	Biological Process:	neuropeptide signaling pathway	signal transduction	G-protein coupled receptor protein signaling pathway	regulation of biological process	regulation of cellular process	cell surface receptor linked signal transduction	biological regulation	cellular process	cell communication	Molecular Function:	molecular_function	all	Cellular Component:	secretory granule	intracellular organelle	intracellular part	membrane-bounded organelle	all	cytoplasmic part	vesicle	cell	membrane-bounded vesicle	intracellular membrane-bounded organelle	intracellular	organelle	cell part	cytoplasm	cytoplasmic vesicle	cytoplasmic membrane-bounded vesicle	cellular_component
7.812	0.116715	9.89485	0.176953	4.24	Up	5.55175e-12	1.80406e-11	BG728836	BG728836	Zgc:158649	Dr.110643	561239	zgc:158649	3	Biological Process:	metabolic process	Molecular Function:	hydrolase activity	hydrolase activity, acting on glycosyl bonds	mannosyl-glycoprotein endo-beta-N-acetylglucosaminidase activity	hydrolase activity, hydrolyzing O-glycosyl compounds	catalytic activity	Cellular Component:	cytoplasm	intracellular part	intracellular	cell	all	cellular_component	cell part
12.6775	0.095044	14.76	0.070403	4.24	Up	7.23438e-20	1.42921e-18	BI877883	BI877883	Solute carrier family 38, member 3	Dr.32995	436921	slc38a3	8	Cellular Component:	membrane	integral to membrane	intrinsic to membrane	cell	all	cellular_component	cell part	membrane part
10.7212	0.124558	12.8032	0.142278	4.23	Up	2.20251e-13	9.51294e-13	BG728802	BG728802	Transcribed locus	Dr.83180	-	-	11
11.089	0.101296	13.1701	0.135227	4.23	Up	7.71568e-15	4.57408e-14	AW232262	AW232262	Hypothetical protein LOC100151319	Dr.80812	100151319	LOC100151319	7
8.72265	0.100406	10.8032	0.432216	4.23	Up	3.49081e-05	4.04557e-05		DRFRAMEFINDER08889	similar to genpept|j03860|j03860_1 fatty acid synthase ec 3.2.1.23 - gallus gallus	-	-	-	-
9.73414	0.141028	11.8135	0.223786	4.23	Up	1.73547e-09	3.50878e-09		DRFRAMEFINDER04185	similar to genpept|af157558|af157558_1 coup transcription factor 1 - xenopus laevis	-	-	-	-
8.83249	0.101245	10.9095	0.209959	4.22	Up	7.61218e-11	1.99031e-10	AW420502	AW420502	Transcribed locus	Dr.81571	337548	-	21
9.95249	0.090948	12.0277	0.115249	4.21	Up	1.02989e-16	9.04544e-16	BG303845	BG303845	CDC42 small effector 1	Dr.75985	791998	cdc42se1	16	Biological Process:	regulation of cell shape	anatomical structure morphogenesis	developmental process	cellular component morphogenesis	cellular process	anatomical structure development	regulation of cellular component organization	regulation of anatomical structure morphogenesis	biological regulation	regulation of biological process	regulation of cellular process	cell morphogenesis	cellular developmental process	regulation of biological quality	regulation of cell morphogenesis	regulation of developmental process	cellular component organization	Molecular Function:	molecular_function	all	Cellular Component:	cytoplasm	cytoskeleton	plasma membrane	membrane	intracellular organelle	intracellular part	intracellular	organelle	non-membrane-bounded organelle	all	cell part	intracellular non-membrane-bounded organelle	cellular_component
9.45588	0.096379	11.531	0.219019	4.21	Up	1.53068e-10	3.75925e-10		DRFRAMEFINDER12969	similar to genpept|aj278067|aj278067_1 putative xirg protein; xirg - xenopus laevis	-	-	-	-
9.90831	0.08602	11.9803	0.147926	4.2	Up	1.29841e-14	7.39198e-14	BG304213	BG304213	Transcribed locus	Dr.133115	-	-	17
10.127	0.100556	12.1987	0.132236	4.2	Up	5.27197e-15	3.22595e-14	AW019349	AW019349	Acyl-Coenzyme A oxidase 1, palmitoyl	Dr.36780	449662	acox1	6	Biological Process:	translation	tRNA aminoacylation for protein translation	fatty acid metabolic process	fatty acid beta-oxidation	metabolic process	oxidation reduction	cellular biopolymer biosynthetic process	carboxylic acid metabolic process	nitrogen compound metabolic process	tRNA aminoacylation	organic acid metabolic process	fatty acid oxidation	cellular process	lipid oxidation	cellular macromolecule biosynthetic process	macromolecule metabolic process	gene expression	monocarboxylic acid metabolic process	nucleobase, nucleoside, nucleotide and nucleic acid metabolic process	cellular lipid catabolic process	cellular amine metabolic process	ncRNA metabolic process	cellular macromolecule metabolic process	amine metabolic process	lipid metabolic process	cellular biosynthetic process	biosynthetic process	cellular metabolic process	cellular amino acid and derivative metabolic process	carboxylic acid catabolic process	RNA metabolic process	biopolymer biosynthetic process	tRNA metabolic process	catabolic process
9.38951	0.105421	11.4607	0.093864	4.2	Up	3.08193e-17	3.11713e-16		DRFRAMEFINDER12711	similar to genpept|ak002135|ak002135_1 unnamed protein product - homo sapiens	-	-	-	-
7.4571	0.14562	9.52681	0.204766	4.2	Up	5.5793e-10	1.23218e-09	AW420769	AW420769	Transcribed locus	Dr.9543	-	-	1
11.2943	0.102422	13.3637	0.127202	4.2	Up	3.22644e-15	2.07266e-14	BG728923	BG728923	fp01c11.x1 zebrafish gridded kidney cDNA clone 4728212 3, mRNA sequence.	-	-	-	-
10.3377	0.103693	12.4055	0.094899	4.19	Up	2.83966e-17	2.89913e-16	BG303974	BG303974	Transcribed locus	Dr.7423	-	-	14
7.42732	0.114086	9.4944	0.166702	4.19	Up	1.79326e-12	6.39752e-12		DRFRAMEFINDER08372	similar to genpept|ak001809|ak001809_1 unnamed protein product - homo sapiens	-	-	-	-
7.49198	0.132244	9.55763	0.154453	4.19	Up	2.19828e-12	7.69449e-12	BI841761	BI841761	Wu:fc64b08	Dr.144745	325276	wu:fc64b08	18	Biological Process:	intracellular protein transport	establishment of protein localization	transport	cellular localization	establishment of localization in cell	establishment of localization	intracellular transport	cellular macromolecule localization	cellular protein localization	cellular process	macromolecule localization	protein transport	protein localization	localization	Molecular Function:	protein binding	Rab GTPase binding	nucleoside-triphosphatase regulator activity	small GTPase regulator activity	binding	enzyme binding	GTPase regulator activity	Ras GTPase binding	enzyme regulator activity	small GTPase binding	GTPase binding	Cellular Component:	cellular_component	all
9.14144	0.104703	11.2057	0.16643	4.18	Up	8.68246e-13	3.30029e-12	BM154222	BM154222	Transcribed locus	Dr.133963	-	-	14
9.82175	0.117261	11.8845	0.117732	4.18	Up	6.07156e-15	3.67677e-14	AI794383	AI794383	Vacuolar protein sorting 33A	Dr.39952	448942	vps33a	5	Biological Process:	vesicle docking during exocytosis	vesicle-mediated transport	transport	cellular localization	establishment of localization in cell	exocytosis	establishment of localization	cellular process	secretion by cell	secretion	vesicle docking	localization	membrane docking	Molecular Function:	molecular_function	all	Cellular Component:	cellular_component	all
10.7126	0.081298	12.7744	0.104952	4.18	Up	4.81726e-18	6.01643e-17	NM_131298	NM_131298	Paired box gene 9	Dr.1467	30558	pax9	17	Biological Process:	transcription	multicellular organismal development	regulation of transcription	cellular biopolymer biosynthetic process	nitrogen compound metabolic process	developmental process	regulation of macromolecule metabolic process	multicellular organismal process	cellular process	cellular macromolecule biosynthetic process	macromolecule metabolic process	regulation of nucleobase, nucleoside, nucleotide and nucleic acid metabolic process	gene expression	biological regulation	nucleobase, nucleoside, nucleotide and nucleic acid metabolic process	regulation of cellular process	regulation of biological process	regulation of nitrogen compound metabolic process	cellular macromolecule metabolic process	regulation of cellular metabolic process	cellular biosynthetic process	biosynthetic process	regulation of biosynthetic process	cellular metabolic process	regulation of cellular biosynthetic process	biopolymer biosynthetic process	regulation of metabolic process	regulation of primary metabolic process	primary metabolic process	metabolic process	regulation of gene expression	biopolymer metabolic process	cellular biopolymer metabolic process	regulation of macromolecule biosynthetic process
13.49	0.088594	15.5515	0.064195	4.17	Up	7.10438e-21	1.8493e-19	AI942960	AI942960	Similar to Exs-related protein	Dr.140599	100150890	LOC100150890	Un
12.7496	0.115644	14.8096	0.131336	4.17	Up	3.04136e-14	1.58334e-13	BI475226	BI475226	Zgc:77714	Dr.5116	321465	zgc:77714	23	Biological Process:	biological_process	all	Molecular Function:	phosphatase activity	hydrolase activity	hydrolase activity, acting on ester bonds	catalytic activity	phosphoric ester hydrolase activity	Cellular Component:	cellular_component	all
9.47265	0.092058	11.5318	0.154533	4.17	Up	7.00234e-14	3.37729e-13	BG308845	BG308845	Transcribed locus	Dr.150875	-	-	6
12.9294	0.091509	14.9856	0.094187	4.16	Up	3.68093e-18	4.73726e-17		AF359434_1	claudin h; cldnh	-	-	-	-
10.0338	0.127866	12.09	0.128382	4.16	Up	9.07061e-14	4.29049e-13	AI444359	AI444359	Cytohesin 1	Dr.76915	321938	cyth1	3	Biological Process:	regulation of ARF protein signal transduction	regulation of signal transduction	regulation of biological process	regulation of cellular process	small GTPase mediated signal transduction	Ras protein signal transduction	regulation of cell communication	cell communication	cellular process	signal transduction	ARF protein signal transduction	intracellular signaling cascade	regulation of Ras protein signal transduction	regulation of small GTPase mediated signal transduction	biological regulation	Molecular Function:	ARF guanyl-nucleotide exchange factor activity	enzyme regulator activity	nucleoside-triphosphatase regulator activity	small GTPase regulator activity	GTPase regulator activity	guanyl-nucleotide exchange factor activity	Cellular Component:	intracellular	cell	all	cellular_component	cell part
10.2172	0.107695	12.2724	0.103546	4.16	Up	2.45195e-16	1.99247e-15	BI671399	BI671399	Wu:fb50h02	Dr.104970	560439	wu:fb50h02	7
10.8103	0.06732	12.8655	0.179785	4.16	Up	4.9636e-13	1.99838e-12		DRFRAMEFINDER08747	similar to genpept|bc009679|bc009679_1 dkfzp566o084 protein - homo sapiens	-	-	-	-
7.22936	0.113598	9.28361	0.125618	4.15	Up	1.23227e-14	7.02598e-14		DRFRAMEFINDER00948	similar to genpept|ak027643|ak027643_1 unnamed protein product - homo sapiens	-	-	-	-
13.0474	0.102247	15.1015	0.075711	4.15	Up	1.3318e-18	1.88223e-17	BI981048	BI981048	Zgc:56134	Dr.8435	336426	zgc:56134	5	Biological Process:	transport	protein transport	establishment of protein localization	protein localization	establishment of localization	localization	macromolecule localization	Molecular Function:	molecular_function	all	Cellular Component:	cytoplasm	endosome	membrane	intracellular membrane-bounded organelle	intracellular organelle	intracellular part	membrane-bounded organelle	intracellular	organelle	all	cell part	cytoplasmic part	cellular_component	cell
11.4101	0.111556	13.4636	0.166885	4.15	Up	1.80962e-12	6.44986e-12	BF717555	BF717555	Transcribed locus	Dr.78197	325928	-	3	Biological Process:	response to chemical stimulus	response to stimulus
10.9205	0.087564	12.9664	0.119522	4.13	Up	2.1758e-16	1.77565e-15	AI601744	AI601744	Transcribed locus	Dr.78004	-	-	21
10.2257	0.106442	12.2698	0.155896	4.12	Up	3.56423e-13	1.47334e-12	AW117148	AW117148	Zgc:136359	Dr.6102	692297	zgc:136359	10	Biological Process:	intracellular signaling cascade	signal transduction	regulation of biological process	regulation of cellular process	biological regulation	cellular process	cell communication	Molecular Function:	molecular_function	all	Cellular Component:	cellular_component	all
12.6325	0.156828	14.6764	0.137592	4.12	Up	6.02324e-12	1.94286e-11		DRFRAMEFINDER05484	similar to genpept|af402808|af402808_1 40s ribosomal protein sa - ictalurus punctatus	-	-	-	-
11.2285	0.142037	13.2706	0.142055	4.12	Up	2.15639e-12	7.55829e-12	BM036747	BM036747	Similar to HDCME31P-like protein	Dr.6748	556585	LOC556585	16
8.22693	0.091011	10.2681	0.203199	4.12	Up	3.61145e-11	1.01211e-10		DRFRAMEFINDER01667	similar to genpept|m33969|m33969_1 lactate dehydrogenase-b ldh-b - fundulus heteroclitus	-	-	-	-
8.22469	0.094241	10.265	0.21856	4.11	Up	2.05714e-10	4.94364e-10	BI842482	BI842482	fq85a11.y1 Zebrafish neuronal cDNA clone 4886709 5, mRNA sequence.	-	-	-	-
9.28549	0.088376	11.3233	0.127404	4.11	Up	1.03659e-15	7.48037e-15		mwgaracontrol004-06	Arabidopsis Control Oligonucleotide	-	-	-	-
9.85397	0.199131	11.8905	0.284121	4.1	Up	8.59236e-07	1.16019e-06	BI885948	BI885948	Similar to tetratricopeptide repeat domain 19	Dr.76495	564788	LOC564788	2
8.79705	0.102672	10.8324	0.129399	4.1	Up	7.62815e-15	4.53102e-14	BG727218	BG727218	DAB2 interacting protein	Dr.83061	558237	dab2ip	5	Biological Process:	regulation of small GTPase mediated signal transduction	regulation of signal transduction	regulation of biological process	regulation of cellular process	small GTPase mediated signal transduction	regulation of cell communication	cell communication	cellular process	signal transduction	intracellular signaling cascade	biological regulation	Molecular Function:	GTPase activator activity	nucleoside-triphosphatase regulator activity	enzyme regulator activity	enzyme activator activity	GTPase regulator activity	Cellular Component:	intracellular	cell	all	cellular_component	cell part
8.5694	0.129186	10.604	0.134302	4.1	Up	2.812e-13	1.18889e-12		DRFRAMEFINDER02684	similar to genpept|af186377|af186377_1 lip isoform of blip; blip - homo sapiens	-	-	-	-
8.89512	0.114397	10.9296	0.170502	4.1	Up	4.40126e-12	1.45533e-11	AW281842	AW281842	Transcribed locus	Dr.7870	-	-	3
9.61004	0.096476	11.6443	0.122624	4.1	Up	1.32906e-15	9.4036e-15	BI880002	BI880002	Transcription factor 12	Dr.77355	407985	tcf12	7	Biological Process:	regulation of transcription	cellular biopolymer biosynthetic process	nitrogen compound metabolic process	cellular metabolic process	regulation of macromolecule metabolic process	regulation of cellular biosynthetic process	cellular process	biopolymer biosynthetic process	regulation of metabolic process	cellular macromolecule biosynthetic process	regulation of primary metabolic process	macromolecule metabolic process	primary metabolic process	regulation of nucleobase, nucleoside, nucleotide and nucleic acid metabolic process	gene expression	nucleobase, nucleoside, nucleotide and nucleic acid metabolic process	biological regulation	metabolic process	regulation of gene expression	regulation of biological process	regulation of cellular process	cellular macromolecule metabolic process	regulation of nitrogen compound metabolic process	biopolymer metabolic process	regulation of cellular metabolic process	transcription	cellular biosynthetic process	cellular biopolymer metabolic process	biosynthetic process	regulation of biosynthetic process	regulation of macromolecule biosynthetic process	macromolecule biosynthetic process	Molecular Function:	transcription regulator activity
8.65245	0.143108	10.6867	0.238925	4.1	Up	9.56638e-09	1.70763e-08		NM_131085_1	forkhead box o5; foxo5	-	-	-	-
7.92836	0.105319	9.96094	0.20212	4.09	Up	7.4423e-11	1.95059e-10		DRFRAMEFINDER07883	6441388 16-649 forward	-	-	-	-
9.39082	0.118889	11.4232	0.201416	4.09	Up	1.45365e-10	3.5793e-10	BI863994	BI863994	Wu:fc07b10	Dr.77937	562019	wu:fc07b10	17
9.66345	0.106932	11.6957	0.089684	4.09	Up	3.9517e-17	3.87327e-16	BI983443	BI983443	Pellino homolog 2 (Drosophila)	Dr.32098	436889	peli2	17	Biological Process:	biological_process	all	Molecular Function:	molecular_function	all	Cellular Component:	cellular_component	all
8.13101	0.161781	10.1627	0.119887	4.09	Up	2.66033e-12	9.17247e-12		DRFRAMEFINDER03497	similar to genpept|bc015928|bc015928_1 unknown protein for mgc:8773 - homo sapiens	-	-	-	-
11.8754	0.112662	13.907	0.185002	4.09	Up	1.96435e-11	5.78653e-11	BM185420	BM185420	N-myc downstream regulated gene 1	Dr.12107	792085	ndrg1	19	Molecular Function:	phosphopantetheine binding	amino acid binding	binding	carboxylic acid binding	vitamin binding	amine binding
8.47775	0.079424	10.5092	0.092433	4.09	Up	4.58142e-19	7.39836e-18	AI544787	AI544787	Similar to fucokinase	Dr.75406	100005144	LOC100005144	25
7.75495	0.149401	9.78468	0.149349	4.08	Up	1.02424e-11	3.16553e-11	BM026555	BM026555	Transcribed locus	Dr.123751	-	-	21
9.18993	0.094005	11.2175	0.142777	4.08	Up	2.42259e-14	1.29216e-13	AW115729	AW115729	Zgc:112287	Dr.80359	554139	zgc:112287	20	Biological Process:	biological_process	all	Molecular Function:	molecular_function	all	Cellular Component:	membrane	integral to membrane	intrinsic to membrane	cell	all	cellular_component	cell part	membrane part
8.52312	0.073528	10.5506	0.125778	4.08	Up	1.6965e-16	1.42266e-15		DRFRAMEFINDER05568	15206970 4-490 revcomp	-	-	-	-
11.1738	0.103812	13.2003	0.187077	4.07	Up	1.50783e-11	4.53304e-11	BI878503	BI878503	Transcribed locus	Dr.106582	-	-	24
8.79498	0.121277	10.8183	0.313451	4.07	Up	5.34175e-07	7.38179e-07	AW018972	AW018972	fd47f11.x1 Zebrafish WashU MPIMG EST cDNA clone IMAGE:3732909 3, mRNA sequence.	-	-	-	-
8.3898	0.07791	10.4128	0.135916	4.06	Up	1.79369e-15	1.23464e-14	BI842909	BI842909	fq99e09.y1 zebrafish fin day3 regeneration cDNA clone 4926809 4926809 5, mRNA sequence.	-	-	-	-
7.68882	0.081525	9.71153	0.135433	4.06	Up	2.38381e-15	1.59888e-14		DRFRAMEFINDER02636	similar to genpept|af434813|af434813_1 epsin 4 - homo sapiens	-	-	-	-
8.68453	0.16702	10.7055	0.169295	4.06	Up	2.56326e-10	6.0285e-10	BM034975	BM034975	Similar to RIKEN cDNA 9130221D24	Dr.84814	556832	LOC556832	1
8.98892	0.103225	11.0077	0.186743	4.05	Up	1.5541e-11	4.66107e-11	AI545959	AI545959	Solute carrier family 4, member 4	Dr.132346	561618	nbc1	21
9.42657	0.114129	11.4402	0.158468	4.04	Up	1.44666e-12	5.25466e-12		DRFRAMEFINDER06896	similar to genpept|aj292766|aj292766_1 tob protein; tob - gallus gallus	-	-	-	-
10.9708	0.09643	12.9809	0.110549	4.03	Up	2.77723e-16	2.22823e-15	NM_131462	NM_131462	Visual system homeobox 2	Dr.75766	796163	vsx2	17	Biological Process:	regulation of transcription, DNA-dependent	multicellular organismal development	visual perception	regulation of transcription	response to stimulus	cellular biopolymer biosynthetic process	nitrogen compound metabolic process	developmental process	regulation of macromolecule metabolic process	multicellular organismal process	cellular process	cellular macromolecule biosynthetic process	macromolecule metabolic process	sensory perception	regulation of nucleobase, nucleoside, nucleotide and nucleic acid metabolic process	gene expression	neurological system process	nucleobase, nucleoside, nucleotide and nucleic acid metabolic process	biological regulation	regulation of biological process	regulation of cellular process	cellular macromolecule metabolic process	regulation of nitrogen compound metabolic process	regulation of cellular metabolic process	cellular biosynthetic process	system process	biosynthetic process	transcription, DNA-dependent	regulation of biosynthetic process	cellular metabolic process	RNA metabolic process	regulation of cellular biosynthetic process	regulation of metabolic process	biopolymer biosynthetic process
9.38923	0.067092	11.3989	0.24373	4.03	Up	1.32602e-09	2.73621e-09	BI888241	BI888241	ZF637-1-002496 Zebrafish shield stage whole embryo cDNA library MPMGp637 cDNA clone MPMGp637_18J3;MPMGp637J0318 5, mRNA sequence.	-	-	-	-
10.6678	0.143131	12.6764	0.15821	4.02	Up	1.77591e-11	5.29086e-11	BM035382	BM035382	Similar to Si:ch211-191a24.4	Dr.151083	100150331	LOC100150331	20
10.1577	0.097136	12.1662	0.128838	4.02	Up	5.58257e-15	3.40163e-14		DRFRAMEFINDER12717	similar to genpept|x53456|x53456_1 plasma membrane ca2+ pump pmca1b - sus scrofa	-	-	-	-
10.9257	0.08113	12.9339	0.083322	4.02	Up	1.39453e-19	2.54359e-18	BE017363	BE017363	Zgc:112015	Dr.81785	550376	zgc:112015	25	Molecular Function:	calcium ion binding	cation binding	ion binding	binding	metal ion binding	Cellular Component:	cellular_component	all
11.1313	0.112141	13.1375	0.110859	4.02	Up	2.84715e-15	1.85724e-14		DRFRAMEFINDER04371	similar to genpept|af273025|af273025_1 amino acid system n transporter - rattus norvegicus	-	-	-	-
10.2275	0.192104	12.233	0.198393	4.02	Up	1.08959e-08	1.92596e-08	AW128527	AW128527	Zgc:162129	Dr.132661	798009	zgc:162129	11
8.22662	0.110178	10.2318	0.151911	4.01	Up	5.24499e-13	2.09745e-12	U42394	U42394	odorant receptor 9.2 gene, complete cds., product = odorant receptor 9.2, location = 275..1225, protein_id = AAA96510.2, codon_start = 1, db_xref = GI:8996072, note = previously named olfactory receptor protein ZR-9, name = CDS	-	30294	-	-	Biological Process:	G-protein coupled receptor protein signaling pathway	signal transduction	regulation of biological process	regulation of cellular process	cell surface receptor linked signal transduction	biological regulation	cellular process	cell communication	Molecular Function:	receptor activity	olfactory receptor activity	transmembrane receptor activity	molecular transducer activity	G-protein coupled receptor activity	signal transducer activity	Cellular Component:	integral to membrane	intrinsic to membrane	membrane	cell	all	cellular_component	cell part	membrane part
10.4357	0.137551	12.4397	0.196988	4.01	Up	4.08845e-10	9.24672e-10	BI882779	BI882779	Zgc:113583	Dr.73230	503735	zgc:113583	3	Biological Process:	biological_process	all	Molecular Function:	molecular_function	all	Cellular Component:	cellular_component	all
8.78259	0.125537	10.7865	0.187065	4.01	Up	7.95811e-11	2.0708e-10	BM101544	BM101544	Similar to pyruvate dehydrogenase kinase, isoenzyme 2	Dr.9528	100148020	LOC100148020	Un
8.32516	0.101095	10.3284	0.152754	4.01	Up	2.68122e-13	1.13802e-12		DRFRAMEFINDER05977	similar to genpept|l10245|l10245_1 spermidine/spermine n1-acetyltransferase; ssat - mus saxicola	-	-	-	-
9.4001	0.085418	11.4018	0.092557	4	Up	2.24577e-18	3.02861e-17		DRFRAMEFINDER12105	similar to genpept|af117107|af117107_1 igf-ii mrna-binding protein 2; imp-2 - homo sapiens	-	-	-	-
10.8442	0.129831	12.8435	0.168911	4	Up	1.93583e-11	5.70915e-11	AW419602	AW419602	Transcribed locus	Dr.106374	-	-	1
10.1609	0.132253	12.1599	0.138345	4	Up	1.00551e-12	3.77114e-12		DRFRAMEFINDER04594	similar to genpept|bc002229|bc002229_1 similar to chmp1.5 protein - mus musculus	-	-	-	-
13.103	0.07814	15.1015	0.049603	4	Up	6.17996e-23	2.99394e-21	AI666878	AI666878	Transducer of ERBB2, 1b	Dr.10199	406245	tob1b	12
8.74263	0.101774	10.741	0.145344	4	Up	1.13296e-13	5.20997e-13	BF717500	BF717500	Acyl-Coenzyme A oxidase 1, palmitoyl	Dr.36780	449662	acox1	6	Biological Process:	translation	tRNA aminoacylation for protein translation	fatty acid metabolic process	fatty acid beta-oxidation	metabolic process	oxidation reduction	cellular biopolymer biosynthetic process	carboxylic acid metabolic process	nitrogen compound metabolic process	tRNA aminoacylation	organic acid metabolic process	fatty acid oxidation	cellular process	lipid oxidation	cellular macromolecule biosynthetic process	macromolecule metabolic process	gene expression	monocarboxylic acid metabolic process	nucleobase, nucleoside, nucleotide and nucleic acid metabolic process	cellular lipid catabolic process	cellular amine metabolic process	ncRNA metabolic process	cellular macromolecule metabolic process	amine metabolic process	lipid metabolic process	cellular biosynthetic process	biosynthetic process	cellular metabolic process	cellular amino acid and derivative metabolic process	carboxylic acid catabolic process	RNA metabolic process	biopolymer biosynthetic process	tRNA metabolic process	catabolic process
10.2847	0.117033	12.283	0.142543	4	Up	3.50772e-13	1.45156e-12	BM104258	BM104258	Glutamic pyruvate transaminase (alanine aminotransferase) 2, like	Dr.33603	403086	gpt2l	2	Biological Process:	biosynthetic process	metabolic process	Molecular Function:	catalytic activity	L-alanine:2-oxoglutarate aminotransferase activity	transaminase activity	transferase activity	transferase activity, transferring nitrogenous groups	pyridoxal phosphate binding	vitamin B6 binding	binding	alanine-oxo-acid transaminase activity	vitamin binding	cofactor binding	lipid binding	steroid binding	Cellular Component:	cellular_component	all
9.2654	0.12537	11.2613	0.159832	3.99	Up	5.55261e-12	1.80406e-11		DRFRAMEFINDER00574	4093674 61-574 forward	-	-	-	-
9.3656	0.143564	11.3604	0.156568	3.99	Up	1.90132e-11	5.62264e-11	BG303967	BG303967	Transcribed locus	Dr.82462	-	-	12
10.7711	0.072801	12.7637	0.144538	3.98	Up	7.81271e-15	4.61721e-14	AI545021	AI545021	Similar to Spectrin beta chain, brain 2 (Spectrin, non-erythroid beta chain 2) (Beta-III spectrin) (SPNB-3) (Beta SpIII sigma	Dr.75216	558044	DKEY-99P10.2	5
8.33149	0.099614	10.3238	0.134402	3.98	Up	2.14585e-14	1.15672e-13	NM_152969	NM_152969	Insulin-like growth factor 1b receptor	Dr.76293	245702	igf1rb	7	Biological Process:	heart morphogenesis	protein amino acid phosphorylation	transmembrane receptor protein tyrosine kinase signaling pathway	heart development	germ cell migration	embryonic development	spinal cord motor neuron differentiation	embryonic camera-type eye development	camera-type eye development	insulin-like growth factor receptor signaling pathway	semicircular canal morphogenesis	cell differentiation	reproduction	inner ear development	enzyme linked receptor protein signaling pathway	cellular process	multicellular organismal process	anatomical structure development	inner ear morphogenesis	biological regulation	reproductive process	cell migration	spinal cord development	biopolymer modification	embryonic morphogenesis	eye development	locomotion	nervous system development	anatomical structure morphogenesis	sensory organ development	organ morphogenesis	phosphate metabolic process	protein metabolic process	generation of neurons
7.75454	0.095429	9.74528	0.158782	3.97	Up	4.45084e-13	1.81032e-12	BG727594	BG727594	Transcribed locus	Dr.148746	-	-	5
[truncated: 31,115 more rows]
[truncated: 94 more columns]
