# Supplementary material for: Transcriptional signature of accessory cells in the lateral line, using the Tnk1bp1:EGFP transgenic zebrafish line
Source: BMC Dev Biol. 2012 Jan 24;12:6. doi: 10.1186/1471-213X-12-6 (PMC3305402; doi:10.1186/1471-213X-12-6)
Supplement: Additional file 2 — Table S2 (= list B). Extensive list of genes significantly enriched, generated with mAdb. http://madb.nci.nih.gov/. Next we ranked the lists from the highly enriched genes down. The gene designation, the p value and the enrichment fold are presented. 1,196 genes were removed for having an insufficient number of values and we found more than 1,180 genes which were enriched by at least two fold in the GFP + fraction with a p < 0.0001. [file 1471-213X-12-6-S2.XLSX]

## Sheet: M. Behra 051810 Madb analysis.t
Single Group T-test analysis performed on dataset.
25803 genes in input dataset
1196 genes were removed for having an insufficient number of values.
A			A			A			A			A			A			A			A			A			A			A			A			A			A			A			A			A
zf21-20 zf21-20	Raw CY5 Signal	Raw CY3 Signal	zf21-21 zf21-21	Raw CY5 Signal	Raw CY3 Signal	zf21-22 zf21-22	Raw CY5 Signal	Raw CY3 Signal	zf21-23 zf21-23	Raw CY5 Signal	Raw CY3 Signal	zf21-24 zf21-24	Raw CY5 Signal	Raw CY3 Signal	zf21-25 zf21-25	Raw CY5 Signal	Raw CY3 Signal	zf21-26 zf21-26	Raw CY5 Signal	Raw CY3 Signal	zf21-27 zf21-27	Raw CY5 Signal	Raw CY3 Signal	zf21-28 zf21-28	Raw CY5 Signal	Raw CY3 Signal	zf21-29 zf21-29	Raw CY5 Signal	Raw CY3 Signal	zf21-30 zf21-30	Raw CY5 Signal	Raw CY3 Signal	zf21-35 zf21-35	Raw CY5 Signal	Raw CY3 Signal	zf21-37 zf21-37	Raw CY5 Signal	Raw CY3 Signal	zf21-39 zf21-39	Raw CY5 Signal	Raw CY3 Signal	zf21-41 zf21-41	Raw CY5 Signal	Raw CY3 Signal	zf21-42 zf21-42	Raw CY5 Signal	Raw CY3 Signal	zf21-44 zf21-44	Raw CY5 Signal
																																										6.8174	36411	474
5.9036	51104	1161	7.6267	39893	555				6.6313	48711	1197	7.2914	52605	531	6.9476	45383	1254	7.3179	52146	528	7.6328	49744	836				6.7507	47176	1316				7.2763	54002	477							7.1506	48000	496				7.542	49255
															7.9428	34051	472
									6.1679	17325	587																5.4667	44254	3006							7.751	46635	440	7.2406	51996	638	6.8094	52482	687	7.4153	38951	399
			7.0699	18226	373										6.9039	22928	653				6.9349	14306	390				6.4859	25780	864
									6.7916	25694	565				6.7743	12677	395										6.8136	26212	700
7.1788	56676	532	6.3592	25319	848	7.3881	54145	460	5.6349	59439	2914	6.8674	51540	698	6.264	39455	1751	7.2517	42921	455	6.2523	25071	1097	7.1532	54793	763	4.4535	60086	8238	5.9197	57883	834	6.7594	55148	697	7.3777	55231	675	7.1358	46836	618	6.4339	55352	940	7.1466	54535	673
7.0251	42522	444	6.6347	29563	818				6.3461	38370	1149	6.9907	38524	479	6.6103	39159	1367	6.9741	37900	487	6.6557	34730	1149	7.325	42469	525	4.5982	45306	5619	6.1637	43563	530	6.4572	43183	673	7.2084	40892	562	7.0966	39387	534	6.4235	44607	763	6.8207	43314	670	4.8787	8717
6.4151	34575	551	6.3425	33824	1146	6.6784	34331	477	5.4088	36865	2114	6.305	37302	746	5.8246	37902	2281	6.542	36743	637	6.4548	38342	1458	7.1683	34470	475				5.2435	32618	751	6.3821	34355	564	6.9819	29478	474	6.755	35738	614	6.5918	34360	523	6.5652	37259	688	6.4627	24543
6.8561	45234	531	5.9158	10100	460				5.905	35617	1448	6.8799	42902	576	5.7141	16946	1101	6.8652	34205	474	5.9606	13760	737	7.5339	47684	510	4.8834	43872	4465				6.8181	45900	557				7.043	39796	560	7.0281	43825	493	6.8903	42333	624	4.9477	6277
6.4961	41815	630	5.9727	28984	1269	7.2459	48850	458	5.6949	44400	2088	6.3072	38461	768	5.9151	36587	2068	6.1146	28565	666	5.8108	23763	1412	7.0377	48721	735	5.0202	49239	4558	5.8399	47083	717	6.6038	44111	621	7.3728	37349	458	7.043	47544	669	6.74	43100	592
6.4033	32675	525																																														5.0677	8092
			5.4317	9607	612	7.2664	51174	473	5.3244	32370	1968	7.0687	39306	463	5.4774	13572	1039				5.6861	8798	570	7.2066	54027	725	4.5785	45352	5702	6.1849	53799	645	7.0526	47601	491	7.2476	46655	624	6.9152	48976	753	6.331	49020	894	6.8518	40756	617
									5.5069	17752	951				5.9295	14635	819				5.8062	5989	357																			6.6353	38391	567
6.3177	59765	1019	6.0137	49136	2091	6.5339	64007	983	5.3324	63893	3863	6.1596	62749	1388	6.0451	60386	3119	6.1131	63158	1474	6.3384	39300	1620	6.7264	64852	1214	4.2796	64818	10025	5.5768	63643	1163	6.2633	62214	1109	7.0441	57463	885	6.6452	52754	978	6.5067	53573	865	6.4831	54946	1074	5.2688	13076
6.3889	56381	915	6.0715	27614	1129	6.704	56485	771	5.8021	55427	2420	6.2739	54026	1104	6.3173	40846	1747	6.2779	51155	1065	5.8554	29091	1676	7.0446	53416	802	4.9096	53601	5357	5.646	52761	919	6.306	50560	875	7.026	50914	794	6.8691	48886	776	6.5059	54533	881	6.5311	54478	1030	3.8832	6269
			5.8838	14861	692				5.6709	28213	1349	6.5079	28144	489	5.8534	14341	846	6.1604	22536	509	5.7706	12226	747				4.9812	35267	3354	5.63	35883	632	6.7421	36900	472				6.9833	33274	488	6.5595	39444	614
6.7334	50933	651	6.8198	43800	1066	6.8294	46589	583	6.3422	48324	1451	6.5611	46935	786	6.9568	29611	813	6.6812	44466	700	7.2806	37383	802	6.8706	44041	746	6.3349	44153	1643	6.2151	44973	528	4.8357	14681	704	5.0329	9777	607	5.2426	12568	616	6.9062	46564	570	6.9176	44317	641	7.0738	44899
6.1728	34057	642	5.8755	19281	903	7.0733	59618	630	5.5274	32621	1723	6.2925	40549	818	5.6907	15220	1005	5.6603	23510	751	5.7745	11668	711	7	57862	896	5.5329	45313	2940	6.1289	56406	703	6.8364	46319	555	6.9648	39457	642	7.1469	57278	750	7.1539	51991	536	6.337	35922	777	3.3787	2749
6.1603	31869	606	5.2845	13736	969				5.4591	24613	1363	6.4544	26397	476	5.3658	15354	1270	6.1596	22524	509	5.3264	9563	795	7.1612	43038	596	4.7924	44161	4787	5.7712	44331	708	6.7225	36094	468	7.2245	34289	466	7.2336	38200	471	6.4637	45687	760	6.8712	43653	652	3.2684	2716
6.7474	53484	677	5.7285	38914	2018	7.1569	55456	553	4.9043	55983	4554	6.5532	51667	870	5.5283	42354	3130	5.9808	25566	654	5.3348	16964	1402	6.6749	53556	1039	4.4233	56891	7965	5.56	58089	1074	6.2557	52955	949	7.2282	54663	741	6.3116	57442	1342	5.7709	52625	1415
5.945	32162	710	5.3401	5348	363	6.1381	34890	705	5.5979	17834	897	6.6066	45236	734	6.1798	14454	680	6.5858	50957	857	6.8596	21621	621	6.5745	32743	681	5.7191	24621	1404	5.4528	43738	871	6.7405	43652	559	6.7787	29603	548	6.449	26930	572	6.3381	31077	564	6.1108	26086	660	5.1458	12151
5.9875	24679	529	5.3822	10178	671				5.6501	23788	1154	6.1992	20631	444	5.545	14127	1032				5.8554	7880	454	7.1559	44533	619	5.3753	44410	3214	5.8599	46209	694	6.3765	38105	628	6.8043	39372	716	6.76	43632	747	6.1255	49025	1031	6.6065	40738	731	3.2356	2158
5.2235	33297	1212	5.1569	13546	1044				3.6641	3294	633	6.3214	49412	977	6.3047	55810	2408	6.23	49111	1057	6.8232	29738	876	5.7889	26665	956	5.422	34639	2427	5.1756	47818	1154	6.2655	56857	1012	6.8579	56784	995	6.4401	54419	1163	6.109	50725	1079	6.2156	53680	1263	5.3508	20650
5.7106	32960	856	6.0773	18910	770	5.8236	31480	791	5.4478	42715	2384	5.8122	34041	958	6.3041	21616	933	5.5105	38601	1368	6.2337	36978	1639	6.1271	40551	1150	4.9038	40300	4044	4.6245	37783	1336	5.7837	38581	959	6.5622	38449	827	6.0209	37967	1085	5.7804	36836	984	6.0223	38435	1034	5.9855	32834
6.2731	43730	769	5.9258	34691	1569	6.6455	40944	582	4.5247	42680	4517	6.0311	41481	1003	4.9829	40240	4340	6.3992	39758	761	5.9892	32355	1699	6.5622	41000	860	3.4674	44098	11976	5.3885	42214	879	6.0214	42885	904	6.5382	37357	817	6.333	39535	910	6.0129	47763	1086	6.1318	42550	1061	6.0728	14390
			5.3148	7687	531				3.9982	3411	520	6.5908	34258	562	5.3013	17782	1538	6.3252	21639	436	5.5018	10120	745				5.0165	21389	1985				6.7349	33994	437
5.8919	26547	608	6.0782	16489	671	6.104	25618	530	5.6449	11605	565				6.2871	10624	464	5.5767	21300	721	5.9758	14472	767	5.3175	13902	691	5.0248	11813	1090	5.6324	33669	592	6.6677	36826	496										5.6958	13725	463	5.5853	11801
5.9576	51912	1136	5.5645	43906	2551				5.2743	53569	3372	6.4127	52101	967	5.7059	48804	3189	6.3144	46305	940	5.8435	8814	512	6.6317	52727	1054	3.879	48107	9822	5.3476	51211	1097	5.8449	53518	1275	6.4415	46098	1078	6.1632	44491	1152	5.567	51693	1601	5.6785	51140	1746	5.0857	10215
									5.6678	15839	759				6.0565	10206	523				5.9752	12938	686				5.3517	10195	750
6.1499	53882	1032	5.5477	51090	3003	6.3076	53711	965	4.1619	58872	8012	6.0192	50981	1243				6.3222	49429	998	5.7696	42132	2576	6.1921	52307	1418	3.6329	53351	12919	5.2359	53272	1233	5.482	54673	1675	6.2167	53495	1462	5.9752	55124	1626	5.6221	56859	1695	5.4971	56696	2195	5.8226	16897
			4.7031	3458	365																																					6.9618	50093	590	6.9247	44955	647
5.5677	38502	1104	5.7792	19374	970	5.9469	43087	994	5.088	43897	3144	5.6097	37674	1220	5.5525	34457	2504	5.69	41925	1312	5.9218	29935	1647	6.5874	43613	899	3.9767	43935	8383	5.2957	41655	925	5.7581	45374	1148	6.5652	34150	733	6.2261	37881	939	6.5877	43564	665	6.1494	44694	1101	5.1143	15075
5.7517	19176	484	5.0183	9524	808	6.4718	31372	503	4.4568	16947	1880	5.8015	21621	613	5.1991	9877	917	5.4667	20585	752	5.1003	9369	911	6.5872	47828	986	5.2229	43836	3526	5.912	46736	677	5.5993	29244	826	6.1755	17212	484	6.5203	31907	645	6.1279	48678	1022	6.1664	35532	865	3.5449	2753
									4.8682	7661	639										4.7016	3682	472	6.4736	25870	577																6.0728	19898	434
5.5847	22725	644	5.2953	10940	766				5.1623	24594	1673	5.5321	24551	839	3.2984	17403	6033	5.2894	19560	808	4.9655	9058	967	7.1863	48273	657	5.0541	49406	4467	6.032	49515	660	5.8441	28150	671	6.5868	26389	558	7.1204	43939	586	6.5694	48773	754	6.5735	35730	656	2.9404	2375
															5.8263	8634	519										5.2847	4970	383
5.6966	35350	927	5.3441	16650	1127	6.7508	39429	521	5.2561	37792	2409	5.5109	35469	1230	5.1457	33701	3247	5.1454	24975	1140	5.3785	9104	730	6.3927	47053	1110	5.303	49914	3798	5.1596	49710	1213	5.7333	48212	1241	6.3858	45709	1111	6.1039	47406	1279	5.6991	48901	1382	5.6609	46123	1594	3.1279	3012
5.5649	19945	573	5.0627	9068	746				4.7237	14328	1321	5.4466	15555	564	4.7787	10752	1336	6.2068	30406	665	5.5098	15053	1102	5.8708	15086	511	4.5534	12014	1537	5.1382	27295	676	6.1872	30067	565	6.3933	17866	432	6.1968	21741	550	5.6652	15553	450				5.96	13307
6.0578	27235	556	4.8071	9907	973				4.4988	11007	1186	5.7596	28882	843	4.9794	5272	570	5.4123	26571	1008	4.7835	11832	1433	6.1376	34844	981	4.2712	25384	3949	5.2194	21912	513	6.1037	33598	669				6.3537	26134	593	5.2035	11369	453	5.7017	14853	499	5.2792	7408
																					4.6466	2463	328				6.3074	17928	680
6.1625	37290	708				6.3004	34891	630																6.4968	36085	792							4.3543	36896	2470	4.6984	32089	2512	5.2215	30039	1494	5.6502	37319	1091	6.2602	38268	873	6.1753	35397
			5.3853	9303	612				5.1348	15749	1092	5.2984	12792	514	5.2901	9143	797	4.7326	9446	574	4.6852	6633	860	7.1429	32655	458	5.2732	32687	2539	5.7233	31193	515	5.4118	14799	476				6.6226	27029	509	6.5587	40322	628	5.831	18361	564	1.8729	892
5.9243	26212	587	4.9217	9447	857	6.0921	23969	500	4.9572	11719	919				5.286	9998	874				5.0873	10457	1026	6.6001	24373	498	4.8781	16231	1658
									5.9714	13239	514				5.8079	7145	435	4.6236	6546	429	4.7548	3877	479				6.1192	21104	912
4.9941	30628	1307	4.9542	14962	1327	4.7979	24825	1270				5.7175	36037	1083	5.8791	28973	1679	5.4983	32988	1179				5.2938	26737	1351				4.3107	33673	1480	5.7191	44511	1157	6.3144	37707	963	5.9552	36579	1094				5.6772	35643	1218	5.4097	28566
			4.4524	3408	428				4.6686	8571	821				4.4286	5146	815	4.8626	8140	452	4.477	2971	445	6.5544	20436	431	4.8374	18054	1897				5.914	20300	461							6.4933	36693	598	6.056	16209	426
									2.7212	1007	372																															7.1112	41809	444	6.395	20022	416
5.4043	52376	1682	5.8665	52242	2462	5.6413	51731	1475	4.8709	52177	4344	5.3013	48601	1949	5.6954	50033	3293	5.3706	47274	1846	5.5023	58189	4282	5.6517	47149	1859	4.2231	48023	7724	3.8308	48353	2964	5.4222	56803	1814	5.7185	49584	1914	5.7101	47761	1693	5.0933	47618	2048	5.5635	48276	1785	5.0805	49322
5.4455	39060	1219	5.5359	23573	1397	5.4058	46950	1576	5.482	45152	2461	5.551	49515	1670	6.2723	34108	1505	5.3191	49917	2020	6.3532	48847	1993	5.5941	45305	1859	5.1609	43828	3680	4.4732	45710	1795	5.3936	45404	1479	6.2415	43779	1176	5.7951	42162	1409	5.2449	42719	1654	5.507	42366	1629	5.4783	33253
			5.7533	6572	335										5.3817	11870	971				5.618	6405	435				4.7695	5121	564
			5.7427	6524	335				5.0329	5913	440																5.2806	10326	798
5.7227	38985	1004	5.2538	26658	1921	5.7517	31917	843	4.6349	22622	2218	5.9221	46859	1222	5.4578	36984	2870	6.214	46044	1002	5.5295	30326	2190	5.9082	30024	991	4.9143	27476	2737	5.1908	47361	1131	6.1234	43429	853	6.4986	31986	719	5.9922	30256	882	5.3295	20321	742
5.992	41746	892	5.7627	19924	1009	4.8462	11339	561	5.0755	13869	1002	5.143	20938	937	5.1569	18075	1728	6.0184	42612	1062	6.165	21254	988	5.6638	21638	846	5.1166	23110	2001	5.061	49256	1287	6.1855	45125	849	5.8798	27291	942	6.3119	41529	970	5.5643	23720	736	5.885	39914	1181	5.697	23232
			5.3055	7163	498				5.6705	15681	750	6.9533	33071	422	6.0734	13821	700				6.2009	13762	624				4.9672	12111	1163	4.8231	17071	526	6.711	35576	465				6.8745	26937	426	4.8583	12506	633	4.8389	9100	556	4.6778	7226
5.8389	38216	908	4.8467	23368	2233	6.1901	41405	807	4.5756	40620	4150	5.581	39535	1306	4.8308	36598	4386	5.4034	28294	1080	4.8659	15150	1733	5.7892	42295	1516	3.7138	47288	10826	4.6945	46015	1550	5.5817	41411	1184	6.2064	42833	1179	5.8488	43915	1414	5.2188	47405	1869	5.7829	17350	551	3.8596	4550
5.2637	49661	1758	4.7661	48294	4880	5.6592	49823	1403	4.2073	51853	6838	5.4697	50303	1795	4.2734	51886	9151	5.3359	45303	1812	4.7831	50211	6083	5.7001	51670	1970	3.4595	53900	14718	4.5221	54739	2078	5.7493	52208	1329	6.1926	47356	1316	5.9741	47292	1396	5.3661	47109	1677	5.7155	50457	1679	5.4054	49353
5.6464	22613	614	4.8317	14655	1415	6.145	33766	679	4.467	26282	2895	5.5291	18076	619	4.7546	10337	1306	4.8553	9389	524	4.6041	7415	1017	5.7417	43920	1627	4.189	42163	6944	5.1217	48419	1213	5.4585	34456	1073	6.1377	30969	894	5.8694	44642	1417	5.0614	46735	2055	5.2677	24346	1105	3.507	2092
4.8357	64145	3055	5.1774	58108	4415	4.8222	60235	3030	4.792	52664	4631	5.1053	64086	2944	5.1532	64571	6189	5.165	51922	2338	5.7765	61920	3768	5.3703	51857	2485	5.0533	51356	4646	4.0033	53007	2883	5.2583	53388	1910	6.1554	47448	1353	5.9236	46089	1409	5.2856	45933	1729	5.3411	45992	1984	5.2476	45937
5.199	48509	1796	4.9089	18815	1722	5.3252	47780	1696	5.2344	35465	2295	4.7709	34531	2000	4.3496	10724	1794	4.5281	29049	2034	4.3975	19006	3008	5.4558	35627	1609	4.5923	25496	3175	4.3412	45151	1943	5.4078	43344	1398	6.4097	37896	906	6.1877	35354	900	4.6939	17840	1012	5.8699	35284	1055	5.3439	20167
5.1492	14195	544	4.8781	7337	686				4.9443	11602	918	4.8719	10370	560	4.625	3885	537	4.444	9862	732	4.273	4515	779	6.6719	37860	736	5.3592	23530	1722	4.9874	25058	689	5.4662	20597	638	6.0691	14435	437	6.3245	21378	495	6.3206	31301	575	5.0263	9505	510	1.9646	1072
			5.3121	22339	1546	5.1096	19846	818	4.7733	11024	982	5.6544	34591	1086	5.6215	27513	1906				4.989	13424	1410	5.6015	28586	1167				4.3823	30725	1285	5.3373	34308	1162	4.914	15293	1031	5.2618	26982	1305	4.8094	22726	1190	5.5008	36175	1397	4.9885	27589
5.5915	44141	1245	5.1135	45453	3610	5.4373	46069	1513	4.4224	47813	5432	5.7372	44360	1315	5.5953	27074	1910	5.4749	46002	1671	5.2484	41447	3637	5.3162	50410	2508	3.1492	50147	16980	4.6715	46045	1576	4.9592	52000	2289	6.0249	46710	1458	5.3438	43596	1992	5.0817	46454	2014	5.516	47813	1827	4.8779	8248
5.683	23723	628	5.2117	5081	377	6.0509	27626	593	5.1705	17223	1165	5.6935	22320	682	5.3909	6840	556	4.5994	10564	704	4.6024	3299	453	5.2981	12148	612	4.4283	12887	1798	5.1271	33095	826	4.8054	12457	610	4.7192	7037	543	4.8259	8972	587	4.1024	7382	631	5.4808	17239	675	4.6755	7595
5.4353	51701	1625	5.9404	47840	2142	5.2948	52659	1909	5.5364	47669	2502	5.3364	50107	1961	5.8991	51493	2943	5.1368	50154	2303	5.5713	50205	3522	5.5999	50111	2048	5.1444	47025	3994	4.9431	51918	1472	4.613	31775	1778	4.9939	21949	1400	4.6735	24905	1811	5.2968	40481	1512	5.5321	46391	1753	5.9551	51173
5.0891	41723	1667	4.0837	8917	1446	5.6011	48607	1425	5.3291	43878	2659	5.1865	41499	1802	4.5551	17445	2531	4.8983	37990	2058	4.5624	13806	1949	6.0534	45099	1346	4.812	44420	4750	4.6621	53351	1838	5.2221	39881	1463				5.9133	43487	1339	5.8486	45921	1170	5.9108	43972	1278	2.8521	5233
																					5.3924	4231	336				4.7722	4412	485
			5.6568	9578	522				4.6357	4633	454				5.1633	8027	764				5.3109	3832	322				4.5886	5767	720
			4.2482	2889	418				4.1747	7777	1049				4.4338	5589	882				4.4305	3032	469	6.5592	22693	477	4.225	21721	3489													6.5117	51024	821	5.8066	14628	457
									5.1597	10580	721																4.9361	8530	837
															4.8681	4898	572				5.3479	4127	338				4.7226	6838	778
5.1637	31838	1208	4.6388	14452	1595	5.3169	33445	1194	4.497	11967	1291	5.2061	24511	1050	4.8084	16037	1952	4.4013	18299	1399	4.3571	9443	1537	4.8945	20767	1384	4.1491	17678	2993	4.3102	46261	2034	5.387	37466	1226	5.0327	18198	1130	5.36	32269	1458	4.3865	20684	1452	5.4533	45578	1819	5.2965	32986
5.4027	36052	1159	4.9488	8694	774	5.6121	37155	1081	5.3131	29032	1779	5.1213	29144	1324	4.5383	10628	1560	4.8324	18940	1074	4.5326	8125	1171	5.3065	20125	1008	4.2486	15504	2450	4.7597	37488	1207	4.9628	23594	1036	5.433	17791	837	5.7285	28888	1011	4.1551	11491	947	5.1683	20832	1013	6.2175	29264
4.7015	26039	1361	3.822	6872	1336	4.5256	13725	848	4.2282	8909	1158	4.5873	21907	1441	3.9224	8024	1805	4.6225	22323	1464	4.0357	6682	1359	4.8179	18669	1312	3.8903	10786	2185	4.0898	31802	1629	5.6512	41877	1141	6.3209	39842	1013	6.002	39132	1133	5.2585	38509	1477	5.8235	42879	1324	5.4887	31916
5.7554	25143	633	5.2989	8433	589	6.4789	36352	580	6.065	24459	890	5.1793	13818	603				5.1968	22498	991	5.1636	10692	995	4.7472	15053	1111	4.2795	10221	1581	5.4044	45207	931	3.869	9678	907	4.4593	6418	593	4.5663	9882	774	4.7928	10837	574	4.4163	7632	625	5.8059	21850
3.751	7712	779	3.5063	2554	618	4.9471	13006	600	3.7271	5686	1046				2.7367	1624	831	4.0491	8085	789				6.7148	32909	621	4.8864	17152	1742	5.487	31777	618	6.2962	33573	585				6.8617	32027	511	6.5227	38640	617	6.4679	28856	570	3.0695	2408
4.4434	63142	3947	4.9733	55081	4821	4.878	51925	2513	4.5686	59284	6086	4.7862	62590	3587	4.6834	64490	8560	4.6845	59785	3756	6.0376	58866	2989	5.1047	53292	3070	4.905	55656	5580	3.372	57629	4855	4.8328	63309	3042	5.3463	59366	2966	5.2944	60296	2851	4.889	59311	2939	4.8592	56372	3396	4.5788	40611
																					5.2431	4201	370				4.8833	4156	423
5.6984	54867	1437	4.2056	52973	7894	5.926	51396	1203	3.816	49772	8609	5.4817	48887	1730	4.6031	59067	8289	5.6697	48240	1531	3.7072	55601	14199	6.0856	46115	1346	4.0349	49712	9110	6.1877	42955	514	3.6444	49386	5408	4.2196	43969	4797	4.0397	44963	5073	5.187	49076	1978	5.729	49899	1645	5.9121	48313
5.3564	55488	1842	4.4033	58374	7585	5.5824	54746	1626	4.1669	60815	8248	5.3967	53951	2025	4.1864	58938	11041	5.409	56309	2141	3.9975	61743	12894	5.7108	51129	1935	3.5743	54611	13772	5.7724	49820	795	4.0787	56776	4601	4.5429	49739	4337	4.2924	52945	5014	5.3036	53558	1991	5.7138	48085	1602	5.9341	51263
									2.6567	1623	627	5.6726	15096	468	4.8427	4905	583	5.5407	15675	544							4.1757	5505	915				5.5193	16781	501							4.5403	6387	403
4.2735	10722	754	3.9215	4574	830	5.4339	21749	716	4.8736	11733	975	4.3166	9930	788	4.0907	4416	884	4.0869	10056	956	4.3556	7408	1207	6.4177	30752	713	5.6148	29119	1785	4.8584	25209	758	4.4546	10088	630	4.5587	5264	454	5.7653	14597	498	6.9206	34077	413				2.2332	897
4.8149	42220	2040	4.9253	19362	1752	5.03	44723	1948	5.0567	46727	3420	4.5263	44623	3062	5.6252	21910	1514	4.2378	37080	3175	4.6429	26792	3577	4.5008	33809	2960	4.5944	35537	4419	3.9551	46501	2615	4.3067	42013	2907	5.1088	34295	2020	4.7277	42722	2992	4.5444	38016	2392	5.0754	38777	2011	4.8849	48638
						4.2142	5765	442	3.7013	2531	474	5.6174	16081	518	5.0462	6229	643	5.7369	17992	545	5.3299	8224	682	5.6457	11164	442	4.6947	9147	1061	4.4374	13389	539	5.6063	16330	459							4.9534	8230	390	4.5872	5870	427	4.6458	5024
5.8671	28841	672	4.9525	14280	1268				4.4833	20815	2267	6.1151	21173	483	4.7777	13520	1681	5.4043	15755	601	4.8022	6884	823	5.5598	10947	460	4.0519	9569	1733	5.2734	33302	751	3.2594	4042	578							4.6996	9557	540				5.3958	10785
									4.6076	5004	500				4.7536	3393	429				4.4642	2925	442				5.0608	9467	852
4.7993	11793	576	4.4986	7391	899	5.0319	13977	608	4.774	9996	890	4.4408	10919	795	4.1592	4940	943	5.2766	20371	849	5.0043	5879	611	5.3116	14847	741	4.6201	8645	1056	5.5286	33817	639	4.4295	9159	582	4.3959	4402	425	4.3105	4705	440							6.2125	17391
4.792	13689	672	4.071	4505	737	5.5772	20397	608	4.4779	7455	815	4.5871	11628	765	4.1009	4840	962	3.4666	5611	820	3.2199	2919	1045	5.7977	16137	575	4.7886	13636	1482	4.5902	19690	713	4.8283	11328	546	5.4947	9384	423	6.1009	17976	486	6.1806	21491	435	5.1567	10037	492	1.9672	887
4.9327	14193	632	3.9198	3633	660				4.2161	5333	699	4.884	11596	621	4.0222	4921	1033	5.406	19684	750	4.5575	5097	722	4.8912	11288	754	4.12	7768	1342	4.8801	27078	802	5.2546	16644	597	5.1094	11566	681	5.2414	11824	580	5.0252	15747	710				5.3269	13251
5.3783	26027	851	4.9404	10497	940	4.7619	11744	616	4.2912	8318	1035	4.0993	8585	792	3.9435	5684	1260	4.4366	10603	791	4.3975	5813	920	5.462	14899	670	4.537	11902	1540	3.5218	11694	888	5.8152	26029	633	5.3427	9903	496	5.2499	12160	593	5.0373	11608	519	4.8131	8601	535	3.6433	2767
5.6949	51078	1341	4.3506	12955	1746	5.3716	54751	1882	4.638	51022	4992	4.6169	53704	3461	4.3925	25549	4149	4.5591	40871	2801	3.6603	15313	4040	5.3614	58279	2810	3.5039	53232	14095	4.711	56602	1885	4.7319	55055	2837	5.7752	55235	2050	5.5427	54108	2154	4.7758	54519	2922	4.6775	52113	3561	2.226	9001
4.0459	11890	979	4.1756	9418	1433				4.1655	10401	1412	4.3204	18295	1448	4.3354	9784	1653	4.1476	20855	1901	4.5254	3459	501	4.3158	11052	1100	4.2038	6693	1091	4.3988	30062	1243	4.9211	21440	969	5.0238	14261	891	5.2314	17310	855	4.3648	13121	935	4.8179	12711	788	4.6957	10636
4.2333	53052	3836	3.9317	20225	3644	4.439	42631	2797	4.2821	28880	3616	4.5913	49224	3229	4.6549	31835	4310	4.5673	52610	3585	4.7438	33232	4137	4.8892	42100	2816	4.2847	37425	5768	3.7629	46382	2980	4.7404	52805	2705	5.3616	42095	2081	5.178	40326	2067	4.4785	43668	2876	4.8702	46599	2786	4.8469	34823
4.5209	48516	2874	4.8975	52349	4829				5.1673	36523	2476	4.4503	51568	3730	4.5019	34213	5150	4.1022	43099	4054	3.9663	6509	1389	4.8397	38991	2699				3.605	55468	3976	4.6192	52588	2930	4.9379	50942	3378	4.8635	53088	3384	4.2315	48107	3760	4.9744	46045	2561	4.9713	50139
4.931	21197	945	3.9973	5065	872	4.2809	10054	736	4.0707	12989	1883	4.9655	29678	1502	4.7084	5197	678	5.2866	42935	1777	4.817	19682	2329	5.4621	33026	1485	4.2167	21701	3506	4.7188	45346	1502	4.6929	30505	1615	4.6404	10970	894	4.6745	18482	1343	4.5113	16744	1078	4.7555	18368	1189	5.5164	24214
									4.4773	4398	481																4.6497	6451	772
4.7907	32605	1602	4.4756	14314	1769	4.8142	30109	1523	4.0157	14873	2240	4.8661	30597	1659	4.5855	17782	2526	4.8743	31444	1732	4.7915	20176	2430	4.7785	16339	1180	4.0429	15035	2740				5.2001	31545	1175	4.4986	6484	583				4.7375	16352	900	4.6396	17506	1228	3.6522	6657
4.9374	34651	1538	4.5002	13433	1632	4.6574	35822	2020	4.1144	21358	3004	3.9402	18920	1949	3.8705	6990	1630	4.3798	28609	2220	4.2161	12347	2216	4.9407	33544	2165				3.6241	33461	2367	4.7137	39783	2076	5.4391	30332	1421	4.8765	31138	1967	4.7125	35108	1966	4.7498	32252	2096	3.7728	12785
4.9497	48354	2128	4.7313	26228	2715	5.1646	49072	1947	4.4142	30003	3428	4.9797	42284	2119	4.5957	27272	3847	5.1221	42489	1971	4.9404	20270	2202	5.4737	38672	1725	4.4707	30609	4147	4.0723	46636	2418	5.0972	42971	1719	3.7548	9252	1393	3.8219	13756	1805	4.7236	30591	1700	4.6696	26869	1846	3.8229	11961
4.9992	35180	1496	4.9694	16635	1460	2.7592	4786	1006	3.2059	4284	1131	5.3489	45826	1778	5.5166	39060	2910	4.4474	32074	2375	4.6362	8141	1092	4.7586	15213	1114	4.6871	20161	2351	3.9914	31492	1727	4.6876	31693	1684	4.2403	13055	1404	4.2366	17575	1730	4.0786	17653	1534	4.9526	32992	1863	4.1489	15417
			4.4555	6743	845	4.3278	14732	1044	4.0245	7776	1164	4.4291	15081	1107	4.6095	3686	515	4.8567	23316	1300	5.1244	14776	1413	4.6085	13132	1067	4.3005	12142	1851	4.2341	28977	1343	4.8815	19611	911	4.5723	8053	688	4.5563	9852	777	4.1248	7082	596	4.6559	8852	614	4.52	6281
4.4363	10793	678	3.6232	2792	623	2.9728	5511	999	2.5736	1691	692	5.0863	21806	1015	4.1268	7125	1391	4.6713	19084	1210	4.0743	7207	1427	5.4477	20477	930	4.3488	14394	2122	3.524	13677	1037	5.3683	24556	814	4.7629	9631	721	4.9986	15023	872	4.1916	7878	633	4.8789	11274	670	4.0945	5031
4.5027	8318	499	3.6651	2007	435	4.589	7932	469	3.8021	4243	741	3.9744	5984	602	3.3464	2499	838	4.292	6924	571	3.7541	3414	844				3.8922	6322	1279	3.9732	9165	509	5.8049	22333	547				5.2234	9241	459	4.7113	7815	438	5.6785	18599	635	4.6944	5173
4.6199	47423	2623	4.4188	21883	2813				4.2587	19959	2540	4.8977	37853	2008	4.6177	25526	3546	4.7961	48154	2800	4.7045	20973	2683	4.4073	26141	2442	3.9653	26431	5083	3.6791	48141	3278	5.1413	45672	1772	5.4133	42311	2018	5.2869	45866	2180	4.5021	30867	2000	4.7549	14005	907	4.4767	28306
4.5026	30070	1804	4.0483	12937	2150				3.554	13862	2875	4.2371	24329	2040	3.5285	13418	3966	5.034	34802	1716	4.2804	18556	3185	5.4655	22982	1031	4.0549	31970	5778	3.8529	38831	2344	5.193	56046	2098	4.918	22981	1545	5.2349	34399	1695	5.3099	51199	1895	5.3876	38115	1592	3.9435	13024
4.4007	33640	2166	4.1317	9710	1523	4.895	34311	1641	4.5684	19879	2041	3.8732	19868	2144	3.8084	8462	2060	4.0773	24858	2379	4.0251	9386	1923	4.2912	22491	2277	3.7125	16583	3800	3.6458	36048	2512	4.7712	33882	1699	4.9349	25976	1726	5.0303	33108	1880	4.0199	18628	1686	4.2927	20142	1797	4.5413	22064
																					4.6214	16544	2242							3.6994	32231	2164
4.437	12996	816	4.1511	4536	702	3.9116	9359	885	3.6848	4202	796	4.0926	9052	839	4.0056	5670	1204	3.9921	8776	891	4.0143	5024	1037	4.3906	6889	651	3.9973	6688	1258	4.0613	14815	774	5.0571	13056	537	4.8601	7859	550	4.8839	9563	601	3.768	5660	610	5.0214	12148	654	5.1409	9691
4.4401	33741	2114	3.6832	6620	1417	4.7978	34577	1769	4.3811	23617	2761	4.7222	36640	2195	4.0138	17652	3727	4.8739	44850	2471	4.9962	22189	2319	4.901	32860	2180	4.285	25388	3912	3.8433	42935	2609	4.5139	48020	2878	4.7003	20018	1565	4.3795	15289	1363	4.8801	41819	2085	4.9607	44432	2495	3.5626	13034
4.042	35586	2938	4.4349	28696	3648	4.2633	35140	2604	4.1307	40570	5642	4.3867	39276	2969	4.4676	42050	6482	4.6039	36848	2448	4.9034	38115	4248	4.868	33030	2242	4.0352	39788	7290	3.3246	36802	3204	4.4707	37746	2331	5.0435	35096	2163	4.6963	37108	2656	4.3509	35914	2584	4.4199	35574	2906	4.0291	22420
															4.0682	1628	331				4.6966	4820	620				4.2937	4505	690
						4.3775	9260	634	3.9416	20158	3196				4.8308	33476	4012																4.9431	41179	1833										3.6612	15758	2178
									5.36	7418	440				4.089	2390	479										3.5949	1621	403
									4.4243	4918	558	5.1052	12451	572				4.0338	6945	685	4.0118	2539	525	4.5376	5999	512	3.8604	4197	868	4.5333	13380	504	4.3872	10529	689
															2.6547	781	423	4.2146	5252	457							3.6767	3065	720	5.4968	29094	562										4.3467	5252	379				5.4223	8838
4.3321	48474	3273	4.302	32499	4530	4.4087	47910	3210	4.446	44863	5014	3.8808	43525	4672	4.0983	20399	4062	4.2162	47873	4161	4.9492	32648	3525	4.5429	48239	4102	4.5494	43287	5553	3.1798	47626	4584	4.0567	44603	3670	4.5011	37468	3363	4.4267	44631	3851	4.148	45642	3780	4.4281	50255	4082	4.1225	28791
4.2808	29214	2044	4.0515	13816	2291	4.3707	28405	1954	4.5034	24608	2643	3.6363	14666	1865	3.927	8830	1980	4.0586	19041	1846	4.2382	10077	1781	4.1383	15805	1779	4.1713	18683	3115	3.0782	25446	2628	4.5853	25420	1450	4.7312	18595	1423	4.988	26936	1575	4.3506	20385	1467	4.7597	27733	1790	3.4483	8753
			4.7415	6509	669	4.695	9483	521	4.2009	6183	819	0.6968	573	559										2.946	1835	472	2.7371	1820	820	4.5103	16670	638	1.8058	1223	479				6.0639	17161	476	6.6911	49896	709	7.0509	47775	630
																		2.1714	1199	430							3.52	2299	602	6.0871	36322	466				6.1486	14590	418				5.6246	14349	427	4.7531	6169	400	2.6178	1243
4.3917	47584	3083	4.2401	16687	2428	4.4446	41529	2714	4.0764	23124	3339	4.5306	47138	3225	4.4342	25551	4031	4.2834	37728	3130	4.2459	23982	4216	4.6587	32112	2520	4.1754	28360	4715	3.7618	48461	3116	4.0503	30297	2504	3.8696	14729	2048	3.8665	18299	2328	3.5971	19023	2308	4.2817	28375	2551	3.6596	13211
															3.9654	2377	519				4.5137	2486	363				4.0402	2974	543																4.2653	4245	386
3.9664	20551	1788	3.917	15339	2792	3.901	20292	1933	3.4682	15605	3435	4.0346	28190	2720	3.9189	15854	3575	4.3358	33186	2655	4.5404	14755	2115	4.4042	18832	1763	3.8746	15777	3231	4.1267	42360	2115	4.4874	20132	1229	4.3251	13846	1404	4.4338	17739	1523	3.8741	13183	1320	4.2283	18405	1717	4.2363	13430
																											2.4711	790	428				1.4842	807	395							7.1638	52642	539	7.3989	42661	442	2.2971	1044
4.1428	12729	980	3.466	4646	1156	4.3562	12708	883	3.4834	7378	1607	4.1289	10898	985	3.3993	4164	1346	4.2339	17121	1470	3.7382	6405	1601	4.23	13396	1415	3.2437	5922	1878	3.4873	16650	1295	4.6064	18857	1060	4.6508	10345	837	3.9481	15188	1826	4.315	14628	1079	5.1593	22665	1109	4.336	10138
3.8072	54986	5342	3.2952	11982	3356	4.0735	55770	4714	4.0542	38980	5716	3.7201	52562	6307	3.39	13349	4343	3.6844	51863	6517	3.6533	25885	6862	4.234	50002	5267	3.5726	33907	8561	3.4045	55155	4543	4.3746	55446	3660	5.106	50883	3003	4.7684	53462	3640	4.2742	46269	3511	4.7251	47448	3137	4.8825	41613
3.4586	20824	2576	3.2228	7351	2165				3.4048	13387	3079	4.1184	23307	2122	3.539	13107	3846	4.6802	33153	2089	4.2938	12919	2197	4.1277	17109	1940	3.543	12297	3169	3.7007	36597	2455	4.7666	40395	2032	4.4265	14822	1401				4.8236	35777	1855				5.0668	26377
4.3396	18296	1229	3.858	10558	2002	4.747	23304	1235	3.8433	13923	2363	4.0243	13707	1332	3.6329	9173	2522	3.9089	11223	1207	3.6677	6138	1611	4.1912	12607	1368	3.3555	10018	2940	3.8881	22815	1344	4.2872	12476	875	4.5203	8784	778	4.5875	12451	961	4.5116	14386	926				3.3153	4826
4.1007	36320	2879	3.47	6670	1655	4.0004	30950	2752	3.5087	16045	3434	3.7512	23034	2705	3.3214	9628	3285	4.6366	46393	3013	4.4465	15878	2429	4.8307	37772	2631	3.9505	27293	5303	3.0633	31443	3281	4.9351	49868	2232	4.4738	23581	2157	4.7762	30627	2074	4.6633	44856	2599	5.0046	47035	2562	3.7895	11724
3.6097	13186	1469	3.1401	1523	475	3.8313	14584	1458	3.5433	6236	1303	4.0566	16974	1613	3.8236	5492	1323	4.3153	19495	1582	3.9699	6187	1317	4.0304	12712	1542	3.4997	8284	2200	3.0256	16908	1811	4.7859	28689	1424	4.7988	14859	1085	4.868	19420	1234	4.2006	15228	1216	4.7353	20549	1349	4.4746	15301
3.6366	13096	1432	3.2733	4726	1344	4.0042	13317	1181	3.5699	7405	1519	3.8126	15070	1696	3.3515	7880	2633	4.208	21382	1869	4.0537	9838	1976	4.3407	17971	1758	3.8706	15490	3181	3.4854	29624	2307	4.257	22704	1626	4.8239	20150	1446	4.8872	21545	1351	4.6089	27523	1656	4.5484	12245	915	4.3661	17969
						4.8327	30758	1536										3.296	11795	1940										3.8388	31120	1897	3.6832	13743	1465							2.9435	7943	1516	4.1636	5145	502	3.8179	10189
4.8539	12290	578	4.5942	5227	595	5.2462	13442	504	4.6471	7591	738	3.874	5415	584				3.8897	7184	783	4.2526	3623	634	4.2962	6056	611	3.8122	5448	1165	4.1862	13733	658	3.6493	5049	551				4.0754	4061	447	3.2785	2637	399	3.216	2131	401	4.0714	3283
4.1915	14039	1045	3.7906	4862	966	3.7124	7240	786	3.708	5064	944	3.8096	10712	1208	3.9085	5561	1263	4.1287	16470	1521	4.0713	6809	1351	3.7639	8944	1305	3.2402	5165	1642	3.6608	16647	1148	4.7679	17807	895	5.1946	8090	449	4.8526	11319	727	3.6686	6366	735	4.3803	6265	526	4.2871	7264
4.4225	10107	641	4.6796	6133	658	4.7227	12153	655	4.7109	8246	767	3.6246	7933	1017	4.5511	4296	625	3.4686	5797	846	4.1042	4094	794	3.4168	4224	784	3.5809	3613	907	4.9318	29570	845	3.4669	5047	625	3.6611	2863	460	4.2767	6215	595	4.5453	9351	588	3.0534	2521	531	4.5803	7779
3.9974	24673	2101	3.7567	8249	1678	4.7198	31330	1692	4.3006	17336	2143	3.8372	21042	2328	3.8164	11933	2889	3.2893	13919	2300	3.2789	6102	2097	3.765	9204	1342	3.4971	9453	2515	3.6117	32796	2340	4.5461	31359	1838	4.498	16487	1483	4.562	22480	1766	3.3865	13683	1921	4.0429	16657	1767	3.7992	12262
3.8072	55119	5355	4.3595	42376	5676	4.2773	53618	3935	4.2333	40395	5232	3.9198	48755	5094	3.9011	24123	5507	3.8896	54607	5952	4.5874	45833	6359	4.2888	54029	5479	3.7018	51094	11795	2.7278	52619	6928	4.1278	53622	4200	4.5045	51358	4599	4.3199	56246	5226	4.0208	48003	4342	4.3452	48797	4198	4.3563	51168
3.7087	29533	3072	3.7866	18556	3697	3.9527	29312	2694	3.8736	19243	3198	3.5523	20224	2726	4.0618	16398	3349	4.3849	42624	3296	4.8448	28498	3308	3.682	17121	2644	3.7676	20652	4555	3.5388	50687	3804	4.0255	18981	1596	3.8743	7944	1101	3.9568	16150	1930	3.8555	15981	1621	4.1077	15312	1553	4.8497	31276
4.4376	28855	1811	3.9938	5748	992	3.9621	15135	1382	3.8971	13412	2193	4.4257	30826	2268	4.006	12860	2730	4.9206	47751	2547	4.834	18915	2212	5.4069	46298	2163	4.6044	30853	3810	3.2298	25878	2406	4.9163	39871	1808	3.2636	8316	1760	3.739	15528	2158	5.0407	40689	1815	4.9645	34106	1910	2.3173	4455
			4.0925	2550	411							3.6273	3376	432	4.265	2531	449										3.9759	3300	630	3.0886	4535	465	4.902	8952	410				4.2356	4802	473	3.7814	3793	405	4.1438	4438	439	3.6751	2650
			3.5144	1812	436				3.4285	2095	474				4.7131	5245	682				4.9352	3412	372				3.7117	2460	564
3.8592	13765	1290	3.0917	5122	1652	4.1855	15330	1199	3.7749	10300	1833	4.3813	18016	1367	3.9856	5829	1255	4.1975	14764	1300	3.7698	5443	1331	4.3042	13236	1328	3.1609	7780	2613	3.4856	22487	1751	4.8555	26407	1249	5.0256	19151	1195	4.9467	22220	1337	4.1949	17862	1432	4.4178	16184	1324	4.0569	11635
			4.5726	5011	579				3.4048	2939	676	3.7482	3858	454	3.2978	2128	738				5.0004	6343	661				4.0431	5208	949
4.433	31592	1989	4.4308	16339	2083	4.5571	8966	542	3.9053	18194	2958	4.7132	28781	1735	4.2152	20318	3731	4.4398	19304	1437	4.2605	12308	2142	3.9183	6964	913	3.387	11621	3337	4.063	35278	1841	4.1057	17627	1402	4.1826	10006	1120	3.9455	10071	1213	3.8493	15294	1558	4.0426	12214	1296	4.2061	12578
4.1106	9463	745				4.0714	8884	752				3.1916	4553	788	3.6038	3839	1077				3.7836	3563	863	3.8296	4605	642				3.0968	9259	944	3.9743	8035	700				4.2789	8034	768	3.6641	5517	639	4.0856	8797	906	3.0262	3880
3.9645	58209	5071	3.9163	60588	11034	3.8511	58451	5764	3.6281	58322	11491	3.6274	55863	7148	3.9304	53012	11859	3.7885	54638	6388	4.2739	56879	9807	4.3403	54480	5331	3.3589	57197	16747	2.5155	53892	8221	4.1758	56163	4255	4.5986	53198	4463	4.2771	57621	5515	4.0819	53321	4623	4.1797	54237	5233	4.0845	48600
4.2294	12786	927	3.6914	4191	892	4.6746	14177	790	4.2632	7993	1014				3.9059	4839	1101	4.7013	16780	1042	4.1186	5937	1140	4.128	7039	798	3.4933	5226	1394	2.6644	7530	1036	3.795	7998	789	4.1863	4407	492				4.4367	10487	711	4.3438	7258	625	3.6147	4044
4.0044	33975	2879	3.7626	17682	3582	3.3386	19641	2763	3.3562	13233	3148	3.7889	24352	2786	3.913	15882	3596	4.136	30962	2845	4.1926	18776	3425	4.1122	16403	1880	3.7361	12935	2916	4.0459	45526	2404	4.429	26036	1655	4.3397	21219	2130	4.4926	27284	2249	3.7602	18375	1991	3.7699	18754	2404	4.2259	18279
3.9112	10919	987	3.4088	2619	678	3.9683	8755	796	3.4278	4961	1123	4.0321	9829	950	3.6914	4659	1230	4.0594	9082	880	3.7956	3851	925	3.9206	5088	666	3.2771	5383	1668	3.562	10738	793	4.4704	11203	692	4.6479	6673	541	4.7846	9075	611	4.2699	9145	696	4.2283	7300	681	4.0498	5871
4.9985	31426	1337	4.2371	5830	850							4.9414	31751	1634																4.6584	32515	1123	3.6794	14849	1587	3.7167	6805	1052	3.6998	10182	1454	4.2538	15281	1176	4.5727	15583	1145	5.0771	16899
3.7954	6197	607	3.9703	4891	858	4.003	6760	600	3.7789	5432	964	3.7864	6239	715	3.8897	3907	899	4.3984	10848	831	4.7594	5148	634	4.0599	6134	729	3.8037	4198	903	4.0491	11558	609	3.6449	6477	709	4.2294	3959	429	4.3782	5368	479	3.4646	3173	422	4.0201	4797	517	5.1396	9491
3.8062	37287	3625	3.8979	16986	3133	4.1357	43752	3542	4.1089	41704	5888	3.9581	39679	4037	4.5365	34497	5070				4.9703	38947	4144	4.4605	37598	3385	4.108	34241	5965	2.9848	40215	4431	3.8293	42915	4134	4.5487	39312	3414	4.0851	37262	4074	3.8345	40305	4148	3.7407	41239	5394	3.3729	22515
4.3622	31455	2080	4.2244	9579	1409	3.5679	14592	1751	3.3118	8124	1993	4.3549	23099	1785	4.3181	9521	1628	4.9863	38340	1954	5.0092	20469	2120	5.4003	37713	1770	4.5537	37021	4735	2.7566	18897	2439	4.9111	38825	1767	3.0707	6581	1592	3.0593	8728	1943	4.9668	38764	1820	4.8917	34481	2031	2.1065	5211
3.7497	5074	513	3.3793	1283	339				4.0084	3323	503	4.2387	6041	506	4.2314	3657	664	4.0745	5298	508	4.2422	2383	420				3.657	2864	682
3.9421	38484	3405	3.4296	19332	4933	3.5057	5619	704	3.6935	18030	3395	4.3468	37626	2924	4.0053	46128	9797	4.0667	49489	4771	4.3634	21530	3489	4.0227	44059	5373	3.4823	29673	7976	3.0445	50144	5301	3.9911	43991	3788	4.5046	42573	3812	4.2224	47550	4727	3.8122	40977	4283	4.107	43697	4434	4.4575	53776
4.1579	39089	2978	3.9312	21654	3903	3.7799	18417	1908	3.8558	15678	2638	4.3223	46721	3693	4.1267	25789	5035	4.3521	49011	3877	4.3885	30681	4886	4.5776	47727	3962	4.088	36590	6463	3.0222	41412	4446	4.1356	49842	3883	4.1525	29303	3349	4.0837	38870	4254	4.2537	45437	3497	4.4004	44482	3683	3.0591	16314
3.9412	19472	1724	3.4722	4020	996	4.1946	20793	1616	3.734	15256	2793	4.1922	22901	1981	3.9647	6139	1341	3.5489	15069	2080	3.364	4133	1339	4.3023	17628	1771	3.4157	15201	4279	3.6273	36058	2545	4.1476	24579	1899	4.3839	18674	1818	4.2713	19741	1897	3.5361	16560	2096	4.2075	22981	2175	3.3799	8967
4.0987	43476	3451	3.8499	14579	2780	4.4469	41870	2732	4.0794	26231	3780	3.9846	33387	3335	3.8601	15455	3630	3.387	21026	3247	3.4059	12244	3853	3.9902	24622	3071	3.6392	23635	5698	2.8726	26140	3113	3.7512	31754	3229	3.5784	16874	2871	3.8082	18193	2410	3.124	19352	3259	4.5157	42176	3224	3.6114	16873
3.7851	9812	968	2.6905	2113	900	4.0515	9974	856	3.9443	7678	1215	4.3407	13749	1073	3.3168	3649	1249	3.8604	11535	1283	2.8246	2196	1034	4.0762	8050	946	3.0963	5227	1836	3.1953	13432	1279	4.6963	18801	993	4.4287	11115	1049	4.6289	12400	930	3.8603	9397	950	4.6493	15083	1051	4.0896	8423
4.4021	10447	672	4.611	7457	839	4.5544	8685	526	4.8035	9996	872	3.3261	5505	868	4.2067	4683	865	3.7603	5427	647	4.3888	4503	717	4.2159	6075	648				3.7412	10671	696	3.2795	3794	535				3.924	4826	590	3.4003	3538	492	3.5027	4460	688	3.7294	3308
4.23	9493	688	3.3881	2574	676	4.6885	9114	503	3.5031	4077	876	4.1588	9590	849	3.462	3835	1187	4.3889	10932	843	4.0024	4675	973	3.9675	4309	546	3.2276	3929	1260	3.5147	7338	560	4.2215	9605	705	4.6833	7458	590	4.5793	6622	514	3.9519	5618	533	4.5218	8277	630	4.2214	5443
									3.808	2639	459							3.0904	2594	492	3.5465	1818	519	4.8342	6433	447	4.307	5054	767	3.7578	7770	501	3.837	4707	451
3.9918	11745	1004	3.6385	3542	782	3.8899	10115	971	3.3455	4377	1049	3.5111	6143	852	2.9208	3164	1425				3.6242	3279	887										4.6617	14640	792	4.6033	8551	715	4.3976	8689	765	4.4036	9514	660	4.1217	6770	680	3.6609	4284
3.7843	6494	641	3.0152	1479	503				3.8834	3974	656	4.0487	7462	713	3.2825	3047	1068	4.2394	9961	852	3.4649	2582	780	3.9281	6374	830	3.2114	4585	1487	3.3459	13114	1125	4.4032	11883	769	4.8434	11610	822	4.7758	11161	756	4.1042	8223	702				4.0903	7052
4.2823	27699	1936	4.0874	14325	2317	3.8735	12503	1214	4.4335	22424	2528	3.9987	22200	2196	4.2904	13637	2377	3.3041	17229	2818	3.6895	5860	1515	3.7597	13045	1909	3.9352	12079	2372	3.065	23142	2412	3.6695	15091	1624	3.2023	6109	1349	3.4315	9977	1716	2.9297	8023	1546	4.0247	13032	1400	3.3515	9299
3.9809	9892	852	3.1623	1641	504	4.0667	10986	933	3.8255	6169	1060	4.1339	11125	1002	3.7266	2325	599				3.6176	4298	1168	3.8579	7483	1023	3.0934	4049	1425	3.9643	19094	1067	4.9838	23871	1033	5.0699	10196	617	4.7344	11433	797	3.7165	7082	791	4.0707	7784	810	4.1335	5707
4.1232	46950	3664	4.4369	38332	4866	4.3441	45955	3220	4.1413	44672	6167	4.1865	47753	4147	4.3486	41409	6932	4.0562	43567	4231	4.4696	37137	5591	4.3038	42547	4270	4.4493	44043	6056	3.3223	46515	4056	4.0266	41694	3503	3.2011	15846	3502	3.3125	17432	3256	4.1086	44189	3761	4.0194	39454	4254	3.1727	14909
3.7922	32007	3142	3.1025	3558	1139	3.808	24723	2512	3.6687	18104	3468	3.8193	27166	3043	3.3739	9292	3057	3.8043	27447	3174	3.3319	7514	2489	3.727	20802	3114	3.0963	12624	4434	3.6678	50300	3452	4.0747	37766	3069	4.3695	24753	2434	4.4746	31691	2645	3.7088	26120	2933	4.2358	28824	2675	4.2256	22849
3.6867	8919	942	3.5665	4671	1084				3.4276	2690	609	4.1725	10206	895				5.0164	21256	1061	5.0005	12265	1278	4.4543	11502	1040	3.9997	9367	1759	4.3616	25149	1067	4.4931	16150	982	4.6106	10758	895	4.5296	12671	1018	3.7705	8886	956	4.0336	7783	831	4.2822	8582
3.3993	4430	571	3.102	1983	635				3.5641	4122	849	3.4779	5334	757	3.2832	3705	1298	3.2871	2997	496	3.1726	1749	647	5.2793	12304	628	4.1167	6959	1205	4.0095	10008	542	4.2845	9037	635	4.7011	5823	455	5.0272	8593	489	5.4019	17508	608				1.8574	889
			3.8186	2961	577				3.9186	2750	443	3.6738	3543	439	3.8411	1811	431	4.0624	5502	532							3.9285	2509	495	3.8133	7301	453
4.2065	9842	725	4.4216	7085	909	4.4202	11479	763	4.2898	7909	985	3.7941	6869	783	4.179	3893	733	3.5987	7754	1034	4.1752	4192	774	3.6349	5515	880	3.6066	4473	1103	3.7156	14264	947	3.8974	7705	708	3.3046	3753	772	4.0416	6292	709	2.5905	2806	684	3.155	3846	755	4.0931	6712
2.3371	1880	506				3.4502	3579	466	2.8171	1351	467	1.9135	1358	570				1.7452	1326	639				4.573	6184	515	3.9078	4607	922	5.4781	24580	481	5.3615	14051	468				6.6741	23939	435	5.2504	11278	435	4.424	5377	438	2.5371	1212
3.8518	14236	1341	3.654	3681	804	3.7589	13147	1382	3.5018	7347	1580	3.4853	11445	1616	3.3905	3865	1257	4.0881	16981	1613	4.1296	7399	1410	4.5195	18190	1572	4.1086	15437	2688	3.0956	18190	1856	4.6495	20254	1105	4.0205	8392	1051	4.3577	13667	1237	3.9305	12317	1186	4.442	17304	1392	3.4899	7413
			4.422	2799	359							4.2417	4989	417	4.4006	3957	639										3.9834	4444	844										3.8377	3213	417				3.9204	3810	440
3.7978	7189	703				4.5229	10565	654	4.3522	5215	622	4.3854	9159	693	4.3561	2612	435										3.1437	2851	969	3.5964	13271	957	3.352	6249	838	3.2685	2380	502	3.5632	3701	581	3.0582	3001	529	4.1271	6955	696	3.5281	3897
3.5319	8105	953	3.1875	3151	951				3.4467	4655	1040	3.8568	12827	1400	3.7896	7651	1887	3.5517	12158	1675	2.5542	1620	920	4.2032	8410	905	3.8512	9513	1980	3.1849	12876	1235	4.4623	17724	1101	4.484	9975	906	4.524	12944	1044	3.5073	7505	969	3.9451	10412	1182	3.0189	5147
3.9206	14598	1311	2.9824	2265	788	3.9809	11916	1074	4.0063	6722	1019	4.0843	11639	1085	3.6158	4051	1127	3.4123	6419	974	3.0592	2074	830	4.391	8955	846	3.9277	7498	1480	4.3676	18745	792	4.2477	14151	1020	4.3941	6569	635	4.3746	7881	705	3.4321	6800	925	3.9166	8861	1026	4.7203	12031
3.2185	7255	1060	2.3452	1654	895				2.8773	2226	738				3.6648	5020	1350	4.356	12955	1022	3.3683	3130	1011	3.4372	6350	1162	2.5923	4204	2094	3.5754	20624	1509	4.8029	24258	1190	5.3541	24572	1221	4.9687	22882	1356	4.4697	18834	1248	4.4303	16301	1322	3.5545	6274
3.7399	36554	3721	3.0699	7278	2383	4.0163	39697	3491	3.565	27732	5708	3.8784	38644	4155	3.323	8101	2761	3.5994	33476	4462	3.0769	8920	3526	3.4522	24555	4447	2.6305	15539	7538	3.2136	47563	4472	4.4292	49543	3149	4.4292	34979	3300	4.5404	40517	3231	3.2226	22017	3463	4.0213	31276	3368	4.856	34285
4.181	15391	1154	3.846	4137	791	4.4697	14605	938	4.3834	12560	1466	4.9954	24550	1217	4.9156	7442	841	3.1957	6817	1202	3.0109	2001	828	3.768	8447	1229	3.2942	6051	1853	3.7772	21488	1367	3.3938	8152	1062	2.9107	3363	909	3.369	5434	976	2.6236	3950	941	4.3264	10716	934	2.8587	2941
3.7862	7872	776	3.3267	3744	1026	4.229	9198	698	3.7564	5908	1065	3.5641	8011	1071	3.7878	4669	1153	2.7211	3604	883	2.8276	1709	803	3.5855	4839	799	2.7958	3516	1521	4.365	20365	862	3.8927	4838	446	4.3457	5472	547	4.3218	6531	606	3.666	5853	677				3.8663	2598
4.052	23247	1906	4.0458	15948	2655	4.0766	19433	1639	3.6661	13955	2678	4.387	26899	2033	4.3852	21279	3473	4.4228	25186	1897	4.4463	13104	2005	3.7966	11371	1622	3.2282	8838	2833	3.7425	28282	1843	4.5462	26532	1555	4.8515	18366	1293	4.3243	18752	1737	3.2602	9684	1484	3.5385	10985	1653	3.02	5506
3.7451	5531	561	2.8402	1357	521	3.4535	3541	460	2.6378	2003	784	3.4146	3628	538	2.8622	2036	955	4.5686	10179	693	3.9734	3433	729				2.8526	2455	1021	4.4081	18013	740	4.3539	9229	618	4.3972	4551	439	4.4034	5588	490	4.3324	6298	459	4.2666	5812	528	4.7305	7543
4.1547	11433	873	3.8105	6006	1177	4.0735	10707	905	3.8655	9029	1509	4.0539	10808	1029	3.9383	4225	940	2.7955	5501	1280	2.7694	2181	1067	3.4017	6782	1272	2.9861	4347	1648	4.085	22726	1168	4.254	13906	998	4.6118	9203	765	4.5589	13147	1035	3.5454	7833	985	3.7178	6810	905	3.1992	3931
3.475	18740	2292	3.2321	8431	2467	4.0183	21042	1848	3.7367	15065	2753	3.9501	21983	2249	3.8996	14081	3218	3.9752	21028	2160	3.9969	9544	1994	3.8196	14125	1983	3.3205	10755	3234	3.4244	33764	2743	4.1803	27248	2058	4.7126	22317	1730	4.2432	20912	2049	4.0639	21051	1848	3.9674	17955	2007	4.1766	17576
4.3275	35917	2433	3.6686	8616	1863	4.1392	28169	2275	3.6764	13315	2537	3.3058	16516	2641	2.935	7153	3190	2.7393	12342	2986	2.4523	4279	2608	3.6161	19269	3115	2.7625	12628	5590	3.3949	45404	3765	4.8208	35747	1732	4.8958	34743	2372	4.933	36958	2245	3.6551	22129	2579	4.6132	37345	2668	3.6136	16120
3.7773	37868	3756	3.8788	9288	1736	3.7891	43800	4509	4.043	35614	5263	3.2898	30218	4886	3.3774	9403	3086	3.3308	37064	5951	3.5217	11363	3300	3.8096	36404	5146	3.427	36826	10285	2.8093	40271	5011	4.1035	41816	3331	4.1913	33383	3714	3.995	37499	4364	3.4251	28803	3937	3.9806	41764	4626	4.1145	44911
3.8189	14963	1442	3.2106	3047	905	4.3429	17026	1194	3.5084	8829	1890	3.5176	10429	1440	3.0408	5072	2102	4.0213	16293	1621	3.8288	5291	1242	4.1471	11289	1263	3.4285	9878	2756	3.486	21311	1659	3.7245	13940	1444	3.8386	5976	849	3.9392	5299	641	3.543	9130	1150	4.0797	12281	1270	3.6451	7290
3.8471	19968	1887	3.1261	3296	1038	3.6724	11701	1306	4.024	15667	2346	4.9415	36377	1872	4.5991	15896	2237	4.8203	45504	2602	4.4402	15307	2352	4.0792	16117	1890	3.2694	11678	3638	3.3955	29727	2464	5.0274	47420	1991	5.5355	40254	1764	5.2223	36694	1824	3.9712	15126	1416	3.9576	17469	1966	3.1757	7629
3.6536	4960	536	3.6683	1660	359							3.6403	4124	523	3.861	3059	718	3.6708	4462	566				3.7298	3407	509	3.5528	4020	1029	2.3642	4569	774	4.5552	8911	519	4.6049	5651	472	4.5995	8061	617	3.0867	2598	449	4.2134	6673	629	3.5061	3018
			4.1032	2144	343				3.7805	2719	482				3.9663	2791	609				4.2047	2775	502										4.4115	7631	491							4.1192	4770	403	3.6984	3905	526	2.997	1631
4.3197	7841	534	3.8714	3529	663				3.0784	2441	704	2.7906	2376	543	2.5291	1535	907				3.98	3373	713	4.8403	7197	498	4.21	5391	875	1.9207	2331	537	5.0191	10893	460							4.1305	5082	426
4.5331	12802	752	4.2414	5971	868	4.0307	11244	979	3.64	4401	860	4.2676	9635	791	4.5616	3718	537	4.2679	12652	1061							3.5139	5959	1567	3.02	8091	870	3.9568	10104	891	3.9652	3650	475	3.9887	5997	701	3.0981	3651	626	3.4819	4230	662	3.2799	4455
3.6957	40205	4220	4.071	37814	6186	3.6695	38634	4321	3.566	38037	7824	3.6907	42414	5194	3.7358	26531	6792	3.4903	41654	5988	4.0505	33392	6722	3.7294	38035	5684	3.7499	32693	7300	2.9664	41265	4605	3.7848	41177	4091	4.3105	29229	2994	4.2926	37493	3550	3.4596	33464	4466	3.9151	43863	5084	4.2194	35579
															3.904	1646	375				3.4673	1071	323
3.4133	25122	3207	3.3521	16965	4568	3.4357	21534	2832	3.1621	18777	5110	3.6765	17902	2214	3.7281	13890	3575	3.9036	23614	2549	4.0746	20105	3980	3.5515	19254	3255	3.3365	16259	4835	2.3018	26682	4720	4.3557	37216	2489	4.5965	27270	2291	4.402	31695	2782	3.1402	12166	2026	3.7084	18166	2430	2.8603	8214
3.4207	5244	666	3.1032	1172	375	3.181	3658	574	2.8825	1895	626	3.469	5000	714	3.4441	2288	717	4.6214	12539	823	4.4797	6863	1026	4.1916	5402	586	3.6005	4983	1234	3.5936	9010	651	3.6908	4291	455				3.9164	3564	438				3.8312	3663	450	5.4536	9783
3.6945	20705	2175	2.7858	5488	2188	3.8301	15441	1545				4.2417	28593	2390	3.4438	11546	3619	3.0942	12412	2348				3.43	10848	1995													4.067	17839	1975				3.805	12262	1534	3.367	9790
4.7874	13564	668	3.997	2259	389	4.262	9397	697	3.8394	4407	750	4.4354	10919	798	3.8944	3972	911	4.2867	7744	641	4.0098	2748	569	3.766	4365	636	3.2548	3486	1097	2.5564	4485	665	3.4927	5294	644	3.4465	2242	418	3.945	5345	644	4.9726	10564	494	3.3525	3318	568	3.0175	2246
3.5309	23695	2788	2.5613	5955	2774	3.4233	16607	2203	3.201	12050	3192	3.558	18047	2423	2.9016	7112	3246	3.1744	14435	2583	2.6035	5909	3243	3.6602	12756	2000	3.0434	10915	3977	3.0502	20884	2199	4.5758	33928	1948	4.8555	22732	1596	4.7668	23429	1597	3.3985	15449	2151	4.3258	22101	1927	3.8692	13919
2.6099	3757	837	1.5712	736	681	3.0729	4754	804	2.5568	2797	1158	1.6051	1743	906	1.1115	771	1217	2.6327	4837	1260	1.8324	994	931	4.3864	8768	831	3.8434	8778	1837	5.3353	50591	1093	5.8367	32347	775	6.8798	47281	816	6.648	42424	785	5.711	26830	752	4.7084	12395	829	3.3358	4795
4.0261	11225	937	3.3947	3018	789	4.1751	10346	815	3.1766	5096	1373	3.3665	6966	1068	3.1764	3650	1377	2.569	3842	1046	2.5024	1799	1059	3.2831	3094	630	2.5911	3723	1856	4.4069	25780	1060	4.2627	10528	751	4.4928	7632	689	4.211	8533	855	3.7603	7642	828	4.5377	12114	912	3.6482	5383
			2.7499	3611	1476							3.4472	10064	1459	3.2114	6849	2522																4.1473	18389	1421							4.0098	13002	1185	4.3398	14221	1228	4.1632	11054
4.0345	25605	2125	3.1007	5276	1691	3.967	23132	2105	3.6033	15586	3124	3.7985	22931	2606	3.2524	4870	1743	3.7209	24216	2967	3.2877	8373	2860	3.8215	17418	2442	2.9497	10105	3929	3.4499	35193	2809	3.7797	18776	1872	3.7785	8838	1309	3.9406	14530	1756	3.3643	10570	1507	3.7131	12293	1639	3.4275	7497
4.1182	9756	764	3.4992	2373	577	4.6977	10394	570	3.3762	4126	968	3.9018	6220	658	3.2837	2861	1002	3.8842	5749	629	3.4358	1953	602	3.9191	3671	481	3.0011	2508	941	4.4513	14246	568	3.4927	4916	598				3.716	3123	441	3.0058	3173	580	3.2557	2327	426	3.9956	3748
4.0139	8315	700	4.1004	4024	645	2.4924	3460	875	2.4289	1523	689	3.2337	4188	704	3.6804	2590	689	2.9866	4185	853	3.6041	3478	954	3.9367	4620	598	3.6552	5100	1216	4.0616	17843	932	4.2328	7003	510				4.0397	4715	532				3.8332	3717	456	3.6251	3361
3.1614	7855	1194	2.8907	2174	806	3.3294	7325	1037	3.4005	5440	1255	3.0422	6517	1251	3.0287	1797	751	3.4892	8341	1200	3.5329	1794	517	3.8398	8849	1225	3.52	6767	1772	3.8748	22555	1341	3.728	8864	916	3.9462	5847	771	4.0341	6754	765	3.6576	7005	815	4.031	8321	890	4.4736	7665
3.3429	23516	3152	3.1342	15870	4970	3.2467	18542	2780	2.8285	13807	4735	3.3368	17418	2726	3.263	14608	5190	3.7604	23438	2794	3.7116	13511	3440	4.2544	26652	2768	3.7261	22291	5060	2.6547	27009	3741	4.6517	48371	2635	4.2565	22522	2395	4.7686	37751	2570	3.5528	20038	2507	4.7689	37001	2373	3.9852	20092
3.4583	24877	3078	3.0538	7478	2476	3.8789	28606	2767	3.312	13270	3255	4.0948	30796	2850	3.8034	14368	3510	3.5531	22887	3150	3.4447	9385	2875	3.4363	15821	2897	2.8054	12141	5217	3.3595	38620	3282	4.1019	31839	2539	4.6637	23344	1872	4.5651	21980	1723	2.8127	12308	2572	3.1133	12605	2547	3.5516	14030
3.1604	4043	615	3.2987	1904	532	3.5517	4392	533	3.4423	2713	608	3.3734	3244	495	3.636	1695	465	3.7844	5689	667	4.1206	3906	749	3.6556	3357	528	3.4346	2876	799	3.582	8691	633	3.5553	4825	562													4.3039	4160
3.2462	12468	1787	2.529	3770	1796	3.5819	12294	1461	3.2633	8486	2153	3.7644	15254	1775	3.4091	8067	2590	3.9666	16481	1703	3.9535	8193	1764	3.2254	6771	1435	2.5723	4354	2199	2.5521	14181	2109	4.6193	28145	1568	4.889	18252	1252	4.738	19357	1346	4.0671	17387	1523	4.1363	12893	1282	4.7837	17951
3.3672	56306	7421	3.6949	57072	12117	3.4684	58886	7571	3.7932	54557	9587	3.4691	52803	7540	3.9925	50984	10925	2.9004	47875	10359	3.3395	33306	10975	3.3735	47388	9063	3.2238	38214	12287	3.2038	55968	5298	3.2499	41664	5997	3.3619	32013	6329	3.5282	43080	6929	3.335	38785	5643	3.7629	46821	6031	3.9019	49153
3.996	29729	2534	3.5634	4579	1065	4.4141	33888	2262	3.9202	19259	3099	4.226	36355	3072	3.7843	10584	2620	3.2586	17695	2987	3.0647	5797	2311	3.6578	18173	2854	3.0641	11418	4101	3.3436	29935	2572	3.1323	13992	2185	2.7793	7289	2158	2.9005	9573	2379	3.0487	11503	2041	3.6515	18664	2597	3.0053	9857
3.5413	55052	6431	3.7014	47919	10128	3.6532	55760	6307	3.4599	56516	12512	3.3279	51031	8036	3.6565	51455	13917	3.1056	51671	9698	3.9987	54048	11278	4.3068	53448	5353	2.4261	59286	33136	3.2971	53743	4769	3.3601	54262	7236	3.9658	50232	6534	4.1509	45194	4721	4.0343	51122	4581	3.7785	45761	5831	2.527	16044
3.3212	5916	805	2.8557	1032	392	3.5413	5473	669	3.1971	3746	995	3.425	5991	882	3.1288	2026	790	3.7776	6299	742	3.6518	2423	643	3.377	3496	667	3.0678	3037	1088	2.9243	7833	900	4.1428	8940	693	4.0608	4130	503	4.2746	6477	621	3.9956	6497	598	4.2721	6906	625	3.2152	2601
																											3.5781	2481	624																4.365	8084	686	2.6119	1362
			3.3147	1187	328				4.0118	4291	648	3.3574	3701	571	3.8337	2086	499	2.9874	2852	581	3.2634	1045	363				4.4463	7533	1038
3.8451	33973	3215	3.9823	13491	2347	3.8789	34054	3294	3.7915	27381	4817	3.8895	32429	3460	3.964	18225	3983				3.9162	16688	3687	3.8577	20706	2831				3.2032	32924	3118	3.6832	33181	3537							3.3471	17099	2467	3.9681	26904	3006	3.7873	18176
3.7908	6727	661	2.9832	1714	596	3.8739	6377	619	3.2119	2712	713	3.4222	4264	629	2.9584	2377	1043	3.8822	7311	801	3.5832	2084	580	4.1237	6605	751	3.225	4560	1465	3.5721	10868	797	3.4388	5971	754	3.8106	3859	559	3.9111	4759	587	3.6248	5705	679	3.9051	6049	706	4.2067	6862
3.523	33125	3919	3.5528	19954	4675	3.3728	29358	4033	3.5282	29935	6321	3.1917	23817	4122	3.3737	11625	3825	3.5404	33404	4638	4.4419	32821	5037	3.8263	35732	4993	3.8381	32594	6846	2.3652	36706	6214	3.7843	42101	4184	3.8568	20836	2923	4.1367	31101	3281	3.8356	37767	3884	4.1762	38223	3697	3.2179	15623
3.7329	8349	854	3.966	2910	512	0.4047	3347	3598	4.0848	4660	669	3.0697	4237	798	3.6694	1772	475	1.9199	2087	891	2.2524	1417	992	3.6868	4145	638	3.2907	4248	1304	5.6336	45251	795	4.3757	7838	517				4.5136	5884	478				4.4695	6221	491
3.879	10407	962	3.2523	1563	451	3.8302	7306	731	2.9292	3280	1049	3.6134	7848	1014	3.1182	3162	1242	4.1916	13448	1189	4.0635	4336	865	3.9	7230	960	3.2773	5674	1758	3.2827	10287	922	3.4152	8375	1075	3.9502	6335	833	3.9798	6700	788	3.3372	6250	908	4.0295	7285	780	3.8039	4636
			1.7674	577	466				2.5751	1047	428	1.3564	910	562	1.5902	708	802	1.557	1162	638							4.0288	2994	551	5.4457	26433	529	5.0328	13723	574	6.5063	19143	428	6.205	17294	435	4.9683	11407	535	3.8897	5671	669	1.7205	1030
3.6077	7852	876	3.4492	3591	904				3.6466	5835	1135	3.899	9010	955	3.727	6608	1702	3.7568	6577	786	3.6934	4720	1217	3.5212	4431	765	3.4374	5637	1563	5.5578	45635	845	2.5373	3629	856	2.006	1249	632	2.4823	2144	712	3.2931	4433	664	3.5018	3563	550	4.3787	6286
												3.3196	2797	443	3.804	1634	399	3.834	4202	476
3.2	38976	5768	2.7705	13783	5554	3.3891	24184	3285	3.3737	30254	7110	3.347	37669	5854	3.3155	19288	6608	3.4743	29328	4263	3.3066	13868	4675	2.6064	12919	4205	2.379	11822	6827	2.7102	46226	6161	4.1709	51184	3891	4.6109	45178	3758	4.6493	50051	3701	3.7697	37160	4000	3.9472	31423	3562	4.2852	38594
															3.623	2153	596	4.2422	5541	473	3.8749	2076	472				2.9953	2190	825	2.6445	3183	444	4.3439	6718	453	4.5083	4669	417	3.9456	3396	409	3.8832	4834	481	3.7198	3240	430	2.6549	1460
4.36	11460	759	3.9253	2796	506	4.3669	9816	677	4.469	9791	1077				4.0861	5164	1037	2.4013	2047	626	2.2659	930	645	3.2304	3660	773				3.26	10412	948	3.21	7697	1139	2.8088	3151	914				2.51	3383	872	4.0604	10868	1139	2.449	2603
3.3302	8453	1143	2.6621	1745	758	3.8091	11337	1151	3.196	3999	1063	3.932	12075	1251	3.3841	3805	1243	3.488	9522	1371	3.0178	2586	1065	3.282	6561	1337	2.4528	4509	2474	3.766	27467	1761	4.1502	13304	1026	4.6397	13908	1134	4.2213	11067	1101	3.7493	10286	1123	3.9138	11783	1367	4.054	11162
3.5554	36333	4203	3.6785	22748	4885	3.7776	36583	3796	3.7239	27201	5015	3.4721	30548	4353	3.7466	19331	4912	3.7138	33024	4066	4.1318	21790	4146	3.4383	22132	4047	3.553	19130	4896	3.1502	46199	4539	3.528	26924	3196	3.4773	16279	2971	3.6956	24222	3469	3.2113	18180	2882	3.4394	21417	3452	2.6111	9785
4.0227	11545	966	3.8961	7678	1418	2.2961	3044	882	2.0732	2351	1361	3.8259	8376	934	3.8385	6866	1637	4.2976	11065	909	4.3393	6196	1021	4.2153	8565	914	3.8228	8079	1715	2.6866	8023	1087	3.7421	8619	882	3.806	4824	701	3.404	5305	930	4.0294	9665	869
									3.1975	20091	5335																						3.8387	34889	3339										4.1837	20318	1955	3.8844	31118
																					3.9624	1631	349				3.9189	2855	567													2.7097	2357	529
3.2723	40652	5722	3.7677	34472	6959	3.2796	9847	1443	4.093	36875	5264				3.9154	47643	10769	3.9506	43662	4562	4.3911	52336	8320	3.6017	41090	6709	3.141	42708	14543	2.3653	44353	7508	3.4151	47597	6110	3.9002	43305	5895	3.636	43359	6472	3.2431	44575	6912	3.4276	47144	7661	3.5581	44982
3.3202	14916	2031	2.9566	2908	1030	3.5473	15461	1882	3.2569	9422	2401	3.828	18951	2110	3.6463	5371	1463	3.9093	20164	2168	3.9626	9189	1966	3.3659	10917	2099	3.0691	8376	2998	2.9233	18725	2153	4.1211	18681	1470	4.0833	10083	1209	3.5261	12919	2081	3.1976	8248	1320	3.539	11208	1686	3.7139	8717
3.3201	21781	2966	3.1974	12027	3605	3.3369	6298	887	3.1645	15668	4257	4.1031	26648	2452	3.7501	15035	3811	4.5376	35494	2469	4.2608	16529	2876	3.8115	16561	2338	3.1314	14075	4825	2.1039	15234	3091	4.2016	28016	2085	3.8361	11812	1681	3.4052	2415	423	3.7185	20137	2246	3.4992	6913	1069	2.7483	6967
3.3151	53599	7324	3.6483	30467	6681	3.3166	13988	1998	3.9955	40772	6227	3.4937	51276	7198	3.7379	34061	8707	3.5957	48396	6467	4.1574	31381	5866	4.0698	46920	5538	3.8696	45293	9308	3.0065	50553	5487	3.181	48714	7355	3.2838	32746	6834	3.4985	44430	7295	3.6146	51350	6155	3.7111	51432	6867	4.0985	49669
			3.5749	2076	479				3.1701	1696	459							4.0036	4746	478	4.0928	3627	709	3.8691	3273	444	3.4356	2860	794
3.3373	5217	702	2.9276	1522	550	3.9065	4900	465	3.7079	5096	950	3.6567	5224	655	3.4078	2869	922	3.9776	6036	619	3.8007	3359	804	3.3478	2974	579	2.9634	2651	1021	2.9509	5399	609	3.7567	4995	506	4.1002	3561	422	4.1246	4089	435	3.3643	3514	501	3.7165	3338	444
3.5153	7239	861	3.1659	1273	390	4.0807	10297	866	3.6475	4604	895	4.0738	8924	838	3.9877	3149	677	4.3873	13291	1026	4.1133	3793	731	3.5454	4553	773	3.1436	4148	1410	2.5223	8016	1217	4.364	9549	635	4.7862	9041	666	4.7336	12660	883	3.3396	5516	800	3.3184	5431	952	2.3967	2261
4.2719	6648	468	3.7016	2224	470				3.3715	2205	519													2.3946	1146	432	2.0823	836	593	3.9885	9809	539	0.9798	687	477							5.8092	46019	1205	6.1048	36644	931	1.8943	731
3.3805	57317	7485	2.9521	11565	4109	3.6182	54535	6320	3.2757	36248	9118	3.4362	51485	7521	3.1267	18986	7414	3.2333	42687	7333	2.9858	16356	6887	3.4701	37442	6697	2.8274	28813	12194	2.7137	62509	8311	3.5696	59420	6853	3.7001	35356	5529	3.9713	52305	6188	3.316	38507	5677	3.9918	56430	6202	3.8865	39106
3.7368	20822	2124	3.3068	8303	2307	3.6782	14492	1611	3.8151	12486	2161	4.4632	22807	1635	4.2306	12363	2246	2.8503	9749	2184	2.4967	2846	1682	3.1696	8775	1933	2.8388	6047	2539	3.5948	33163	2394	3.0605	12094	1985	3.1966	7686	1704	3.1155	8846	1894	2.4924	7489	1954	3.584	15520	2263	3.4808	9632
4.4404	21504	1347	4.3813	16220	2140	4.5902	23205	1371	4.1611	14277	1944	3.48	9554	1354	3.8087	9606	2338	3.6429	11057	1430	3.8241	5745	1353	4.3182	12882	1280	3.7711	11926	2624	2.39	9988	1662	3.3179	7836	1076	3.4405	5475	1025	3.5312	8193	1315	3.4171	8818	1212				2.2888	1027
3.6194	10600	1173	3.5111	4076	983	3.4037	9006	1211	3.1007	4606	1308	2.7613	5531	1290	2.9978	3513	1500	3.9414	13428	1412	4.2324	6255	1110	3.8619	6015	820	3.8278	7672	1623	2.0007	6988	1523	4.6439	18660	1022	3.5798	4930	838	4.0365	6995	791	4.1236	9842	829	4.6955	15826	1068	3.3102	4782
			4.2443	3281	476				4.4058	4368	502	3.673	4977	617	3.8084	3315	807	3.0777	3956	757	3.2066	1810	654	3.0374	2071	500	2.896	2089	843				3.2662	4265	607	3.2731	2516	529	3.6423	3573	531	2.8733	2640	529	3.6701	4317	593	2.4209	1437
3.3652	8107	1070	3.4921	4604	1125	3.7206	8967	968	3.4901	6033	1308	3.3586	5449	840	3.6875	3989	1056	3.1202	7632	1418	3.4512	6171	1882	3.3672	5867	1127	3.1273	5617	1931	2.9807	9566	1057	3.2042	9026	1341	3.057	2858	698	3.3136	4013	749	3.0442	4888	870	3.4496	6898	1104	3.6456	5695
4.1371	13261	1025	3.71	2713	570	4.3786	15859	1085	3.84	6431	1094	3.2746	7344	1200	3.0102	2237	947	2.9611	6305	1308	2.6637	2177	1146	3.337	4675	917	2.5895	3793	1893	3.4119	13142	1077	3.8945	8124	748	3.9653	5172	673	3.8021	7502	998	2.4186	2407	661	3.252	4751	872	3.5104	4646
4.0765	29946	2414	3.767	9848	1989	3.8589	20861	2046	3.5916	15272	3086	4.1082	24779	2272	3.8815	13405	3102	4.1176	24467	2277	3.9915	14201	2978	3.618	13373	2159	3.1932	11954	3926	2.8805	21681	2568	3.9032	21515	1969	4.0136	14375	1809	4.2712	22413	2154	3.249	12698	1961	3.6397	12603	1768	3.0952	7496
3.5572	30406	3513	3.0892	6664	2153	3.702	31211	3413	3.1247	16134	4506	3.9163	37714	3950	3.9158	22852	5164	3.9529	39763	4148	4.1063	17716	3431	3.5994	21928	3586	2.9384	19795	7757	2.9383	36567	4161	3.9934	38373	3299	4.1374	18096	2090	4.0896	25461	2775	3.2198	17660	2783	3.6289	17942	2536	3.203	9959
2.3431	2302	617	2.7048	1399	590	3.9492	6252	576	4.1467	5206	716	3.1631	3212	567	3.907	3004	683	3.2854	4110	681	4.0368	3356	682	2.0889	1468	684	2.2427	1522	966	3.505	11038	848	4.7084	10692	560				3.0129	2114	486	3.1058	2832	483				4.8841	8870
2.4511	1737	432																									4.4675	3211	436
3.5115	29123	3473	3.1159	5625	1784	3.4512	29013	3775	2.818	13782	4761	3.7428	31605	3733	3.5185	10671	3176	3.9918	43448	4412	3.7009	14713	3774	3.5302	18372	3152	2.8813	17209	7016	3.2057	38988	3686	3.8847	25824	2394	4.4412	24881	2328	4.3087	27917	2614	3.5166	18420	2363	3.6821	22353	3045	3.4471	17412
4.1558	18834	1437	3.7117	5218	1095	3.7667	14222	1487	3.5297	8107	1710	3.9337	16699	1728	3.5992	6044	1701	3.558	14340	1967	3.2806	4947	1698	3.3024	9546	1918	2.916	7857	3127	4.0887	46682	2393	3.1849	10002	1506	3.5097	9353	1669	3.515	9882	1604	3.3363	11062	1608	3.2429	10406	1922	3.827	10823
									3.4718	1717	377				3.4732	1462	449										3.2247	1861	598																			3.6228	2339
3.4228	19470	2469	3.5434	12747	3006	3.4245	18077	2396	3.4067	13557	3114	2.8967	13950	2962	3.2355	7437	2693	2.8802	13376	2935	3.3514	6276	2051	3.3161	13009	2589	3.3521	11279	3318	1.9066	11877	2763	3.5806	17797	2037	3.557	10846	1873	3.6092	13028	1981	3.3679	15062	2142	3.8845	20601	2439	2.5837	5994
3.2005	38454	5689	4.0416	30204	5043	3.528	40117	4949	3.2119	38291	10067	3.3391	38924	6082	3.8892	41299	9506	2.9851	36387	7424	3.3265	27560	9164	3.5312	39184	6718	2.7161	35847	16387	3.1583	41311	4036	3.1713	36098	5487	3.541	33581	5864	3.2228	35817	7119	3.1973	40382	6464	3.4883	41969	6539	3.6405	39163
3.7466	26925	2728	3.2362	15169	4426	4.0935	32916	2744	3.1803	18025	4844	3.8758	25289	2724	3.3107	13470	4630	4.1794	27231	2428	3.7759	14156	3447	3.8949	20285	2703	3.1209	14665	5064	3.2309	37178	3454	4.0777	29633	2403	4.3969	21424	2067	4.4179	27359	2375	3.4781	18367	2420	3.9645	10901	1221	3.9828	18739
2.9877	4701	806	2.4182	1285	661	3.2115	3899	599	2.6269	1747	689	3.8897	9327	995	3.4302	3287	1040	3.9646	10959	1134	3.7449	4128	1027	2.964	4031	1024	2.3667	3355	1954	2.5007	8163	1258	4.3265	11312	772	4.4832	9298	845	4.2179	8133	811	3.5533	7620	953	3.7516	8689	1128	3.9689	8291
3.8925	6563	601	3.6491	1784	391				3.8528	3173	535	3.5876	4995	657	3.6055	2070	580	3.515	4550	643	3.3408	1218	401	3.7021	3631	553	3.3354	3303	983	4.1446	14093	695	3.2421	4602	666	3.3094	2707	555	3.4369	3805	652	3.3511	4747	683	3.3065	3825	676	3.549	3542
																											3.1526	1794	606
																					2.6998	2723	1398																						3.3688	13612	2304
3.5561	33714	3898	3.4621	21780	5434	3.4831	33347	4244	3.4864	23988	5214	3.4202	31729	4687	3.6342	18428	5062	3.9343	43880	4637	4.2548	25337	4427	4.2695	44223	4545	4.0234	36800	6798	2.4505	28671	4575	3.4608	28730	3573	3.5779	16086	2738	3.5096	22249	3625	3.2986	25687	3833	3.581	28814	4210	3.3193	16837
									3.5381	1874	393	2.9631	2594	526	3.4708	1271	391				3.5806	1198	334				3.4304	2584	720
4.073	41803	3378	3.5769	14787	3407	3.8287	28596	2864	3.6411	23814	4650	4.0525	37263	3551	3.9118	12524	2838	3.7837	35925	4214	3.5523	13119	3730	3.5803	25743	4266	3.0897	18909	6672	3.5519	52899	3934	3.4128	32520	4181	3.3699	13611	2676	3.2612	18843	3647	3.0704	22857	3995	3.5283	24593	3727	3.4508	16939
3.8056	13469	1310	3.1616	2737	841	3.1485	5851	939	3.2264	5936	1545	3.6315	10267	1310	3.1329	4308	1675	4.3595	18005	1417	3.9727	8821	1874	4.2714	11136	1143	3.523	7233	1890	4.4755	34510	1353	3.0232	6620	1115	3.3218	4718	959	3.0507	4970	1113	3.5918	8639	1052	3.9441	8908	1012	4.3968	9263
3.2342	59824	8646	3.3996	59651	15541	3.2296	55604	8436	3.2169	57166	14978	3.2318	54153	9115	3.6333	55826	15344	3.1373	51955	9539	3.6154	58254	15854	3.9338	52483	6807	3.2953	50209	15363	2.287	56032	10014	3.3428	52793	7125	3.7931	47191	6919	3.5372	51024	8156	3.3526	53862	7742	3.5961	54102	7823	3.9232	54271
3.5687	23591	2704	3.6163	11570	2594	3.5554	15680	1898	3.8652	15984	2672	3.3158	20202	3208	3.5171	15464	4607				3.0522	5185	2085	3.1413	9027	2028	3.0341	8055	2954	3.8278	40504	2488	3.405	21482	2777	4.1383	18151	2095	3.952	16672	1999	3.4663	15041	1998	3.3121	14121	2486	4.4117	23259
3.6671	15347	1643	3.4443	7720	1950	3.5993	14793	1737	3.2575	7710	1964	2.931	7408	1536	3.1358	2304	894	3.136	10214	1877	3.3933	7412	2353	3.9285	12905	1680	3.3405	11098	3291	2.7016	11486	1540	3.8164	16482	1602	3.369	4453	876	3.2033	5976	1204	3.4201	8326	1142	3.9656	10963	1227	2.8662	4400
3.25	10290	1471	2.9584	2188	774	2.8255	7975	1601	2.8252	2339	804	3.0896	6864	1275	3.1858	3842	1440	3.0139	6830	1366	3.201	3708	1345	3.4497	4961	900	3.2799	5833	1804	2.4534	8948	1425	3.7775	10616	1060	3.9814	9007	1159	4.5744	12993	1012	2.9331	5436	1045	3.4561	8260	1316	3.5497	6982
3.7498	25263	2554	3.4468	9367	2362				3.7406	14459	2635	3.5491	9897	1337	3.3867	9105	2969	2.9522	10693	2232	2.6286	3202	1727	3.5339	11173	1912	3.0079	9391	3507	3.4634	36256	2867	3.2714	12503	1773	3.4236	9455	1791	3.4189	6882	1194	3.1748	12424	2020	2.9866	5784	1276	2.496	4951
4.4819	16562	1008	4.2229	7450	1097	5.0923	16085	671	4.4763	14994	1641	4.3393	12520	978	4.0912	9475	1896	3.9627	9632	998	3.7279	5454	1373	3.1899	3858	838	2.9169	3814	1517	5.1349	45843	1138	1.8541	2928	1109	4.5623	10113	870	2.814	3316	875	5.2497	20550	793	1.8203	1543	764	3.9116	6407
3.2674	10295	1454	2.9378	2614	938	3.0091	6404	1132	2.9466	5576	1762	3.673	11107	1377	3.6213	8032	2226	3.6908	12310	1540	3.7623	4589	1128	3.3961	7409	1395	2.9868	7025	2662	2.4261	11233	1823	4.3175	23021	1581	3.9472	8113	1069	2.2989	3381	1275	3.4473	12058	1623	3.9947	14952	1640	3.5768	9369
3.7728	7709	767	3.3024	1977	551	3.9184	6800	640	3.6728	3759	718	3.4948	5083	713	3.5232	1436	426	2.593	3055	818	2.9705	2143	912	3.0163	3192	782	2.9736	3096	1184	3.6533	10516	729	3.3565	4114	550	3.3571	2304	457	3.3367	2891	531	2.8156	1918	400	3.1913	2403	460	3.3096	2352
3.4177	6797	865	3.3478	2466	666	3.1544	5099	815	3.3895	4276	994	3.0738	5442	1022	3.3371	3037	1025	3.8674	9414	1042	3.9694	4696	1000	3.0881	3608	841	2.991	3536	1336	2.5243	7216	1094	3.5409	7191	846	3.73	4224	647	3.5944	5318	817	3.349	6017	867	4.0569	8100	851	3.9521	5340
			2.9313	1401	505				2.9329	1721	549	3.296	5087	819	3.4547	3009	936										3.0227	1185	438	3.3569	7365	627	3.8289	5604	540	3.8904	3079	422	3.6808	3338	483	3.2545	3081	474	3.5422	3671	551	3.1418	2269
3.4361	54198	6810	3.9962	38869	6697	3.6797	54668	6071	3.6813	55758	10588	3.5372	51304	6988	4.0471	41585	8580	3.6356	52176	6782	4.2146	43382	7794	4.048	43921	5263	3.4583	44813	12247	3.2608	54858	4992	2.8475	33836	6437	3.0366	18632	4615	3.0025	21430	4962	3.5338	41076	5207	3.8284	45300	5576	4.478	49648
3.6317	4229	464	3.1429	1391	433				3.6495	2416	469	3.2691	3658	600	3.2194	1715	628	3.6574	4374	560	3.7122	2224	566				2.2423	1624	1031	3.2518	5275	483										3.9696	4727	443	4.0984	4232	432
3.3333	50426	6804	2.8159	13750	5369	3.5239	47260	5847	3.3259	47396	11514	3.4422	51816	7538	3.536	27517	8091	3.3647	56609	8878	3.5717	29185	8187	3.6191	52771	8513	3.3993	47693	13578	2.2798	52350	9403	3.1977	52204	7791	3.6811	51561	8170	3.6087	44540	6775	3.3009	52477	7818	3.847	57889	7034	3.7438	44010
3.3337	45917	6194	2.9459	19660	7015	3.7956	36289	3719	3.5035	35391	7602	3.3844	41565	6294	3.1991	21986	8165	3.0654	22815	4403	2.8662	12517	5726	3.7762	34354	4970	3.3001	22996	7013	2.6726	43524	5954	3.0126	25597	4343	2.6442	10848	3527	2.9841	18714	4389	2.672	17918	4128	3.6869	24748	3360	3.3406	18184
3.9139	8545	771	3.075	1888	616	4.1083	8629	712	3.6184	5465	1084	3.7961	7177	817	3.1295	2861	1115	3.9662	9626	995	3.6009	4325	1189	4.1657	6474	715	3.5176	6676	1751	4.6936	24625	830	2.2662	2554	727	2.7039	1776	554	3.1726	2896	596	3.3764	3975	562	3.3173	3905	685	3.9694	4804
3.8832	32603	3005	4.0632	22762	3744	3.0229	9921	1737	3.8986	27568	4503	3.2759	26363	4304	3.5365	15106	4440	3.7474	37584	4521	3.685	10095	2618	3.5037	20486	3580	3.5122	12770	3362	3.3199	46631	4073	3.3751	22717	2998	3.1678	10050	2273	3.0942	12909	2805	3.1396	16314	2718	3.174	15428	2989	3.1195	13864
3.5355	30813	3614	2.6885	10412	4441	2.3216	8434	2401	2.9631	11425	3569	3.1306	19402	3503	2.5918	10515	5949				2.6555	11883	6291	3.6846	23677	3650	2.8789	14039	5733	2.9442	27742	3144	3.7603	32875	3322	3.5545	18816	3255	4.0323	29531	3349	3.8016	31322	3298	4.2995	34055	3024	3.3104	14988
3.2976	6970	964	2.9583	2250	796	3.2875	6086	887	3.038	4872	1445	3.3125	6063	965	3.3615	2691	893	3.9034	10504	1134	3.8071	3248	774	3.4856	4679	828	3.1055	4785	1670	3.1204	10997	1103	3.6991	8053	849	3.7374	5256	801	3.5167	5539	898	3.1572	4393	723	3.6348	6422	904	3.4055	3718
2.8917	12311	2256	2.7158	5142	2152	3.323	18551	2638	3.2282	9694	2520	3.4839	14080	1990	3.6515	6702	1819	2.6228	10984	2881	2.7665	6332	3104	2.6702	8073	2514	2.1523	5267	3559	3.7455	36751	2390	3.7132	18946	1978	3.934	10716	1425	3.7836	11451	1543	2.942	7537	1440	2.9862	7527	1661	3.7104	10981
2.8606	7744	1450	2.5907	3959	1807	3.1014	7991	1325	3.0817	6881	1980	2.2981	4942	1589	2.5244	2537	1504	2.76	8361	1994	2.9577	2902	1246	3.3858	8569	1625	2.8492	4805	2003	3.8513	25798	1559	3.8555	12347	1168	3.8937	7825	1070	4.0644	13010	1443	3.9052	13950	1367	3.7325	11669	1535	3.6789	7867
3.1613	17926	2725	2.5918	2857	1303	3.476	24872	3181	2.9659	11248	3507	2.6136	13233	3419	2.2187	5096	3734	3.0584	17321	3359	2.8281	7013	3294	4.0846	28923	3379	3.3069	18370	5576	3.507	39742	3049	4.0569	39150	3221	4.462	25156	2320	4.2835	29553	2816	3.5095	20804	2682	4.2293	31858	2970	3.9923	24139
3.2689	4437	626	3.0497	1813	602	3.5084	4646	581	3.1984	2453	651	3.5021	4249	593	3.5347	1298	382	3.3455	4587	729	3.4666	2204	665	3.0305	2766	671	2.5779	1773	892	3.242	8461	780	3.8717	6222	582				4.0066	4175	482	2.7292	2073	459	3.2021	2379	452	3.7135	3396
2.6841	30083	6366	2.4612	8758	4373	2.8851	30696	5913	2.8172	19726	6818	2.0129	16434	6439	2.081	7158	5770	3.6753	54100	6841	3.7001	25498	6544	4.1379	55315	6228	3.6527	44846	10711	3.1121	63830	6439	4.1737	62683	4756	4.9432	62920	4157	4.7839	60721	4090	4.0374	58916	5268	4.2254	54514	5096	3.3913	25577
3.2728	6574	925	3.0877	3126	1011	3.8662	7911	772	3.0913	5129	1466	3.0406	4980	957	2.8261	3487	1677	3.1495	4828	879	3.0011	2657	1107	3.5019	4178	731	3.0911	3634	1281	1.9889	4296	944	3.6145	7326	819	3.7658	4156	621	4.0852	6851	749	4.261	9742	746				1.7014	1103
			4.0902	2230	360				3.3724	1913	450										3.677	1392	363				3.2651	1597	499																			2.748	1421
2.8848	5078	935	2.5934	1497	682	1.8888	2199	845	1.9502	1499	945	3.3653	6126	940	3.4222	2637	839	3.4852	6904	996	3.6174	3937	1070	2.8415	3099	857	2.3875	2815	1616	2.2025	5425	1028	4.0888	10140	816	3.913	4758	642	4.4443	9198	784	3.9017	8032	789	4.2609	8640	788	3.7254	4480
3.7208	5555	573	3.843	2406	461	2.8808	2976	575	3.0353	2248	668	3.6808	4801	592	3.9404	1688	375	3.9846	7251	740	4.3024	3703	626	3.5789	3810	632	3.362	3570	1043	2.9953	6628	725	3.256	3607	517				3.4805	2767	460	2.7499	2135	466	3.2086	2617	495	3.0266	2194
						4.0141	5234	461	3.4346	2379	536	3.3844	3302	500	2.6467	975	531	2.5407	1927	535				3.382	2351	447	2.7537	1895	844				3.7741	4446	445							3.1672	2692	440	3.4603	3160	502	4.7294	6999
3.1995	37320	5525	2.7878	16145	6428	3.2022	21996	3401	3.0317	12495	3722	3.4318	32314	4735	3.1278	19954	7786	3.5335	32341	4512	3.3272	18153	6033	3.3472	23361	4550	2.821	17636	7497	2.6179	44077	6263	3.157	27776	4264	3.1855	15107	3375	3.546	30414	4832	3.3756	33154	4690	3.7091	39565	5290	3.7981	33138
			3.2224	1144	337				3.1264	2011	561				3.1347	1679	652				3.8149	1637	388
									3.0749	1304	377	3.468	2925	418				3.5731	4236	575	3.6275	1760	475				2.7099	1272	584
3.1365	2955	457							2.7674	1431	512	3.4398	3191	465	3.2573	1542	550	3.9318	4336	459	3.8081	1705	406				2.7976	1486	642
3.6028	13043	1460	3.385	7713	2030	3.3737	6082	835	3.4899	8744	1896	3.0042	7261	1431	3.2875	5508	1924	2.7687	7028	1666	2.989	2773	1165	3.3816	6094	1159	3.4333	5164	1436	2.4226	8661	1409	4.086	11882	958	3.472	4149	760	3.614	5998	909	2.9083	4791	937	3.5828	6558	957	2.5872	3282
																					3.9037	1566	349				2.9861	1791	679													3.9309	4363	420				2.865	1288
3.7543	8672	874	3.8053	4932	970	4.5154	11491	715	3.7764	6975	1240	3.5726	8269	1099	3.7075	5374	1403	3.0304	3869	765	2.8615	2754	1264	3.4449	4159	757	3.1667	4795	1604	5.2594	47823	1089	2.6732	3652	784	3.2771	3019	633	3.4947	4161	685	4.502	11883	770	3.4314	3449	559	3.2904	3477
3.235	4230	611	2.6823	2094	897	3.5937	6312	744	3.8087	5551	965	2.9806	4777	957	2.7927	2308	1136	3.3994	5937	909	3.1434	2151	812	3.3117	2685	536	3.0789	2301	818	2.9361	6458	736	3.2805	4797	676	3.1969	3501	776	3.3187	3936	732	2.743	3470	761	3.8888	7116	840	3.2433	3169
3.1218	9255	1446	2.8148	3982	1556				2.9604	5390	1687	3.2999	8327	1337	2.8116	4860	2361	3.279	10491	1746	2.7383	3569	1784	3.4182	8613	1597	2.58	6961	3497	2.6378	14435	2023	3.2616	12131	1732	3.9963	11888	1514	3.9226	10975	1343	3.6252	16036	1908	3.9801	14079	1560	2.3382	4178
3.627	6259	689	3.3823	3106	819	3.713	5953	646	3.3923	3461	803	2.4243	2349	692	2.8965	1347	617	2.7021	3577	888	3.1945	2492	908	3.8391	6599	914	3.5167	4012	1053	3.7583	15468	997	3.6856	5610	597				3.5271	3243	522	2.7718	2605	560	3.4324	3297	534	3.6194	3564
			2.6598	1117	486				3.3088	1920	472				3.27	1219	431				2.9854	755	318				3.9979	3122	587
3.2212	7920	1155	2.7975	1502	594	2.9205	3772	709	2.7611	3484	1252	3.0504	6533	1247	2.7458	2063	1049	3.8984	12978	1406	3.3976	3150	997	3.9124	9982	1314	3.2588	8087	2538	2.0514	8925	1878	4.3661	28916	1920	3.5874	9226	1560	3.7648	11515	1572	3.6589	15890	1847	4.0318	14593	1560	2.6718	4443
3.7684	8537	852	3.0979	2158	693	2.1644	2895	919	1.7567	1580	1139	3.0375	5047	972	2.8059	978	477	2.9191	5520	1179	2.724	2379	1201	3.6349	7345	1172	2.7847	4767	2078	3.7073	17506	1169	3.9611	8280	728	3.7353	3676	561	3.9257	5651	690	2.8942	3033	599	3.4603	4312	685	3.29	3163
3.2248	14628	2128	2.8543	4095	1557	3.1309	12563	2041	2.7412	6546	2385	3.1213	12244	2225	2.7309	5059	2599	3.5964	19804	2645	3.288	6299	2151	3.3751	9909	1893	2.7861	8698	3788	3.1166	24333	2447	3.6137	15555	1740	3.6151	10381	1722	3.6056	10922	1665	3.5528	14603	1827	3.8944	16924	1990	3.6964	11828
3.7511	14435	1458	3.1245	2915	919	3.4897	9701	1229	3.3204	6918	1687				3.294	4771	1659				3.2116	3280	1181	3.1223	5566	1267				2.9848	13795	1520	3.9377	14873	1329	3.9165	8967	1207				2.6739	6498	1495	3.2687	10649	1932	3.2513	5729
																																																3.2931	5672
3.5218	46376	5491	3.093	8761	2823	3.6884	41771	4611	2.9596	23120	7240	3.338	39124	6118	2.8595	13589	6386	3.5908	36643	4913	3.2138	13390	4814	3.5879	29137	4803	2.7486	26723	11944	2.4439	39968	6407	3.7227	41874	4343	3.4333	19596	3687	3.4505	32413	5502	2.8736	18000	3606	3.5912	27204	3947	2.7662	12429
3.617	7001	776	2.9322	1388	500	4.3487	10437	729	3.8322	4385	750	3.9383	7649	789	3.5481	2929	854	3.1398	4752	871	2.9539	2172	935	2.6508	1882	594	2.228	1753	1124	3.9063	12807	745	3.2048	4222	627	3.8896	4047	555	3.8047	4383	582	1.7409	1161	510	2.1041	1522	619	3.6596	3448
3.6316	24187	2654	3.7106	14208	2984	3.2267	16458	2502	3.5681	16081	3303	3.403	20082	3002	3.8353	10580	2528	3.7331	28974	3520	4.2169	17712	3177	3.7087	21424	3248	3.985	20579	3904	2.7147	27011	3589	2.5017	13186	3188	2.4455	7276	2715	2.5842	9320	2884	3.3743	17876	2531	3.4085	16032	2640	3.2385	10233
3.1193	3099	485	2.5194	807	387				2.8326	1196	409	3.3866	3188	482	2.8012	1171	573	3.353	2941	465							2.5355	2152	1115	3.4238	6472	526	3.9932	6280	540	4.1676	3572	404	4.3792	4699	419	2.6008	2198	532	3.2324	2580	480	3.816	3430
2.9357	5581	992	2.4347	761	387	3.2065	6143	947	2.9409	3045	966	2.8964	5476	1163	2.6486	1583	861	3.2427	6117	1044	3.1123	2100	810	3.198	4741	1024	2.6782	3160	1483	2.7659	7658	982	3.5285	6750	801	3.6986	3871	606	4.0859	6653	727	3.3378	5213	757	3.6654	6197	854	3.4885	5386
3.2022	7478	1105	3.0779	3283	1069	2.6854	4475	990	2.4122	3389	1551	3.2135	6347	1082	3.1525	4213	1616	3.7163	9096	1118	3.6939	4780	1232	3.4062	4530	847	3.0892	5156	1820	2.9835	11471	1265	3.9767	10612	923	3.5456	4556	793	3.4998	4877	800	3.4853	6041	792	3.4764	5996	942	2.8253	3075
3.4008	35491	4570	3.0771	6384	2080	3.7456	36806	3905	3.3298	23134	5605	3.5865	32993	4343	3.3246	14029	4776	3.4013	30306	4634	3.1482	10677	4017	3.3881	23953	4535	2.7833	17679	7714	3.0048	40297	4379	3.232	31036	4523	3.5638	14091	2422	3.619	24618	3718	3.152	16825	2779	3.053	15374	3239	3.3154	14012
3.0494	4109	675	2.8491	1119	427	2.7557	3379	712	2.5186	1616	687	2.5949	2598	680	2.7641	972	488	3.0935	4232	801	3.3186	2360	789	3.4473	3489	634	3.1713	3062	1021	3.3869	8623	719	3.599	4407	498	3.6218	2780	459	3.9446	4041	487	3.1875	2873	463	3.3567	2900	495	3.7457	3037
															3.1357	1273	494				3.2851	979	335				3.2005	1576	515
									3.7688	1936	346							2.7102	4298	1061							3.6858	2369	553
3.8428	24898	2360	3.3358	8736	2379	4.387	29448	2003	3.5604	18195	3757	3.7797	21836	2514	3.1866	11543	4324	3.4522	16714	2467	3.2951	7607	2585	3.6516	13720	2164	3.0524	12226	4427	3.9177	47701	2753	2.8177	15133	2939	3.0308	5963	1483	2.7611	2623	718	2.7882	10280	2185	2.9359	11444	2615	3.7417	15119
									2.2376	968	500	4.0485	4510	431										3.7562	3129	459	3.4606	2800	764	1.8826	2118	501
3.9391	31174	2764	3.546	11262	2651	4.1934	34659	2696	3.6403	19850	3878	3.1953	16329	2819	2.9131	9700	4392	1.8267	5588	2545	1.8154	3349	3174	3.4314	13084	2404	2.6407	10293	4958	3.9663	43617	2434	3.4014	17748	2300	3.7166	14081	2177	3.4072	13841	2421	4.1967	26140	2093	3.4552	13423	2140	2.4804	6000
3.9253	37156	3326	3.5288	10398	2477	3.5715	8496	1017	3.0565	17042	4990	3.4807	21602	3060	2.7997	13113	6423	3.619	22603	2972	3.1798	11405	4198	3.293	13890	2809	2.78	14750	6451	3.3161	40764	3570	3.2548	22698	3256	3.1514	9840	2251	3.3889	12701	2250	2.9402	14292	2734	3.2955	15784	2811	3.3947	11868
3.4202	53918	6850	3.3763	26094	6909	3.4084	53555	7178	3.4399	36498	8193	3.2319	42928	7225	3.3068	26276	9056	2.6509	30091	7740	2.9263	22430	9842	3.4692	34847	6237	3.2311	34078	10902	2.2691	45329	8202	3.8299	53723	5173	3.6372	25797	4214	3.4073	32362	5660	2.6368	22955	5419	3.6447	44541	6227	2.5027	15592
3.196	27243	4043	3.4419	16809	4253	3.2982	23461	3394	3.1085	18843	5322	2.3317	11397	3580	3.3223	12608	4299	2.4972	15486	4431	3.1053	13945	5405	3.4143	22741	4228	3.4428	18024	4979	2.9477	42581	4814	3.9621	41226	3622	3.8761	14564	2016	3.7388	18173	2526	2.4712	11953	3165	3.5807	17250	2521	2.8425	11335
2.7967	6259	1225	2.5943	2058	937	2.4037	1848	497	2.8188	2572	888	3.2462	7501	1250	3.2892	5102	1780	3.9251	12609	1341	3.8026	3899	932	3.0882	5050	1177	3.1343	5577	1908	2.7873	11057	1397	3.6966	14250	1505	3.871	7393	1027	3.8228	12644	1658	3.3604	8639	1235	3.9692	13704	1530	3.415	5994
2.8191	3347	645	2.7198	1809	755	3.3833	4722	644	3.4287	2440	552	2.5774	2310	612	2.7639	1412	709	3.2427	3457	590	3.5377	1894	544				3.3938	1823	521	3.8198	8079	499													3.6749	3287	450
2.854	25758	4845	2.2264	4963	2916	2.2844	3485	1018	3.3597	17113	4061	2.5411	17333	4709	2.0652	5486	4471	1.7505	7292	3501	1.1883	1969	2882	3.5603	20354	3420	2.9692	16914	6488	3.6462	49551	3452	4.1479	41958	3241	4.7464	40583	3073	4.4629	41013	3451	3.9942	42103	3879	4.3041	40174	3556	2.999	14761
2.8827	2614	482	2.7267	898	373				3.0372	1695	503	2.4762	2136	607	2.6835	1424	756	2.4435	1660	493	2.4986	837	494				3.6049	3937	972	3.3372	6257	540	3.6107	4666	523	3.9864	3704	475				4.646	9123	535	3.6606	3052	422	1.4005	531
																					3.6962	1329	342				4.64	6026	726																			1.1733	476
3.234	17171	2482	3.0384	10766	3603	3.5633	21781	2622	3.2466	14011	3596	3.1191	15000	2730	3.1107	7537	2976	3.3396	18949	3024	3.4198	8406	2620	3.4882	14125	2495	3.1535	12637	4266	3.9395	41619	2366	3.7053	15527	1630	3.2404	7430	1598	3.2828	10248	1954	2.4376	6671	1808	2.598	7060	2039	3.935	15652
3.2525	9229	1317	3.0321	4531	1523	2.6655	2822	633	2.9916	2527	774	3.0968	5789	1070	3.0295	3572	1492	2.8545	5784	1292	2.9482	3531	1526	3.2336	4959	1045				2.1871	8051	1542	3.3797	8939	1176	3.3382	5981	1202	3.6285	9091	1364	3.1285	8780	1474	3.5629	11240	1663	2.4477	3794
2.5232	5233	1238	2.184	1742	1054	2.9927	7422	1327	2.7485	3680	1334	2.7415	5278	1248	2.5535	3014	1751	2.1637	3819	1377	2.0479	1924	1552	3.9986	6919	858	3.1961	6038	1979	3.0254	11463	1228	3.6774	6830	731	4.1231	5821	679	4.1408	7472	786	4.4566	11650	779	3.4163	5715	936	1.625	1398
			3.1242	1259	397				2.9565	1128	354				3.7526	1972	499	3.2136	2607	454	3.6374	1802	483				2.3002	728	444
4.2296	46998	3407	3.7495	11892	2431	4.3014	47911	3458	3.9129	29383	4752	3.6982	29559	3601	3.4612	11376	3523	3.5092	31899	4526	3.4257	10815	3357	4.0315	29519	3578	3.474	22957	6206	2.2105	26198	4937	3.0458	16905	2803	3.2567	15170	3226	3.0477	14634	3284	2.9869	17759	3289	2.8903	14624	3449	1.9661	3103
3.1005	6994	1109	3.3616	4643	1242	2.7024	4400	962	2.7001	2953	1107	2.5257	3292	904	3.1017	2001	795	3.5744	8458	1147	4.2044	7196	1302	4.0053	8693	1073	3.939	7383	1446	3.2238	11911	1112	2.9676	4393	769				3.0167	3114	714	3.5486	3985	500	3.3807	3455	580	3.8594	4929
3.3703	7870	1035	3.1783	1498	455	3.4487	7665	999	3.1333	4070	1130	3.4359	7227	1056	3.2596	3218	1146	3.1531	6740	1224	3.3095	2687	904	3.2166	4957	1057	2.8992	4515	1818	2.1126	6282	1267	4.0284	11643	977	3.9661	5859	762	3.9862	7618	892	2.7235	4512	1003	3.2525	6317	1159	2.9297	4237
			2.4921	710	347										3.3836	1732	566
3.14	39895	6155	3.0589	12026	3968	3.4797	40097	5115	3.3144	19899	4873	2.7287	19677	4694	2.5936	8764	4952	3.458	38303	5631	3.4157	16464	5146	3.9216	45030	5890	3.6358	35997	8699	2.4804	42303	6612	3.4843	40970	5013	3.322	26062	5297	3.4894	42347	6997	3.2943	41694	6240	3.5215	42374	6452	3.4228	31840
3.2793	46288	6484	3.0424	15494	5171	3.2431	45242	6800	2.7461	31586	11469	2.7734	32255	7460	2.4986	9160	5528	3.3134	44187	7181	3.2883	18804	6420	3.6556	46176	7263	2.9762	44146	16852	2.2237	44963	8396	3.6014	49028	5531	3.9166	39320	5292	3.7427	38776	5375	3.3771	40337	5700	3.513	43939	6730	3.2529	27378
3.5642	5236	602	3.6178	2862	641				3.4245	3244	736	3.4197	5502	813	3.658	4075	1101	3.212	4824	841	3.2107	1002	361				2.9841	1857	705	3.8771	13932	827	2.6254	2884	640				2.7077	1968	559	2.4615	1857	495	2.2342	1862	692	2.5013	1693
2.9766	3351	579	2.4938	1012	494	3.2267	3526	536	2.7335	2236	819	3.2264	4007	677	2.8713	2214	1032	3.663	4383	559	3.3797	2122	680	3.0677	2483	587	2.8928	1842	745	3.5921	7162	518	4.0257	6209	522							2.7605	2400	520				3.5099	2317
												3.5763	3651	484	3.17	1111	421	3.4097	3151	479	3.1107	1098	424				2.8292	1552	656																3.2041	2261	429	3.1704	1819
3.8765	8575	794	3.7782	3982	798	2.1007	1926	639	1.8023	839	586	2.9128	2767	581	2.9172	1475	666							3.6859	3467	534	3.1815	4198	1390	4.2639	19317	877	3.5598	6304	732	3.9058	5177	702	4.1989	7868	795	2.9076	4104	803	2.8407	3888	949	1.8801	1783
3.0246	13493	2255	2.6008	2813	1275	3.4048	10308	1385	3.2449	10437	2682	2.8105	9982	2250	2.7784	3458	1719	2.5787	9060	2450	2.3891	2051	1306	2.8764	5668	1530	2.5413	5556	2867	2.7836	20155	2553	3.6201	14933	1663	3.6788	9609	1525	3.7879	12021	1615	2.6775	7965	1828	3.3113	9844	1734	3.6598	8596
3.6329	5108	560	3.097	1139	366	2.642	2044	466	2.0885	955	547	3.4826	3584	507	3.0855	1767	710	3.0567	2771	538	2.8539	971	448	3.4494	2761	501	2.5509	2376	1218	3.4612	7134	565	4.1892	7034	528				4.1587	4774	496	2.5965	1792	435	3.282	2826	508	3.0945	2084
1.8154	2720	1051	1.825	1509	1171	2.87	4495	875	2.3055	2983	1470	1.9926	2562	1018	1.9636	1904	1665	2.2226	3357	1162	2.3595	2057	1337	3.6254	6550	1052	3.2759	6149	1907	3.0003	9669	1054	4.5981	18607	1052	5.2449	17761	952	4.9166	15885	976	4.7233	16696	928	3.204	2340	444	2.6667	2858
3.1125	6633	1043	3.0317	2314	778	3.5438	4663	569	3.7069	6765	1262	2.8915	5561	1185	3.1846	2735	1026	3.4949	5520	791	3.6001	2614	719	2.9515	3645	934	2.8312	3537	1493	4.0382	26729	1419	2.7571	4231	857	3.0385	2866	709	2.9615	3568	850	3.3982	6635	924	3.4034	5077	839	3.5099	5420
2.5614	6033	1390	2.3585	2559	1372				2.7042	4663	1743										1.9933	2256	1890										3.4883	12998	1586	4.1285	11591	1347	3.97	10995	1302	3.3007	11913	1775	3.1294	10019	2002	3.1348	8192
3.5404	4175	488				2.445	2005	524	2.5415	1422	595	3.6935	6357	777	3.3315	1278	433	4.3335	8848	709	3.8902	3334	750	4.6738	7559	587	3.9864	5266	998	2.0104	2753	596	4.1015	7309	583	1.9455	813	429	2.1022	1423	615	4.0107	6115	557	3.9476	5109	579	1.1254	490
3.2932	11641	1615	2.8571	4269	1620	3.5482	10497	1277	3.1281	7081	1973	3.1467	8664	1547	3.1419	6822	2636	2.7817	6521	1532	2.7675	3997	1958	3.7119	9731	1472	3.1366	8294	2833	2.3411	9992	1720	3.0384	9354	1559	2.7212	3650	1125	2.4742	3821	1276	2.497	5406	1406	3.6121	8070	1154	2.3348	2960
3.9097	44026	3984	3.1524	11053	3418	2.505	9266	2323	3.3576	16591	3943	3.7606	36384	4245	3.4495	17790	5554	4.0833	48675	4639	3.9566	22068	4741	4.2432	46968	4916	3.7252	31145	7074	3.3162	50499	4422	2.0557	13292	4378	2.0228	8931	4467	2.0341	10513	4763	4.24	48700	3784	4.4289	45072	3659	4.4732	39738
3.1013	13788	2185	3.0577	7268	2400	3.5437	15848	1934	3.5847	10249	2081	2.8791	10496	2256	3.5124	7488	2238	2.9843	11315	2310	3.4849	8734	2602	2.7377	7595	2257	2.6448	6198	2977	3.1542	26282	2575	3.3925	12869	1678	3.7951	9876	1446	3.7829	13767	1856	2.363	5592	1596	2.9633	6842	1534	3.2345	7683
3.2597	3796	539	3.2917	1560	438				3.3637	2286	541	3.5265	4161	571	3.8988	2143	490	2.9109	3352	720	3.296	1858	631	3.6274	4040	648	3.4108	3059	864	2.237	3940	729	3.0295	3870	649				2.1078	1324	570	2.3304	1843	538	3.2004	2208	420	2.2394	1167
3.7689	12058	1203	3.4343	3047	775	3.4101	7933	1062	3.0247	6561	1964	3.1614	8006	1415	3.096	2324	927	3.6225	10765	1412	3.5287	3242	937	3.3169	6918	1376	2.7472	5467	2446	4.105	28626	1451	2.7833	5440	1082	2.9042	3510	953	2.9649	4258	1012	3.4841	7446	977	3.7941	8235	1038	2.6799	3078
3.1536	18890	2887	3.0412	8787	2935	3.2354	15043	2273	3.0018	9598	2919	3.1634	14471	2554	2.2294	9436	6863	2.9813	16288	3332	3.1445	8804	3321	3.2673	13616	2803	3.044	11524	4197	3.6183	32792	2329	2.7843	11667	2319	2.8337	3795	1082	2.8945	6572	1640	2.7721	8961	1926	3.3711	9349	1580	3.5658	10665
2.843	3002	569	2.6709	1443	623	2.8547	2638	519	2.2597	1840	936	3.7425	5434	642	3.6366	3643	999	3.8098	5330	614	3.5987	3207	883	2.8535	2432	667	2.0455	1847	1344	2.2586	3621	660	4.8582	11650	550	4.8525	6581	463	4.2162	4968	496	3.4362	3841	521				2.4646	1653
3.0848	5671	909	2.4885	994	487	3.7963	8142	834	3.2273	5067	1318	3.0672	5083	959	2.4925	1216	737	2.7032	4281	1062	2.2319	1214	862	3.0064	4050	999	2.3252	3148	1887	3.3034	14567	1287	3.3545	7776	1041	3.6977	5605	878	3.7494	7052	973	2.985	5549	1029	3.1907	5389	1032	3.099	4328
3.503	40381	4844	3.719	24741	5166	4.4157	36474	2432	4.0902	40134	5740	3.3542	30337	4691	3.3488	22878	7659	2.0808	19237	7346	2.0207	8479	6970	2.2603	13917	5758	1.6726	13839	13040	2.6764	33619	4587				2.5514	16093	5580
3.218	36577	5346	2.9872	6059	2101	1.4626	10458	5400	1.2237	6541	6823	3.4507	37185	5378	3.4223	10517	3346	2.9204	29157	6222	2.9346	8852	3862	3.1122	24268	5563	2.7647	19407	8578	2.1265	32035	6399	3.6463	39678	4339	3.8362	28200	4013	3.8921	37350	4668	3.3133	30880	4561	3.8568	41289	4983	2.7534	16595
									3.1646	1303	354				2.8502	1110	525				2.6979	605	311
2.8513	7280	1372	2.3389	1691	919	2.8683	6147	1198	2.723	4079	1505	2.5743	5454	1448	2.6384	1486	814	3.4663	11774	1721	3.5105	5863	1716	3.3512	8459	1643	2.9468	6245	2433	2.3286	9174	1593	2.6985	4987	1052	3.1415	4437	1022	2.9887	4423	1034	3.7488	6693	731	3.6489	5660	789	3.2752	3742
3.3421	4817	646	2.8902	1092	405	3.4105	4117	551	3.3561	3657	870	3.5454	4600	623	3.3873	1761	574	2.9195	2988	638	2.6713	762	399	3.5394	3279	559	3.3039	3715	1130	2.1964	3999	761	2.9545	3759	664	2.7598	2006	602	2.7069	1886	536	2.4734	2016	533	3.8254	4305	531	2.3145	1115
4.2506	8454	604	4.4104	4911	635	3.8979	5426	518	3.849	3354	567	3.8001	4669	530	4.3976	3850	623	2.1929	1800	636	2.9318	1455	636	2.578	1702	565	2.7687	1520	670	2.1165	3147	633	2.1736	1789	543				1.5628	847	532	1.4958	947	493	2.9768	2116	470	2.0069	890
3.4813	44902	5468	3.3859	52613	13839	3.9569	46714	4281	3.1205	52226	14629	3.453	42925	6198	4.1732	46465	8784	2.2808	42721	14202	2.8532	43796	20217	2.7011	41699	12710	2.1558	46610	31419	2.4176	42461	6932	2.3487	41913	11267	3.1281	38154	8870	2.7237	39713	11156	2.3952	30479	8507	3.1877	41542	7972	3.3102	39040
2.0856	22918	7343	3.6946	35986	7642	0.7873	6875	5669	3.4093	23049	5285	0.0588	4329	6572				2.5058	24723	7032	4.3947	44224	7013				3.7867	47167	10266	1.8088	25940	6458				4.7022	62732	4898	3.76	43719	5988	3.4479	47049	6330	4.2356	45703	4242	4.2805	47013
3.5619	6669	768	3.6822	4001	857	2.6391	2749	628	2.3362	1820	878	2.9018	3611	764	3.0455	2716	1122	2.5692	3005	818	2.7968	1375	660	3.0529	2734	653	2.5304	2358	1226	2.3656	4461	755	3.3628	4733	630	3.5919	3257	549	3.6816	3658	529	2.6568	2547	593	3.1731	3518	682	3.0766	2766
3.5679	35472	4068	3.3222	14012	3852	2.1982	3157	979	3.5194	18395	3908	3.2514	26654	4426	3.1311	14485	5639	3.6271	35350	4622	2.9835	4536	1913	3.1146	12143	2779	3.0256	10323	3808	3.0741	41855	4335	3.4937	29236	3554	3.4734	17651	3230	3.7687	24776	3373	3.1336	19499	3262	3.8136	29938	3723	3.3849	15882
3.3966	11344	1465	3.3715	7122	1892	3.0997	8572	1423	2.7399	5021	1831	4.1968	15865	1368	4.4026	11162	1800	3.8324	15008	1702	4.057	10779	2160	3.4275	8278	1525	3.0868	6904	2441	1.4733	5988	1881	3.6082	10580	1188	3.3452	3600	720	3.3699	7404	1329	2.4448	3927	1059	2.9366	4545	1038	2.2744	2806
3.3766	15427	2020	2.5891	4714	2154	2.7439	2975	632	2.479	4877	2131	3.1297	11596	2095	2.4151	5109	3267	4.1766	26428	2361	3.5726	10016	2808	3.9615	19821	2522	2.9634	11131	4287	3.3201	31925	2788	3.2648	15590	2221	2.8444	7703	2180	3.0647	9735	2159	3.9921	24527	2263	4.2196	19445	1825	3.3606	11697
3.4563	43397	5377	3.8424	30687	5882	3.4484	40855	5326	3.907	31499	5115	2.7287	25398	6059	3.2863	16751	5856	3.253	34032	5767	3.7017	20460	5245	3.1634	23712	5246	3.2033	18759	6118	3.2719	59102	5337	2.8669	32678	6134	2.9398	18880	5001	3.0198	26216	5998	2.7442	21887	4796	2.7848	27084	6872	2.8782	22919
3.0886	3728	596	3.1662	2021	619				2.8031	1974	689	2.9344	2920	604	3.1472	1543	594	3.1274	3067	567	3.5106	1418	415	2.9149	1697	446	3.2147	1808	585	2.6212	3527	500													3.5754	2986	438	2.5174	1069
3.4743	5320	651	3.3479	2233	603				3.2824	3427	858	3.4864	5415	764	3.1564	2873	1099	2.653	2924	751	2.5679	1543	868	3.1635	2459	544	2.7083	2080	956	3.2656	6384	579	3.3664	4022	534							1.9716	1170	438
2.83	17756	3396	2.1692	7309	4468	3.341	20471	2875	3.126	21613	6031	3.7372	27578	3270	3.3089	16277	5602	2.4873	13432	3870	2.1221	4932	3779	3.0502	14747	3529	2.3161	9085	5480	3.2189	40830	3825	3.2557	23612	3385	3.2333	12479	2697	3.1174	12234	2616	2.2001	9752	3116	2.8088	3815	952	3.17	12044
2.9348	2873	511	3.2708	2022	576	3.019	3224	566	3.372	2125	500	2.6035	2087	543	3.1213	1814	711	2.6654	2847	725	3.2674	1784	618	2.9379	2652	686	2.9538	2280	884	4.3101	16693	734										3.8018	3980	419				2.4245	1397
4.4975	7906	476	3.5474	1837	432				3.2393	3109	802	4.5533	8775	591	4.0991	3844	765	2.6546	3013	773	3.4971	2471	730	3.085	3018	705	2.4651	2215	1205	3.3384	6065	523	2.4037	2110	546							1.8911	1200	475	2.353	1233	422	1.3207	739
3.8668	51288	4781	4.0227	21098	3569	3.8063	43373	4412	3.4836	39339	8567	3.795	42758	4871	3.1662	19993	7596	3.6172	43045	5667	3.3397	17783	5859	3.9539	40601	5193	3.017	25407	9428	2.5825	30264	4407	3.374	34623	4573	3.4414	18279	3420	3.4663	29191	4901	2.9316	22179	4268	3.8928	42264	4975	1.5768	7643
3.1654	18254	2767	3.5804	11934	2743	3.1013	16620	2756	3.5793	14063	2866	2.3664	9969	3057	2.8876	6618	3050	2.8131	13368	3073							2.8182	6398	2725
2.8642	2966	554	2.3715	702	373	2.9636	2516	459	2.5873	2013	816	3.2414	3750	627	2.7861	1812	896	2.9387	3213	677	2.6539	1034	548	2.8785	1881	507	2.0977	1405	986	2.9194	5586	644	3.6976	5600	591							3.6846	5018	573	4.1142	5596	565	3.1963	2472
2.6977	52055	10912	2.1705	12645	7723	3.02	50387	8840	2.7744	35399	12604	2.8758	51492	11093	2.5665	21081	12138	2.7514	44092	10578	2.3224	17509	11677	3.4683	48091	8613	2.7846	39120	17054	1.9047	50152	11683	3.1217	50598	7960	3.832	50834	7255	3.5291	53677	8628	3.0703	47078	8229	3.2599	51075	9323	3.2892	43374
3.8909	31961	2930	3.2014	8364	2500	3.3778	13805	1890	3.3754	17147	4025	3.5358	26618	3629	3.097	12007	4786	3.4193	22820	3446	3.0517	9183	3694	3.8446	18264	2520	2.9463	15485	6035	2.6687	19858	2724	3.1701	23303	3545	3.4606	15269	2819	3.143	12753	2679	3.1004	17700	3030	2.9744	12064	2684	2.0496	4918
3.3023	5716	788	3.0231	2241	758	3.0326	3358	584	2.9019	3200	1043	3.5022	5059	706	3.2906	3463	1207	3.5777	5506	745	3.6798	2674	696	3.2964	3301	666	2.8009	2596	1119	3.2901	7839	699	3.0456	3624	601	2.9549	2224	583	2.6381	2090	623	2.9606	3282	619	3.1527	3011	592	3.4092	2961
									3.6669	2972	570				3.0827	1622	653				2.514	661	386				2.8505	1479	616
3.1936	3942	586	2.7879	1394	555				2.9319	1300	415	3.0576	2501	475	2.8364	1669	797	3.7706	6919	819	3.4008	2226	703	3.3825	4067	773	3.1871	3132	1033	3.8561	15357	925	2.7296	3473	717	2.8538	2760	776	2.7537	2188	602	3.0041	3459	633	3.3693	4273	723	3.6274	4353
												3.5775	3103	411													2.6078	1591	784													2.4033	1434	398	3.3869	2375	397	2.0518	978
4.058	9112	744	3.24	2395	697				3.5885	2879	583	3.1275	3316	600	2.8159	1790	867	3.3421	3716	592	2.717	1299	659	3.646	4080	646	3.0893	3077	1086	2.2345	4694	870	4.8444	16679	795	4.6918	9244	727	4.8865	12162	763	2.6694	3865	892	4.1213	8500	854	2.4697	2166
2.9265	20119	3599	2.333	4805	2622	3.4826	24900	3170	3.0213	13135	3941	3.4444	23296	3384	2.993	8576	3674	3.2093	17421	3043	2.7452	6959	3462	2.6784	9398	2910	2.0197	6802	5039	2.8723	31667	3772	3.636	22162	2441	4.0774	19519	2350	3.8762	23415	2959	3.0632	15228	2675	3.0788	10471	2167	3.0731	9208
			2.1155	539	342				2.4759	934	409				2.4291	799	506	4.0066	4139	416	3.6646	1380	363	2.8493	1567	431	2.07	1272	910	3.5738	6976	511										2.7759	1880	403				4.2155	4139
3.4489	23020	2867	3.1821	10316	3125	4.0463	15221	1311	3.0042	10744	3262	3.171	17726	3112	2.6962	9290	4889	3.4622	23386	3428	3.2892	13124	4478	3.5253	20296	3494	2.7925	14000	6070	2.5665	26827	3950	2.5747	13766	3164	2.8989	10117	2757	3.086	13609	2974	2.8356	16283	3349	3.1168	12894	2599	2.961	11550
3.2181	9203	1345	3.0319	3983	1339	3.3997	8521	1149	3.0526	5521	1621	3.1688	7729	1359	2.9253	5245	2355	3.0255	6245	1239	2.984	3475	1465	3.1313	5530	1251	2.5482	5090	2614	4.0132	28213	1524	2.8585	6250	1180	3.0368	3755	930	2.8275	3791	991	3.1713	7240	1180	3.2197	4374	821	3.1413	4238
3.128	17350	2699	2.9456	3735	1333	3.3741	17959	2465	2.8566	9247	3110	3.0649	15379	2906	2.9171	6985	3154	3.2075	15164	2652	3.3117	6698	2250	2.9697	9343	2364	2.5346	7777	4032	2.8591	22402	2693	3.4304	14345	1822	3.3801	7479	1460	3.3902	10594	1875	2.7604	6890	1493	3.2717	9064	1641	3.2712	8787
															3.5149	1106	330										2.5014	803	426
3.364	45968	6072	3.0549	18226	6030	3.3081	38085	5472	2.8732	26742	8891	3.2488	37849	6296	2.9976	22529	9621	3.5408	46343	6433	3.4468	20314	6214	3.2143	21619	4617	2.7483	23986	10723	2.6068	54264	7770	3.0913	36242	5823	3.0043	17193	4355	2.9155	19675	4839	3.5676	39456	4886	3.7617	41594	5362	2.7526	17653
2.9077	3559	645	2.7006	2064	873				2.068	778	452	3.4509	4080	590	3.59	2934	831	3.3076	4229	690	3.2501	2048	718	2.957	2562	654	2.8613	2944	1217	3.7059	10697	715	3.3653	4335	576	3.1614	2267	515	3.3018	3837	722	2.4032	2522	700	2.8874	2539	600	3.0188	2895
						3.3245	3921	557	2.9916	1479	453	3.2883	3256	527	2.9596	999	438				3.2016	1379	500	3.6584	3631	570				2.8199	3813	471	2.9044	2455	449							2.8295	2106	435	3.4787	3513	551	2.9026	1666
3.2038	53202	7853	3.7029	40067	8460	3.2842	41992	6134	3.3844	30881	7204	3.3006	38041	6105	3.665	26823	7212	3.0982	49441	9327	3.9769	48258	10223	3.1791	40422	8846	2.9653	30008	11542	2.0094	39374	8530	3.2829	44305	6233	3.5421	15778	2753	3.6244	33156	4989	2.5587	19149	4772	3.416	25992	4258	2.328	17403
4.1002	50811	4029	3.5698	21792	5046	3.3741	8007	1099	3.4364	15972	3594	3.9159	34154	3578	3.0925	15971	6386	3.7993	39408	4573	3.0268	15418	6310	4.0366	40694	4915	2.8887	21264	8625	2.8014	46915	5870	3.2344	31581	4595	3.4711	21268	3898	3.5012	27685	4537	2.9732	20790	3887	3.7854	32181	4081	1.4207	5479
															2.6596	704	380																															2.0843	744
2.9481	13755	2424	2.8898	6157	2284	3.2252	14858	2261	3.2115	10666	2805	3.0147	14428	2823	3.4798	7625	2331	2.9563	13529	2816	3.3147	10414	3491	2.9922	10397	2590	2.7984	9150	3951	2.4161	19067	3116	3.1333	14476	2259	3.2595	6356	1349	3.0965	8675	1882	2.7414	6554	1439	2.6354	5970	1680	3.042	7247
3.7248	13921	1432	2.8163	2923	1141	3.9628	9138	834	2.9712	5260	1634	3.5018	9571	1336	2.8307	3738	1792	3.5499	11665	1609	3.1392	3859	1461	3.6034	9848	1606	3.0527	6853	2481	3.3909	18425	1532	2.4514	7234	1811	2.7361	4786	1460	2.6882	4946	1424	2.6792	8476	1943	3.3734	7847	1324	3.0735	6568
3.0067	7003	1185	2.7566	1578	642	2.4148	4414	1178	2.1628	2386	1298	2.7716	4789	1109	2.729	2354	1211	3.2601	6316	1065	3.2757	3008	1036	3.5268	6344	1091	3.2741	5871	1823	2.2699	6558	1186	3.0986	5949	951	3.0521	2726	668	3.7368	7156	996	3.148	4679	775	3.2652	5306	965	2.7031	2702
2.7873	3797	748	2.978	2708	945	2.8164	4648	939	2.7031	3403	1273	3.0595	5267	999	3.36	2872	954	3.2129	6325	1102	3.6415	3371	901	3.0471	3974	953	2.9963	3456	1301	2.4241	5021	816	2.7823	3115	620	2.7252	1695	521	2.9032	2693	668	2.6935	2767	628	2.9034	3038	710	3.2489	2744
2.9365	20372	3619	2.4725	6098	3021	2.7981	13875	2839	2.4411	9849	4418	3.1897	19994	3465	2.8102	9898	4813	3.2469	19874	3382	3.0915	8704	3406	3.3985	15268	2870	2.8697	14794	6080	2.5734	24880	3646	3.6961	30497	3222	3.5741	12985	2216	3.3643	17220	3103	2.9879	15940	2950	3.3966	19490	3236	2.9185	11157
																											3.1849	2437	805	2.1896	2479	474	2.6815	2127	454							4.0177	5152	467	2.9894	1962	432
															3.224	1326	484				2.9083	880	391				2.9128	1434	572				2.5162	2160	517	2.3518	1100	438	2.53	1410	453	3.7224	3704	412	4.0987	4321	441	4.1224	3409
3.4237	17714	2245	3.1616	7417	2279	2.6271	6147	1416	3.1299	5559	1547	2.4855	6460	1824	2.5841	5199	2957	3.2441	13020	2220	3.2908	5774	1968	3.1192	8421	1921	2.9651	12792	4921	3.5616	30066	2221	3.2453	16434	2373	2.724	5926	1823	3.0945	10099	2194	3.1366	10219	1706	3.27	12970	2351	3.4775	11167
3.2197	7124	1040	3.1919	1592	479	3.9015	10438	994	3.5957	6779	1366	2.4494	3682	1066	2.3787	2115	1387	2.6249	4582	1200	2.8239	1556	733	3.5335	5205	891	3.2776	4881	1512	3.1792	10977	1057	3.399	7072	918	3.3208	3102	631	3.5952	6148	944	2.4347	3049	828	3.0865	4576	942	2.7974	2850
3.1138	6588	1035	2.3083	744	413	3.4736	8259	1058	2.9055	3048	991	2.7145	4678	1127	2.0782	1357	1096	3.1014	7188	1353	2.5149	1537	897	3.3401	5533	1083	2.5017	3620	1920	2.552	8983	1336	3.2917	9590	1341	3.302	5231	1078	3.5672	6490	1016	3.6895	9728	1107	3.6963	8303	1120	2.8321	3764
3.0118	18113	3054	2.894	10498	3883	2.9834	14549	2618	3.0211	12583	3776	2.967	14745	2982	3.0927	11168	4465	2.6042	11510	3058	2.8833	7189	3250	2.8698	10591	2872	2.7148	11277	5160	2.6492	28007	3894	2.9262	17713	3191	2.9713	9889	2563	3.0298	12526	2846	2.5768	12195	3001	2.972	7211	1607	3.1303	6263
2.8263	49481	9488	3.1566	39376	12141	2.5295	37591	9265	2.5617	27386	11300	3.1363	47888	8612	3.5156	44780	13354	3.2398	49211	8416	3.8151	31033	7354	3.0798	31534	7393	2.9605	25752	9938	2.0767	45545	9417	3.1919	47689	7146	3.8371	46190	6569	3.4643	46455	7810	3.1019	36582	6256	3.3301	46358	8060	2.9714	28378
2.4514	10806	2687	2.2294	3764	2207	2.3185	3032	865	2.2388	7659	3953	2.8618	10739	2336	2.3579	6735	4481	3.211	16273	2839	2.9832	5545	2339	3.4692	12046	2156	3.0684	10790	3864	3.0204	29359	3156	4.5834	47920	2737	5.1251	30974	1804	4.5327	9767	783	3.8848	23473	2333	3.785	16729	2122	1.8827	4266
2.5671	3194	733	1.849	1191	909	2.5426	2436	595	2.2566	2199	1121	2.8985	3480	738	2.8814	2141	991	3.3751	4502	701	2.6768	1641	856	3.2319	3261	688	2.2291	1450	929	2.5928	5969	863	3.7918	7434	735	3.9722	4355	564	3.9859	5900	691	3.476	5411	714				4.0251	5037
4.1014	41538	3291	3.7421	19399	3986	4.5578	40465	2445	4.2556	22732	2899	3.2829	23574	3830	3.524	17718	5253	1.6906	13121	6567	1.9872	8142	6850	2.132	12496	5651	1.8032	9486	8165	3.3668	52810	4465	2.1819	12420	3748	2.2942	4959	2055	2.6004	10723	3281	1.352	4943	2843	2.4543	7472	2384	2.4175	10715
2.5463	2504	583	2.4283	1063	543				2.7838	2058	728	2.5175	2542	702	2.3932	1437	933	3.3754	3122	486	3.0344	1604	653	3.0288	1824	443	2.6435	1816	873	3.5437	8196	613	3.3728	4191	554	3.4198	2580	490	3.4962	3089	508	3.003	2599	476				3.5341	2466
2.6983	3503	734	2.5012	731	355	0.3296	687	778				3.2373	4789	803	3.1173	2300	904	3.4914	5444	782	3.6006	2364	650	3.2762	4003	819	2.8856	3122	1269	3.5571	9217	683	3.5371	5714	674	2.7776	1923	570	3.6989	4304	615	2.5232	2455	627	3.1712	3529	685	2.4684	1872
2.9442	11347	2005	2.3826	3099	1634	2.8389	4927	980	1.9609	3030	1896	3.2488	12402	2063	2.8936	6005	2756				2.9304	5894	2579										3.1827	6293	949	3.2767	4053	850				2.9305	4964	956	2.9874	3651	805	2.4473	2745
									3.2987	1430	354							3.357	3336	526	3.3057	1420	479	3.592	2616	430	3.2403	1812	576				2.056	1482	488
3.5911	4528	511	3.294	1484	416				3.4503	2773	618	3.7048	4123	500	3.2594	2277	811	2.2006	1582	556	2.119	685	526	2.6987	1677	512				3.0727	6000	622	2.118	1918	605							2.0091	1889	689	2.7825	2298	584	2.432	1728
2.6046	2889	646				2.901	3039	579	3.0228	2182	654	2.195	1943	671	2.683	836	444	2.8673	2963	656				3.5255	3718	640	3.1403	2947	1004	2.6905	5240	708	3.3406	4461	603	2.8804	2018	557	2.8784	2659	671	2.9547	3295	624	3.2052	3228	612	2.653	1929
2.6788	9850	2092	2.2901	3225	1813				3.1163	7810	2194	3.3069	16504	2637	3.1042	8981	3562	3.4109	19877	3019	2.0153	1372	1132	2.6769	5094	1579	2.738	5308	2390	3.1502	24570	2414	3.6832	23369	2491	3.7331	11894	1818	3.4823	11768	1954	2.6753	9345	2148	2.7913	8979	2268	2.673	6840
3.1498	11727	1797	3.7644	5140	1040				3.5961	8320	1676	2.8846	4843	1037	2.282	3113	2183	0.4569	1130	1330				3.2401	5005	1050	2.6437	5226	2512	4.899	49155	1437	1.278	3372	1904	4.7294	14004	1073				5.211	36429	1444				2.2391	2951
3.6073	49243	5495	3.8413	21649	4153	3.5646	46193	5556	3.2073	27927	7366	3.1904	38766	6715	2.9935	14650	6274	3.165	42695	7690	3.118	15237	5854	3.9215	45707	5979	3.4225	34323	9616	1.6745	32190	8796	3.8234	50081	4844	4.1095	41809	4923	4.0919	42843	4662	2.5643	20033	4973	4.0552	46261	4866	2.8018	16639
2.6625	51327	11025	3.0489	50240	16692	3.8484	51327	5071	2.3958	49591	22956	2.7386	50906	12061	2.7103	47349	24676	2.5659	49115	13400	2.7571	43624	21524	3.1461	47823	10708	2.2869	50413	31032	2.1158	52054	10475	2.8007	50585	9941	3.3794	48505	9474	3.8052	13952	1852	2.5022	45361	11755	3.4403	47877	7712	3.2285	51414
2.3334	7934	2141	1.6425	2799	2465	1.9394	3563	1322	2.0366	5312	3154	1.7904	4655	2128	1.4519	2752	3431	3.1591	9494	1717	2.9491	4429	1913	3.7019	11804	1798	2.9548	8595	3330	3.8604	37550	2255	4.6672	31896	1719	5.5873	29072	1229	5.3591	36296	1641	4.0226	19051	1721				2.7174	5621
															3.3114	1531	526				2.7132	694	353	2.9192	1744	457	2.7805	1377	602	3.6162	6903	491	3.1305	3281	513	2.7931	1671	490	2.9669	2153	511	2.4975	1550	403	2.7803	1548	394	2.9701	1555
3.5645	9830	1130	2.8846	2267	844	3.902	10778	1026	3.3448	5505	1320	2.5895	5344	1404	2.2676	2242	1588	3.045	7837	1534	2.688	3039	1573	3.3423	5690	1112	2.7936	4621	2002	3.5025	16307	1255	2.4074	3859	996	2.5959	2787	937	2.8931	3623	905	2.889	5126	1016	2.9684	3366	752	3.1926	3876
3.4403	3472	435	3.1113	1122	357				3.1727	1588	429				3.0093	1407	596	3.3112	2937	478	3.0443	1061	429	3.5928	2733	449	2.8982	2050	826				2.6604	2230	483	2.1426	995	458	1.6097	1046	636	3.7059	3893	438				4.0629	3422
2.5313	10516	2474	2.3676	3236	1724	2.131	3949	1283	2.3463	5776	2767	2.9261	11661	2426	3.1362	6233	2418	2.5307	6685	1869	2.7736	2618	1277	2.7101	4602	1394	2.6597	5440	2586	3.1655	20975	2039	2.7033	7496	1576	3.1617	8066	1832	3.6391	12602	1877	2.3389	6168	1790	3.0595	8153	1710	3.1166	6149
			2.5674	1218	565				3.0304	1620	483				3.0807	1079	435				3.4531	1159	353	2.8976	1688	449	2.4045	1225	695																			3.3086	2337
3.0646	2916	474	2.7994	871	344				2.8664	1395	466	2.8609	2095	456	2.7726	1118	558	2.282	1704	566				2.9761	1961	494	2.2976	1748	1068	3.4124	7324	600										2.8529	2106	428				3.0129	2166
3.2222	7740	1128	3.315	4159	1149	3.4733	8366	1072	3.2645	4513	1144	2.8152	3957	889	2.9516	1615	712	3.2771	8389	1398	3.5793	5017	1400	3.2647	5421	1118	3.1001	4042	1416	2.612	9967	1422	3.033	6175	1033	2.665	2412	773	2.6369	2819	841	3.0721	4720	824	2.8642	3552	853	2.8872	3637
2.8783	16933	3132	2.6972	8633	3660	2.702	5551	1214	2.3203	9603	4684	3.1863	16078	2793	2.7001	11205	5881	3.4205	17365	2620	3.1608	10730	4002	3.4495	15002	2722	2.8245	11715	4968	2.394	20983	3482	3.3279	19264	2627	3.4841	11578	2103	3.3812	14054	2503	3.0821	15677	2718				2.872	7663
3.3084	14197	1949	2.455	4180	2096	3.0755	4804	811	2.5741	5422	2218	2.8027	8587	1946	1.8982	3530	3230	2.729	9238	2251	1.9746	3226	2738	3.3788	11960	2279	2.2952	5990	3666	2.3724	16249	2737	3.9826	24832	2151	3.8848	14841	2042	3.9223	16136	1975	2.8113	10250	2144	4.0797	14109	1459	2.6221	5864
2.91	7030	1272	2.6384	1798	794	2.648	5422	1231	2.7666	4827	1728	2.7517	5473	1285	2.7873	2192	1083	2.664	6626	1689	2.4286	1564	969	2.7698	3857	1121	2.6843	5114	2390	2.0669	7465	1554	3.2009	9556	1423	3.1586	5351	1218	3.3793	7503	1338	3.0083	6401	1168	3.3489	8321	1428	2.2742	2378
2.642	2919	636	2.3658	643	343	2.5802	2971	707	2.2022	1260	667	2.8245	3306	738				2.5912	3055	819	2.5655	1347	759	3.3688	4091	785	3.0699	2938	1051	0.8924	1809	850	3.6184	5534	617	3.6966	2711	425	3.6821	4019	581	2.6309	2257	535	2.6813	2025	552	2.3408	1188
2.89	2856	524	2.2776	753	427	3.5025	3560	447	2.6173	1534	609	3.244	3595	600	2.6886	1274	674	3.3256	3922	632	3.0243	1861	763				2.1275	1491	1025	3.6315	7900	556
3.1247	16380	2554	2.7086	7646	3216	3.8517	21802	2149	3.2783	13545	3401	3.0833	12001	2239	2.875	7993	3716	2.6929	9170	2291	2.5251	4323	2505	2.7135	7161	2164	2.1074	5949	4147	2.5083	18519	2839	2.7249	9043	1873	2.7577	5427	1631	2.6154	6456	1955	2.7447	8943	1959	3.1091	6119	1240	2.4833	3904
2.7695	5124	1022	2.2154	1385	820	3.253	6143	917	2.762	2960	1063	2.9153	5324	1116	2.3662	1932	1278	2.8358	4954	1121	2.502	1914	1127	3.0048	3774	932	2.4342	3325	1848	2.6786	10005	1363	3.4066	7845	1013	3.4111	5176	989	3.6838	6510	940	3.0605	5489	966	3.1176	5187	1045	2.4969	2915
2.7327	3871	792	2.7224	1649	687	4.053	6310	541	2.9484	3495	1103	2.7172	3331	801	2.9044	2024	922	2.5389	3126	869	2.6815	1154	600	4.5711	7987	666	3.5415	6698	1728	3.3821	9981	835	2.6788	4522	967	3.0494	3116	765	3.4985	4562	749	3.7789	7769	831	2.8941	3316	780	0.1865	349
2.6762	4197	893	2.0635	1160	763	2.4867	2438	619	2.709	2864	1067	2.3668	3301	1012	2.475	1873	1149	2.6501	3703	953	2.3556	1493	973	2.9379	3085	798	2.2383	2320	1477	2.2894	5218	931	3.4574	6955	867	3.643	4284	697	3.7054	5378	765	3.4429	6140	829	3.8306	6200	762	2.0782	1375
3.0212	12882	2158	2.3066	3129	1739	2.8332	7827	1563	3	8959	2728	3.0014	9460	1868	2.6212	4371	2423	3.3816	12148	1883	3.2095	4010	1446	3.0499	6735	1612	2.8416	7808	3272	3.8224	28352	1748	3.0454	10714	1777	2.8692	5669	1577	3.0213	6598	1508	2.6912	7588	1725	3.0629	9066	1897	3.4369	8186
1.9323	2478	883	1.6131	741	666				1.6877	763	577				3.1142	3110	1225	3.2827	5735	952	2.8102	1802	857	2.5778	2771	920	2.1788	2573	1707	1.7742	5961	1520	4.1046	14850	1182	3.8223	7294	1048	3.8252	8196	1073	3.4946	8621	1123	3.6364	8513	1197	2.7534	3476
												3.0613	2518	477				3.5208	3787	533	3.106	1079	418	3.3845	2745	521	2.5949	2152	1070	2.4888	3443	535							2.7686	1546	421	2.9296	1920	370	2.7331	1540	405
2.9322	13127	2339	2.2822	2995	1693	2.9628	10420	1902	2.233	3933	2038	3.2353	10178	1709	2.7345	4611	2363	3.4647	15814	2314	2.9825	6388	2696	3.2489	11616	2422	2.3012	9295	5665	2.4279	18570	3010	3.3332	13491	1833	4.0167	13968	1754	3.816	15666	2064	3.3429	12909	1868	3.2531	11156	2046	2.8472	6283
3.1075	3549	560	2.8818	1075	401	3.5491	5396	656	3.0167	1897	571	2.878	2464	530	2.9318	839	375	2.4253	1995	600	2.5005	816	481	3.2601	2987	618	2.9211	2582	1024	2.1259	3678	735	2.7794	2848	568	2.3904	1344	521	2.497	2023	665	2.5036	2584	669	3.0733	3047	633	2.4953	1569
3.0579	50387	8229	3.449	12535	3156	3.1223	49813	8141	3.2734	40094	10101	3.15	49854	8881	3.5587	24174	6997	2.7478	44842	10785	3.2292	17804	6333	3.1874	36662	7977	2.8418	36721	15386	2.086	45377	9322	2.7127	29394	6140	2.3453	15114	6045	1.8731	12119	6139	2.4997	21529	5589	3.5245	40382	6136	2.3877	17052
1.9732	4576	1585	1.2587	731	840	2.4565	4802	1245	2.2087	3503	1846	3.0521	9006	1717	2.4031	2652	1710	2.3629	6158	1934	1.8774	1715	1557	2.6889	4382	1347	1.8323	3151	2658	2.1725	9908	1917	3.6107	16094	1804	4.1464	12006	1378				3.6481	10127	1186	3.7562	11746	1520	3.7529	9193
2.7262	34960	7185	3.2334	27785	8123	2.8554	30554	6008	3.0506	28656	8425				3.5241	19092	5660	2.9088	34995	7528										1.8088	34668	8631	2.6232	34618	7694							3.1436	29944	4975	3.4051	32503	5365	3.1598	29528
4.4336	12759	803	4.0338	4849	814	3.8721	8098	787	3.5254	3772	798				3.2283	2539	924				3.1737	2405	889				2.942	3561	1392	1.9795	5195	1149	2.6931	3594	761	2.7656	2071	619	2.81	3254	861	2.3497	2694	776	3.3897	5131	856	0.7988	692
3.3155	3177	434							3.119	2015	565	2.8429	2264	499				2.459	1763	518	2.1892	659	482	2.9392	1780	460	2.524	1302	680
3.1566	5252	801	2.9215	2006	728				2.7058	2421	904	3.2963	4175	672	3.4125	2688	861	3.2172	4208	731	3.5103	1691	495	2.7011	1893	577	2.4761	1717	927	2.1571	4316	844	3.6705	4761	512				3.5995	2848	436	2.7403	2362	519	3.0223	2142	461	1.9623	1232
2.7687	6895	1376	2.7503	3475	1420	2.5303	4912	1210	2.7411	3985	1452	1.9534	4149	1694	2.2291	2693	1959	3.095	8394	1587	3.1213	2627	1007	3.0878	4002	933	2.8874	4264	1731	2.6828	12544	1704	2.9814	7717	1338	3.049	5086	1249	3.1772	6571	1348	2.9664	5946	1117	2.933	7080	1621	3.1224	6386
2.8293	2519	482				3.1627	3505	557	2.6281	1043	411	3.0964	2461	455	2.7828	1138	564	3.3557	3276	517	2.6197	1148	623				2.7146	1617	740	3.7986	8695	545	2.2503	1779	512	2.2971	1076	445	2.3536	1267	460	2.7118	2356	528	3.2053	3012	571	4.1975	4816
									2.5987	1288	518				2.2797	504	354																2.9076	2170	396
2.9495	36221	6377	2.3943	13654	7141	2.5602	9934	2397	2.3245	18985	9233	3.365	39557	6071	2.6484	15675	8527	2.6378	23111	5999	2.0679	9211	7328	2.6448	18224	5776	1.8951	11645	9405	2.7509	55271	7162	3.3335	42462	5768	3.3621	24774	4897	3.4015	5199	913	2.6913	24362	5538	3.0675	23186	4836	3.4607	22871
3.6405	4860	530				3.102	2896	480	2.8942	1825	598	3.3851	4420	669	3.0411	1436	595	3.7361	5444	660	3.5658	1949	549	3.0591	2237	532	2.6742	1974	929	2.194	2770	528	2.8874	2502	463				3.2126	2268	454	2.0064	1070	391	2.7993	1883	473	2.7699	1335
2.9057	3295	598	2.6117	1027	462				2.5291	1642	693	2.5079	2482	690	2.287	1139	796	2.4905	1781	512							2.4669	1603	871	5.0089	24327	659	2.4158	2003	514	3.4984	2541	457	3.3383	2818	517	4.1921	7420	596	3.4078	3223	531	2.7083	1574
2.4006	10040	2586	2.5991	8881	4030	2.68	14802	3287	2.6754	9831	3749	2.3966	10669	3204	2.5828	6401	3644	2.3434	11551	3677	2.4769	5384	3226	2.5968	7227	2368	2.4837	6210	3335	2.8255	24755	3046	3.432	14038	1781	3.5384	6065	1061	3.6764	10121	1469				2.7226	5923	1569	2.9871	6594
2.7101	8343	1734										2.8033	8052	1824							2.8804	3031	1373										2.6384	7389	1625							2.4949	7621	1985	2.8545	8372	2024	3.3695	9327
															2.9818	989	427				2.7978	738	354				2.7925	798	346
																											3.3002	1351	412
3.506	12113	1450	3.0407	3792	1267	3.6789	19160	2129	2.9446	7196	2277	3.2253	10019	1694	3.0714	4005	1625	2.8585	8741	1947	2.9014	4229	1888	3.057	8301	1977	2.6799	7776	3645	2.5697	16091	2364	2.5685	7347	1696	2.1262	2700	1257	1.9898	3765	1759	2.1769	5556	1804	3.0505	8709	1838	2.4112	4131
3.0556	3234	529				3.0988	3323	552	3.0179	2394	720	2.8114	2961	667				2.8698	3855	852	2.7366	1093	547	2.5576	2186	736	2.3314	2426	1448	2.6778	4688	639	3.2322	3994	582				3.3162	2496	465	2.2918	1801	540	3.0077	3229	702	2.3903	1979
																		2.7316	2253	548							1.7856	777	677	3.6262	6951	491
2.7163	9075	1878	2.2394	2741	1596	2.2646	4724	1399	2.3131	5412	2653	2.5304	8122	2223	2.3198	3099	2117	3.2259	15573	2689	3.0515	6383	2568	3.2555	11414	2369	2.8411	6355	2664	2.1447	11813	2330	3.882	24742	2298	3.126	7126	1659	3.5408	10631	1695	3.4104	13607	1879	3.7326	13190	1735	2.5819	5341
3.1946	4490	667	2.6787	1190	511	3.5366	4232	519	2.7364	1655	605	3.509	4226	587	2.8915	1647	757	2.539	2691	748	2.1781	928	684	2.9756	2635	664	2.3972	2320	1323	2.6224	4716	668	2.8488	2499	475	2.7046	1578	492	3.0236	2476	565	2.5344	2257	572	2.7089	2266	606	2.2093	1193
2.2707	7054	1988	1.7213	1866	1556	2.8354	9379	1870	2.4917	4576	1982	2.7742	10703	2474	2.3982	4476	2896	2.7168	9673	2377	2.3833	4217	2696	2.7485	4682	1381				1.3941	6596	2189	3.3493	15645	2102	3.1712	7685	1734	3.4773	10605	1767	2.699	9310	2105	3.6858	14101	1916	2.9177	6431
2.974	22751	3938	2.6324	9704	4303	3.1895	3904	609	2.7963	10679	3745	3.3346	24587	3854	2.9343	13203	5891	2.8681	21693	4800	2.6906	8222	4248	2.9197	16266	4261	2.5265	15629	8148	2.8744	47166	5610	3.2343	21690	3156	3.4311	20744	3909	3.4242	22717	3927	2.5045	14010	3625	2.9334	6348	1453	4.1553	38942
2.8375	6822	1298	2.569	1392	645	3.4652	8195	1056	2.9794	6161	1903	2.7156	5392	1298	2.4587	1673	1038	2.9843	6745	1377	2.8924	1714	770	2.4549	3250	1175	2.1736	3711	2471	2.9035	13125	1530	2.6767	7289	1561	2.79	3607	1060	3.1452	5888	1235	2.6628	6927	1606	3.1051	7898	1605	2.7711	4270
3.2251	11689	1700	2.7572	1763	717	3.391	11979	1625	3.0272	5060	1512	2.6081	7800	2023	2.1177	2629	2066	3.1971	9168	1615	3.109	3267	1263	3.7086	10012	1518				2.4855	11660	1816	3.6468	17600	1924	2.6157	3299	1094	3.0382	6884	1555	2.7352	6857	1512	3.1637	8615	1681	2.7107	5034
3.2568	5918	842	2.6534	2080	909	2.9091	3753	711	2.5949	3286	1325	3.3505	4896	759	2.9805	2858	1235	3.1749	3930	703	2.879	1632	740	3.4161	3382	628	2.6894	2420	1127	3.1641	7420	722	2.3748	3072	811	2.1648	1156	524	2.3464	1743	636	3.3507	4940	711				3.7538	4563
2.7942	28511	5590	2.7798	14155	5667	3.0661	27583	4687	3.1656	23861	6478	2.9785	26572	5331	3.1577	19164	7324	2.5544	19261	5297	2.9351	11024	4808	2.8036	16808	4772	2.8856	16606	6750	2.8495	48068	5817	3.1933	30267	4531	3.2272	21954	4765	3.2803	26184	5001	2.3022	17780	5293	3.0306	25624	5483	3.8656	31694
2.9985	23293	3964	2.6641	7868	3413	2.7649	17791	3725	2.4401	11154	5007	2.9655	20860	4223	2.8858	7663	3536	3.5948	29144	3897	3.4969	14056	4153	3.0454	17376	4172	2.6677	15361	7262	2.8815	44255	5238	3.2547	23986	3441	3.3771	14794	2894	3.1446	14249	2990	2.5811	10776	2644	2.9292	13277	3048	2.6979	9016
2.87	9859	1834	2.5661	3235	1502				2.2501	4019	2058	3.1251	8436	1529	2.719	4944	2561	3.4816	11810	1708	3.1416	4765	1801	3.1633	8095	1791	2.4565	5838	3195	2.8702	18929	2258	3.2132	9936	1467	3.4505	7471	1389	3.1215	6355	1355	2.786	8141	1733	2.7519	6283	1631	2.2539	4184
3.5829	30769	3492	3.0929	4546	1465	4.0498	40442	3475	3.4889	15545	3373	4.0091	34152	3354	3.7736	12078	3012	3.5582	27409	3759	3.452	10433	3180	3.1968	15020	3247	2.7103	10878	4993	3.0818	31994	3296	2.9105	14293	2603	3.1309	7245	1681	2.9959	8740	2033	2.0075	5855	2138	1.9774	5628	2499	1.94	4584
															2.1218	624	489	2.0399	1176	462							3.1062	2236	780	2.6506	3470	482	2.953	2658	470	3.5031	2460	441	3.7962	3077	411	3.9945	5873	541	2.978	2316	514	1.1175	593
																																													3.1672	2507	488	3.3837	2848
			2.8159	945	369										2.9625	905	396	3.0484	2878	562	3.3469	2367	776	3.5994	2660	435	3.2054	2954	962	1.22	1322	495	3.3351	4105	557										3.3397	2675	462	1.9072	790
3.3688	4436	584	2.6493	972	426	3.0405	3018	522	2.8862	1475	486	3.0906	3464	643	3.0464	1279	528	3.0232	3754	746	2.7746	1711	834	3.2079	2522	541	2.7016	1949	900	3.0825	5691	586	2.1425	2083	646	1.9132	971	524	1.9702	1060	502	2.9151	2620	510	3.4611	3149	500	3.5529	2673
2.6516	3322	719	2.9775	1481	517				2.2102	1115	587				2.4016	1509	974	3.1798	4179	745	4.0896	2991	586	3.1393	3156	710	2.9126	3755	1498	2.534	6647	1001	3.0483	6428	1064	2.6537	2870	927	2.9876	4022	941	2.9754	5571	1040	3.6244	5854	830	3.1326	3180
3.3732	9280	1218	3.3429	5277	1430	3.7203	10373	1120	3.3087	5129	1261	2.9196	5211	1089	3.0165	3369	1420	1.5078	2813	1598	1.8395	1633	1522	2.0949	2347	1089	1.901	2085	1677	2.9323	12121	1385	2.8157	4314	839	2.7387	1504	458	2.9733	3026	715	0.9976	971	714	1.9447	1759	799	3.172	4020
																					2.8596	705	324				3.1718	1797	599	4.5964	13507	487																2.8015	1374
2.7695	14515	2895	2.2179	3978	2351	2.8608	14313	2804	2.6389	8210	3211	3.2253	16897	2857	2.8232	7132	3437	3.3655	20684	3242	3.1931	12544	4575	2.9146	11275	2964	2.1351	6364	4352	2.593	26991	3902	3.5117	23564	2829	3.5465	10313	1794	3.2923	13135	2488	2.5886	9849	2404	3.0698	12327	2567	3.075	9999
2.8678	4224	787	2.8635	3081	1164	3.1417	4614	744	2.6189	3326	1319	2.6486	3339	842	2.522	2489	1478	2.8173	3102	711	3.1217	2599	996	2.7299	2778	830	2.4187	2330	1309	3.3333	10435	903	3.2895	4413	618				3.5486	3588	569	2.974	3516	657	3.3948	3182	529	2.6943	2058
																											3.4323	2318	645																			2.1329	811
3.0968	17287	2748	2.6874	4955	2115	2.9223	13754	2582	2.5772	9336	3811	2.665	11595	2891	2.5591	6943	4018	3.1577	19036	3446	3.1152	6593	2538	2.9608	11976	3049	2.5181	9523	4994	1.8917	17894	4206	3.2057	19614	2911	3.1329	7708	1786	2.856	3496	896	2.8593	13300	2691	3.1067	14996	3044	2.5463	7453
2.7374	17275	3523	1.7662	3057	2471	2.444	11548	3020	2.1396	7870	4351	3.3827	27360	4148	2.4455	7350	4602	3.0357	23928	4714	2.3156	6398	4287	2.9035	12238	3242	2.0418	9631	7026	2.4967	28368	4384	3.6248	34487	3828	3.7733	25087	3729	3.7953	26000	3475	2.8844	16169	3215	3.2691	20686	3752	3.0067	10501
2.4529	45356	11266	2.0529	20101	13320				2.4875	15553	6756	2.6942	42575	10402	2.2126	21307	15678	2.4297	36203	10855	2.0966	5874	4581	2.5991	34276	11213				2.0562	63666	13352	3.1422	58455	9066	3.5505	62172	10785	3.3533	63740	11573	2.9337	57369	11024	3.2032	60951	11572	2.7466	36483
2.6191	44446	9839	2.528	25177	12002	2.8474	48021	9495	2.8254	37860	13012	2.8506	38969	8543	2.7463	21410	10883	2.6633	44333	11306	2.742	22165	11051	2.8549	36687	10052	2.4501	25718	14137	2.2174	46212	8667	2.9966	44169	7578	3.3	27050	5582	3.3968	33057	5824	2.32	16981	4993	2.8791	27386	6509	3.3987	31578
2.7576	6166	1240	2.7818	3314	1325	2.6099	4517	1053	2.3952	2898	1342	2.4404	5966	1738							3.1723	2835	1049	3.1423	4891	1098	2.9185	4027	1600	3.188	14419	1380	2.6286	5677	1257	2.5797	3053	1038	2.6267	3508	1054	2.6814	4452	1019	2.9103	4996	1162	2.3332	3250
3.2824	7970	1114	3.1488	3100	961	3.6491	7132	809	2.8756	5233	1737	3.0798	5962	1115	2.5829	3863	2199	3.0177	6101	1217	2.695	2452	1263	2.8403	4278	1184	2.3781	3802	2197	3.4166	18768	1533	2.3816	5389	1416	2.4745	2193	802	2.2396	1074	422	2.4996	4006	1040	2.6224	3592	1020	2.7368	3812
3.4591	10076	1246	3.0748	1523	497																2.7656	2424	1189	2.7989	4852	1382				2.338	8753	1510	2.416	5476	1405	1.7674	1742	1040	2.1097	2898	1246	2.4758	4501	1188	3.624	9223	1308	2.6744	4068
4.0321	48155	4003	3.7362	25761	5315	2.8558	4985	980	3.3927	21398	4963	2.7475	16397	3861	3.0285	12766	5336	2.7785	21776	5127	3.0784	6450	2547	3.5911	21213	3489	3.5001	17435	4629	1.597	15552	4484	4.191	44591	3343	3.7198	17159	2647	3.9766	27181	3204	2.0793	9061	3148	3.4968	18626	2885	2.4868	8560
																											3.2181	1930	623
2.6943	36918	7757	1.8241	14778	11475	3.0141	50099	8825	2.194	24828	13218	2.7593	45831	10704	2.2648	24544	17419	2.6526	39081	10041	2.1434	23361	17637	3.4767	43045	7664	2.5171	31274	16411	2.2441	37134	6837	2.9621	34846	6123	2.9867	18961	4862	3.1893	29607	6023	2.487	20729	5429	3.2667	40098	7285	2.6976	20779
2.7442	5651	1147	2.7792	2966	1188				2.3459	3961	1898	2.8438	5607	1235	2.8074	4345	2117	2.958	4603	957	3.0734	3634	1440	2.7628	2438	712	2.4653	3333	1813	1.8572	5483	1320	3.0173	5972	1010	3.0069	2891	731	3.0928	3816	830	2.6927	4192	952	2.6627	1836	507	2.8502	3262
2.9026	19354	3520	2.5073	6435	3112	2.7311	10829	2321	2.6384	8483	3319	2.3636	12407	3812	2.0448	4607	3808	3.1628	21969	3963	3.161	9694	3615	3.3237	19574	3875	2.9725	14274	5463	2.2025	26481	5018	2.7225	14721	3054	2.7876	8048	2369	2.7419	13457	3733	3.6093	27754	3339	3.5578	22225	3300	2.4817	9487
2.5051	4963	1189	2.5481	3712	1745	2.7183	6738	1457	2.5014	4793	2062	2.8191	6065	1359	2.7717	3396	1696	2.1379	3686	1353	2.3146	2267	1520	2.6539	4566	1438	2.3474	3041	1795	2.678	11872	1618	2.541	4637	1091	2.5671	2143	735	2.5714	2271	709	2.1358	2236	747	2.7812	4179	1063	2.6185	2476
3.0106	4385	740	2.1616	1017	625	2.6976	2612	573	2.537	1856	779	3.2791	4193	683				3.2103	4761	831	2.9425	1770	768	2.7593	2497	731	2.1598	1803	1212	2.5326	4909	740	3.2937	5185	724	3.2134	2081	456	3.5243	3528	569	2.5737	1699	419
																		3.004	2175	438							2.7276	1345	610	2.3411	2800	482																2.8548	1367
2.4984	26259	6320	2.1532	12706	7854	2.5702	22811	5466	2.1058	15796	8940	1.9616	14919	6057	1.8203	9376	9055	2.9748	27586	5669	2.8313	11723	5494	2.6354	15441	4926	2.0239	11475	8476	2.78	50234	6379	3.4194	39637	5073	3.0812	18463	4434	3.0679	21618	4784	3.1616	27042	4437	3.1623	26240	5125	3.2113	22097
2.4025	8246	2121	2.2979	3652	2042	2.1924	3077	958	2.95	6614	2085	2.7603	9735	2272	2.8981	6887	3151	3.4728	18074	2630	3.454	4281	1303	3.0839	6006	1404	2.8827	4643	1891	3.6803	39581	2693	3.511	17334	2082	3.7635	12201	1826	3.1963	8817	1785	2.8156	8334	1738	2.6782	8379	2289	3.5884	13096
																					2.6424	818	437				2.8651	1254	517
2.5562	3784	875	2.2733	1076	612				1.805	1552	1082	3.0224	4830	940	3.1519	2520	967							2.6109	1692	549	2.6272	2209	1074	3.0542	8209	862	3.3126	4252	586	3.1389	2622	605	3.7132	4785	677	2.2934	1990	596	2.7626	2740	706	2.9699	1894
2.7339	33870	6924	2.4594	8083	4041	2.9337	40044	7458	2.7665	17522	6273	3.0218	30181	5876	2.9947	8142	3484	2.9848	34782	7098	3.2772	22473	7732	2.9858	28287	7078	2.4489	19849	10920	2.1116	34704	7004	3.0869	27395	4415	3.291	19941	4141	3.013	24492	5630	2.3714	12645	3588	2.4805	13670	4283	2.2411	9991
2.683	39267	8316	2.0064	12158	8320	2.7247	7599	1636	2.3474	18382	8799	3.4048	52331	7813	3.2607	36825	13104	3.1254	51138	9467	3.0814	22021	8678	2.672	27616	8589	1.824	21206	17991	2.1377	47018	9319	3.5324	51814	6132	3.8882	45772	6283	3.6474	45211	6695	3.3106	45264	6698	3.0012	14355	3135	2.5722	24089
2.7531	2201	444				3.0807	3020	508	2.7431	1289	469	2.7719	2367	548	2.5841	916	521	2.7745	2321	548	2.3561	746	486	2.3707	1422	545	1.8771	1262	1032	3.0457	4904	518	3.0408	3011	501							2.4227	1574	431	3.0827	2219	458	2.7558	1910
2.7361	6354	1297	2.0419	1276	852	2.5162	4008	997	1.8925	2565	1683	2.4354	4991	1459	1.8912	1949	1792	3.5199	9756	1374	3.0409	3822	1549	3.3215	6622	1313	2.4483	4662	2566	2.1343	8592	1707	3.5973	12799	1448	3.7551	7168	1079	4.0634	11307	1255	3.2292	7907	1238	3.5736	8661	1272	3.5076	5427
2.8226	5899	1134	2.0542	864	572	2.833	5723	1143	2.5213	3535	1500	2.6245	4746	1217	1.9933	1360	1165	2.6377	5089	1321	2.1607	1504	1122	2.9197	4264	1117	2.1836	2459	1626	2.6937	8968	1209	2.875	5711	1066	3.0854	3583	858	3.2331	5594	1104	3.3264	5452	798	3.4347	6419	1038	2.2952	2632
3.0618	5839	951	2.3824	1921	1013	3.2048	5358	827	2.7591	3004	1081	2.8027	3358	761	2.321	1635	1116	3.1315	4893	902	2.7312	2124	1067	3.0193	2626	642	2.5353	1870	969	2.4183	5767	941	3.3135	4545	626				3.0906	2860	623	2.5823	1958	480	3.3882	3401	568	3.3282	2668
3.1369	4243	656	2.8322	1163	449	2.8445	3417	677	2.8107	2307	801	2.6103	2900	751	1.7976	2270	2227	3.1174	5001	931	3.3019	2049	693	2.8141	2874	810	2.8089	3203	1373	2.5844	6230	906	3.0566	4071	670	2.928	2284	610	3.1151	3175	680	2.4876	2418	633	3.2121	3837	724	2.7683	2280
2.7443	23472	4764	2.2473	9998	5790	2.5223	7331	1816	2.6539	11419	4420	3.1824	22550	3928	2.9766	15433	6687	3.3322	31470	5048	3.092	12774	4997	2.7194	14852	4470	2.569	15555	7874	2.3723	34875	5875	3.1333	33103	5166	3.3734	22256	4365	3.3975	25338	4462	2.6769	20018	4596	2.7329	23739	6244	1.9231	9036
2.9109	3047	551	2.6138	1171	526	2.7969	2305	472	2.6758	1663	634	2.8893	2549	544	2.8045	1018	497	2.6524	2662	684	2.6511	983	522	3.1673	2588	571	2.7955	1500	649				2.1377	1549	482				1.4118	694	484	3.1786	3028	491	3.5616	3032	449	3.6542	2470
2.4947	2528	610	2.6572	1700	741	2.8616	3427	671	2.8096	2616	909	2.6257	3263	836	2.6518	2038	1106	2.5319	3648	1019	2.5861	1334	741	3.0355	3574	864	2.7787	3164	1385	3.7885	10947	691	2.1707	2568	781	2.5966	1851	622	2.652	2073	612	3.096	4164	715	3.0293	3273	701	2.7939	2374
2.6142	7775	1727	1.6392	1483	1309	2.3312	6715	1899	1.9993	2987	1820	2.3173	5314	1686	1.8814	2450	2268	2.6538	7682	1972	2.5008	3302	1946	3.0824	8025	1878	2.5706	5745	2905	2.1275	8361	1669	3.1506	10039	1548	3.0706	4617	1117	2.9221	6662	1631	3.0029	7529	1379	3.3277	10071	1754	2.4409	4643
2.2095	7108	2090	1.7847	2089	1667	1.7076	1260	549	2.3622	2691	1275	2.3067	5275	1686	2.0307	3860	3222	2.6978	9936	2474	2.2287	2209	1572	3.2476	9363	1954	2.8829	8273	3369	2.1222	14480	2901	3.4043	16338	2113	3.8018	13613	1984	3.5995	18702	2863	3.1029	11826	2021	3.3297	13547	2356	2.8604	8103
3.0265	45674	7623	2.9428	14475	5176	3.1125	43581	7171	2.9922	30704	9400	3.2672	42256	6940	3.0136	24592	10386	2.8824	37048	8117	2.7503	14022	6951	2.7997	24596	7002	2.195	19631	12879	2.6229	48630	6886	2.2976	30220	8417	2.5866	14401	4873	2.5115	14879	4842	2.347	23036	6648	2.6458	29490	8239	3.058	30870
2.5976	7268	1633	2.9629	5544	1955	3.0415	9697	1676	3.0592	7404	2164	2.0755	5307	1991	2.5847	3720	2115	2.1913	6146	2174	2.86	3069	1410	2.6938	4795	1469	2.6635	4292	2035	2.8899	16112	1896	2.9795	7701	1337	2.7063	3577	1114	2.8905	5059	1266	1.5192	2251	1153	2.2289	3890	1451	2.8312	4747
2.9385	4532	804	2.6802	1056	453	3.398	5926	800	2.9032	2466	803	2.9453	4043	830	2.7902	1872	923	2.5971	2985	797	2.6809	1265	658	2.8673	2345	637	2.3963	2075	1184	1.7804	3655	928	3.3314	6469	880	3.4026	3153	606	3.573	4470	697	2.3971	2766	771	2.7549	3316	859	1.9264	1500
2.6771	3621	770	2.149	934	579	3.002	3507	623	2.5276	1806	763	2.8888	2979	636	2.5793	1542	880	3.156	3603	653	2.8915	1357	610	2.8895	2243	600	2.1694	1812	1210	2.044	3598	761	3.1358	3845	599	3.2444	2280	489	3.0896	2280	497	3.0327	3595	645	3.1598	2806	549	2.5865	1647
2.354	22370	5951	2.0162	8961	6091	2.1376	13197	4268	2.6348	17256	6768	2.6208	14124	3631	2.4596	12980	8048	2.749	21259	5109	2.7089	8905	4543	2.6274	14698	4715	2.2472	10531	6663	2.2233	31270	5841	3.2447	35097	5070	3.5901	27137	4580	3.5441	31105	4948	3.1934	30193	4846	3.0967	24692	5047	2.743	14357
2.8032	18333	3572	2.1913	4950	2980	2.9824	16855	3035	2.566	10676	4392	3.2739	18632	3046	3.1569	6739	2577	3.4095	23145	3519	3.1163	6229	2396	2.6756	8377	2599	2.244	9479	6011	2.8068	30052	3746	3.5525	29398	3431	3.8214	20164	2899	3.3333	19575	3604	2.692	15193	3452	2.768	14558	3737	2.8423	12663
2.4383	11382	2856	2.0943	4229	2723	2.7173	19049	4122	2.2349	9737	5039	2.6449	10695	2704	2.014	4178	3528	1.8158	9207	4225	1.7817	3215	3119	2.6079	11133	3620	2.1847	10664	7046	2.7846	32066	4059	3.2546	33379	4789	3.7447	19581	2969	3.5985	22527	3451	3.0152	20693	3758	3.0238	22679	4876	2.8388	14426
2.8062	23015	4475	2.4763	10482	5179	3.1732	24454	3858	2.581	16415	6683	2.6238	17424	4470	2.2243	10067	7348	2.4954	12869	3687	2.4425	7878	4834	2.7639	12257	3577	2.4659	11368	6181	2.408	28094	4617	3.2527	24022	3451	2.9202	13955	3747	3.1846	18482	3772	2.8306	17413	3594	2.8415	3513	857	2.5631	10773
			2.2449	662	384																3.337	1230	406				2.5017	1218	646	2.3432	2775	477	3.1822	2963	447				3.1931	2277	462	2.5175	1907	489	2.9201	2160	499	2.0039	975
3.5496	22704	2637	3.5004	12438	3022	4.2499	20295	1518	3.8918	19078	3131	3.5801	18689	2471	3.5917	13680	3870	2.9186	12796	2734	2.8373	6293	2937	2.7593	9110	2667	2.4391	6808	3771	3.9222	46859	2696	1.1169	4118	2600	1.2189	2610	2279	1.2267	3037	2408	2.4649	7750	2061	2.8818	5054	1199	4.0671	13411
																		0.2179	383	532							1.8252	729	618	3.4134	6242	511				4.8655	6454	450	4.7058	6624	471
			2.4614	3820	1907				2.8815	7720	2552	2.6491	8838	2228	2.8524	3390	1601				2.1395	3552	2689							2.875	23970	2850	2.4701	11512	2845	2.3648	4440	1752	2.5358	7400	2368	1.7656	7003	3024	2.6183	7571	2156	2.406	7111
2.9366	17868	3174	2.908	9912	3631	2.5433	7754	1893	2.3827	5429	2536	2.7068	10838	2625	2.7702	8101	4050	2.5661	10623	2898	2.9514	6857	2957	3.0667	10855	2568	2.7266	10834	4917	3.6674	45216	3104	2.3781	9013	2374	1.8499	4503	2539	2.5286	8371	2692	2.3859	9569	2688	2.5862	9060	2638	2.2485	5943
			3.4583	1687	422				2.7391	1491	544	3.3935	3622	545	3.7564	2635	665	1.0961	659	498				2.0691	959	453	1.8505	934	778	1.1828	1481	569
						2.7092	12352	2688																																					2.6614	13394	3702
3.245	9962	1429	3.4927	8794	2148	3.9549	17719	1626	3.6632	11748	2259	2.7147	6692	1612	3.0953	4390	1752				3.0856	5136	2018	2.8391	6581	1823				3.0664	17815	1855	1.9753	4115	1433	2.05	2127	1044	2.2316	3642	1439	1.8795	3258	1300	2.0869	4242	1746	2.6332	4835
3.7845	13810	1363	3.4635	4333	1080				3.0973	6074	1729	3.4101	8074	1201	2.8057	4629	2258	3.0569	6480	1258	2.8265	2803	1318	2.888	3544	949	2.321	3706	2228	4.9091	45678	1326	1.9823	4744	1644	2.3858	2592	1008				3.1267	7198	1210				3.6654	6363
2.1845	55292	16542	2.2418	32450	18863	2.4299	49175	12987	2.5992	50217	20188	2.5844	51552	13592	3.1893	52726	19714	2.4721	51342	14949	3.1356	54520	20692	2.8016	47169	13410	2.3164	36330	21910	1.8284	52104	12797	2.7429	52731	10786	3.383	49137	9573	3.0114	47547	10942	2.593	49957	12157	2.7389	52390	13723	3.1697	52066
2.3811	7136	1863	2.6555	3914	1708	2.7789	7104	1473	2.8476	5608	1898	2.6043	6822	1774	3.0937	3772	1507	2.7906	9187	2145	3.2742	5067	1747	2.5783	5041	1673	2.7478	5315	2377	2.1894	10490	2006	2.2419	4598	1331	2.337	2471	994	2.5046	4419	1445	2.149	3634	1203	2.7263	5427	1434	2.6561	3488
2.543	4131	964	1.9807	689	480	2.4953	3867	976	2.0579	1711	1001	2.4938	3594	1009	1.925	933	838	3.5045	7250	1032	3.1925	2494	910	3.4602	5097	918	2.7838	3941	1719	2.3908	8490	1412	2.6309	4225	934	2.7804	3235	957	2.5954	3296	1012	3.3322	6647	969	3.4096	6770	1114	2.8322	3366
2.9254	14473	2591	2.7867	7223	2878	2.0819	6566	2207	1.9189	4143	2669	2.2776	7221	2355	2.4625	3922	2427	2.4417	9053	2692	2.803	8009	3828	3.7019	21042	3205	3.3304	14188	4237	3.0426	34821	3686	3.104	15152	2413	3.2416	6957	1495	2.9761	8663	2043	2.5203	7018	1796	3.0145	7681	1662	2.6231	6199
3.0609	16862	2748	3.0777	9479	3087	3.0724	17000	2876	2.856	8182	2753	2.2635	9671	3185	2.7431	6855	3492	2.6153	12873	3394	3.0154	8138	3357	2.837	9769	2710	2.4876	7218	3866	2.3326	22148	3835	3.244	14419	2084	3.0451	3866	952	2.8954	7490	1868	2.0458	4148	1475	2.6788	6196	1692	3.1283	9500
2.2551	9161	2610	2.0922	4823	3110	2.6275	9779	2252	2.6851	9433	3573	2.7309	10907	2598	2.9468	8735	3864	3.0919	13252	2511	3.2888	8028	2740	2.4445	6525	2376	2.3644	2124	1239	2.8428	28861	3509	2.9789	16052	2788	3.5096	14216	2537	3.3723	13962	2502	2.6356	9904	2340	2.549	8083	2415	3.0277	9265
2.9556	3297	578	1.9546	492	349				2.754	1379	498	3.1008	2718	501	2.6027	1065	598	3.2299	2956	509							2.2943	1308	801	3.8119	9693	602	2.2503	2540	731	2.3729	1264	496	2.5749	1721	536	3.0235	3550	641	3.0795	2891	598	3.6147	3138
																					3.0357	949	386				2.287	723	445
																					3.1007	1075	418				2.3124	969	586	2.1867	2401	460										2.6367	1940	458
2.2162	17097	5004	2.6329	11408	5057	2.2894	8612	2507	2.6453	9821	3824	2.1735	11477	4023	2.7317	10174	5224	2.9458	23341	4894	3.4915	13690	4060	2.7386	14509	4309	3.0005	17921	6727	2.6299	40727	5739	2.4859	19678	4810	2.4393	10039	3762	2.48	13415	4462	2.6868	20366	4644	3.283	25390	4561	2.9889	16688
3.0629	4547	740	3.0249	2232	754	2.8445	3316	657	2.2451	2059	1058	2.9572	3821	778	2.822	1497	722	1.9878	2632	1072	2.2918	1722	1173	2.7311	3122	932	2.3994	2025	1153	3.0033	6803	740	2.721	3356	697	2.5457	1468	511	2.7439	2036	564	1.9678	1508	566	2.3198	1776	622	2.5536	1541
2.8631	60319	11275	2.8805	24640	9200	2.894	51168	9796	3.0201	47894	14382	2.839	49553	10951	3.1098	16136	6375	2.5187	54283	15303	2.9145	25058	11086	2.6602	41895	13137	2.7703	33085	14567	2.2058	54874	10375	2.33	41692	11354	2.619	22119	7318	2.6726	30163	8779	2.2686	26232	7993	2.2728	18044	6529	2.7	24664
2.7613	4133	829	1.995	664	458	2.3999	2737	738	1.8782	1242	823	2.0597	2995	1136	1.4633	996	1232	3.0243	5847	1161	2.762	2176	1070	3.6186	6073	980	2.8051	4907	2109	2.9587	8093	908	2.695	5150	1089	2.9112	2254	609	2.8008	2869	764	3.1978	5012	802	3.2817	5317	956	3.414	4841
									2.4421	957	429				2.1171	753	592	2.9277	2176	462	2.3514	638	417				2.2477	1230	778	2.5683	3638	535	3.1552	2726	419							2.9731	2396	448				3.0919	1665
2.5429	5412	1263	1.969	1179	828	3.0082	6626	1172	2.6497	3336	1295	2.3112	4369	1392	1.9095	1183	1074	2.505	5397	1536	2.4469	2300	1407	2.5732	3573	1190	2.3021	2906	1770	1.4966	4484	1386	2.7553	4916	997	3.3097	4020	824	3.5535	6340	1002	2.6163	3646	873	2.7515	3443	894	1.9073	1482
			3.7902	21832	4339	3.6397	26853	3066	3.6347	19289	3783	2.7059	14924	3617	3.0074	7370	3126	3.088	16922	3215	3.5829	12132	3377	3.0048	15092	3727	3.0151	10439	3879	3.4756	38209	2996	2.2895	2717	761	2.3593	1487	589	2.3747	1621	580	1.6385	1249	589	1.7834	1258	639	1.6426	1004
2.4005	53543	13792	3.3199	47786	13157	2.6098	51838	12085	2.6284	55882	22015	2.4108	49994	14866	2.8823	51002	23592	1.8932	49948	21723	2.777	43877	21352	2.5492	50291	17031	2.0037	46050	34495	2.1086	55303	11185	2.6655	51047	11017	2.8904	46542	12758	2.8812	48022	12095	2.158	46466	15286	2.5962	48365	13985	2.8297	50062
2.4956	18628	4492	2.3374	6983	3799	2.5618	11779	2839	2.6009	12698	5099	2.7362	22211	5271	2.6234	10999	6088	2.4489	15902	4705	2.498	8104	4785	2.5978	12033	3940	2.2615	10173	6373	2.1495	22026	4330	3.3922	34365	4482	3.7128	20844	3231	3.6533	24647	3635	2.352	11816	3398	2.7258	12485	3300	1.9185	6559
			2.4582	12641	6325				2.1554	14811	8099				3.061	21993	8988	3.0685	31187	6006	3.3002	18339	6210	2.8997	20049	5325				1.9035	33507	7812	3.0729	32913	5356				3.2953	29648	5604	2.7906	25198	5347	2.8906	2939	693	2.8613	19225
									1.688	783	592	3.1244	2399	435	2.7954	1376	676				3.0981	1204	469				1.7821	1043	911																			3.326	1895
3.673	6931	739	3.2003	1287	385	3.701	7055	772	3.3843	3965	925	3.9854	9546	953	3.6029	3541	994	3.5981	6986	932	3.4845	2822	841	2.9158	2943	773	2.4634	2743	1494	2.1212	4564	915	2.4912	3022	736	2.5739	1538	525	2.8297	2655	693	1.2828	875	528	1.4814	899	563	1.4139	840
									2.8488	1248	422				2.6357	840	461										2.4126	1028	580
2.8556	41880	7869	2.6585	18997	8273	2.5859	19344	4585	2.9285	28023	8967	2.7504	31264	7347	2.96	20780	9108	3.0857	33332	6343	3.1984	16135	5863	2.2847	13970	5683	2.39	14085	8072	1.5874	32573	9454	3.107	36236	5759	2.8985	14792	4032	2.7886	18648	5008	2.5215	20876	5338	3.0434	22170	4702	2.5438	14969
2.7716	9726	1937	2.9089	5750	2105	2.8571	9475	1861	3.1295	7684	2139	2.8557	8931	1951	2.9272	5999	2690	2.5199	7058	1988	2.5108	3161	1850	2.5953	7113	2333	2.4519	5557	3051	3.8515	35647	2154	2.3345	7043	1912	2.5713	4237	1449	2.7827	6386	1722	2.0414	5156	1839	2.6199	6532	1858	2.7497	6476
2.3443	4085	1094	2.2773	1146	650	2.3298	4098	1160	2.0215	2410	1446	2.0462	3291	1260	2.0254	1319	1105	2.5762	6283	1702	2.7671	2347	1150	2.7162	4028	1215	2.6252	4839	2356	2.3516	8356	1428	3.1355	5532	862	2.4003	2122	817	3.0688	4956	1096	2.6231	3680	877	3.1326	6982	1392	2.8616	4291
2.6316	29003	6365	1.9412	3901	2793	2.9995	31117	5537	2.6119	17455	6956	2.3099	22424	7151	1.7417	6092	6213	2.4501	27105	8013	2.1768	8155	6016	2.439	17487	6392	1.8715	10930	8973	2.0204	30242	6502	2.932	29423	5279	3.1525	15972	3651	3.2933	26263	4971	2.6893	21601	4917	3.1805	27749	5352	2.3467	12948
												3.6615	3993	499	3.2376	2218	802	3.6749	4522	572	3.2871	1873	640	3.4112	2646	493	2.6255	2644	1287				2.1821	1551	468	2.1538	913	417	2.0758	961	423	1.8484	1371	559				1.4172	866
2.7385	14790	3014	1.9659	3005	2115	3.0929	15900	2652	2.5112	6515	2784	3.0776	19743	3698	2.3409	6898	4644	3.2033	20645	3621	2.678	8411	4384	2.6483	7325	2316	1.6729	5144	4846	2.2631	17892	3251	3.065	19845	3247	3.4439	17021	3179	3.5271	18743	3017	2.4609	11617	3098	3.0588	16703	3505	2.8273	9513
2.3203	13180	3589	2.0723	5921	3871	2.5873	13417	3177	2.3433	6814	3271	2.2711	9063	2969	2.1413	5836	4512	2.5079	12506	3552	2.486	6935	4129	2.6894	9457	2906	2.0094	5506	4108	2.0667	14572	3034	2.6577	9567	2076	3.2164	9329	2040	2.8756	9342	2362	3.0661	11585	2031	3.5304	14947	2262	3.4248	12181
2.6283	4619	1016	2.2416	1818	1057	3.2227	5904	900	3.0755	3502	1012	3.0296	4689	908	2.7806	1239	615	2.3224	3771	1218	2.4198	1601	998	2.8231	3756	1052	2.4126	2797	1578	2.8275	8749	1075	2.3773	3468	914	2.3463	1316	526	2.4511	2104	714	1.7615	1374	595	2.4457	1885	605	2.4863	1587
2.2443	1634	469	1.935	662	476				2.5298	1081	456	2.1474	1244	444	2.121	917	719	2.1605	1273	460	2.3577	587	382				2.5105	1104	582	2.6077	3508	502	3.0629	3332	546							3.5728	3801	469				2.7459	1428
2.9148	20361	3672	2.8213	7033	2736	2.4855	13148	3341	2.4586	8191	3630	2.884	15167	3249	3.1048	3607	1430	3.5845	33259	4479	3.7377	15762	3941	3.6789	25800	3993	3.4297	17929	4998	1.5216	11175	3395	2.7781	13516	2698	2.6589	5506	1772	2.1564	6227	2592	2.4202	8013	2198	2.6507	7427	2068	1.8269	2960
2.7408	8488	1727	1.8118	1508	1181	3.0872	7841	1313	2.8072	5887	2049	2.9763	8824	1773	2.3988	3108	2010	2.8373	8963	2026	2.0956	1612	1258	2.895	6436	1715	2.193	4480	2943	2.6798	13459	1832	2.7358	7078	1455	3.1143	6054	1421	3.117	6480	1386	2.5492	7092	1779	2.9391	6272	1430	2.2252	3315
									2.0747	626	362																2.5077	1223	646				2.7554	2081	422							2.5541	1556	389	2.8189	1820	451	2.9813	1478
																		1.9497	1253	524							2.0051	1037	776	2.8901	4955	583	2.451	1749	438				2.8293	1555	406				2.6017	1576	454	2.8331	1488
3.0239	16237	2715	2.9648	11389	4011	2.8	12758	2607	2.5225	8274	3508	2.5898	9963	2617	2.9333	9382	4189	2.6018	9725	2588	3.0308	6750	2755	2.605	7922	2581	2.4475	8560	4714	2.2741	17879	3224	3.2591	13061	1868	2.9843	7487	1923	3.0377	10063	2274	2.3101	7083	2097	2.5746	6698	1966	2.8321	6751
2.9903	20713	3545	3.0581	15528	5126	3.1226	22639	3699	3.2581	20171	5136	2.6123	15526	4015	2.897	7788	3566	1.8372	7876	3561	2.3012	5448	3687	2.6412	12448	3955	2.517	10076	5288	2.83	33736	4138	2.438	11251	2843	2.2231	6062	2639	2.2931	8626	3266	1.0314	4675	3358	2.739	13592	3560	2.4394	8452
2.798	26168	5117	2.4655	10349	5152	2.4952	9116	2301	2.635	15886	6230	2.241	16021	5359	2.2627	8449	6005	2.2522	14423	4891	2.2013	5016	3638	2.5065	13580	4737	2.3168	9759	5884	2.0565	27007	5663	2.8482	19721	3750	2.8176	12282	3541	2.8209	15205	3993	2.6657	17585	4069	3.046	14581	3087	2.2633	9767
1.814	2102	813	2.3446	835	452	2.9574	3695	677	3.0954	2919	832	2.4441	2409	700	2.4752	807	495	2.4887	3304	951	2.6309	1272	685	2.6294	2669	855	2.5545	2206	1128	2.2227	5373	1004	2.8036	4125	809	2.7446	1863	565	3.1169	3282	702	2.3217	2346	689	3.0253	3427	736	2.7278	2178
2.5139	28681	6829	2.0286	10269	6920	2.2632	25387	7526	2.0143	14549	8773	2.5864	32038	8435	2.5693	6921	3977	2.9397	43123	9080	3.5597	43670	12353	3.1405	40290	9056	2.8538	39743	16514	2.8494	43430	5256	2.4893	42860	10452	2.7144	21722	6727	2.1846	21892	8936	3.0383	32816	5865	2.5724	20141	5921	4.0553	40490
2.2296	63446	18398	3.0236	64704	21877	2.41	64580	17292	2.2669	64026	32407	2.33	64388	20250	2.5642	64322	37093	2.3908	63957	19702	2.8371	62523	29185	2.9641	59886	15212	2.1246	58728	40454	1.784	57458	14553	2.8391	61235	11718	3.3069	49907	10250	3.0643	50626	11231	2.3839	46556	13096	2.7926	48166	12155	3.1167	52286
3.701	47642	4982	3.3175	23778	6558	3.4108	22533	3015	2.5902	20571	8322	3.3437	31755	4946	2.7937	16596	8163	2.9461	22292	4673	2.5557	12073	6849	2.9737	17854	4505	2.3678	14911	8678	1.6333	22350	6284	2.5435	18227	4281	2.5142	9801	3487	2.2737	2400	921	2.9081	20691	4047	2.5556	15594	4638	2.0175	7757
2.3882	5697	1480	2.0285	1923	1296	2.4662	9319	2400	2.5061	4925	2112	2.8733	7317	1579	2.5068	2813	1688	3.2252	8399	1451	2.9844	3509	1479	2.9006	4257	1130	2.4443	3698	2041	1.8431	5615	1365	2.8144	5543	1079	2.9743	3878	1003	2.7027	4161	1186	2.7238	4261	947	3.1164	5669	1143	2.3874	2992
2.9972	8783	1496	2.7164	4250	1778	2.5693	4058	973	3.0569	5179	1516	2.7135	8669	2090	2.6334	5605	3081	2.2038	5920	2076	2.1931	3149	2297	2.3749	5914	2260	2.0499	4105	2978	1.9001	11297	2640	3.7745	18079	1809	3.9217	12571	1686	4.0085	18631	2148	2.0426	5514	1965	3.2146	12800	2411	2.6639	7200
2.1528	2145	656							2.4765	1862	815	2.1899	2216	768	2.2501	1014	727	1.5808	1672	903				3.866	5414	736	2.9339	3826	1504	2.6071	5756	824	2.5105	3200	769	3.1154	3006	705	3.7225	5314	747	3.6245	6510	775	2.8448	2835	690	0.4343	454
2.4403	4761	1193	1.9372	1280	919	-0.5964	521	1121				2.7943	4843	1104	2.5047	2749	1652	2.6754	4674	1182	2.4894	1638	973	3.03	4059	985	2.4655	3692	2008	2.405	7493	1234	3.0857	7787	1256	2.5206	2603	922	2.7379	1873	521	2.6477	4947	1159	3.1897	6100	1169	2.7329	3271
2.8197	48373	9318	2.567	15998	7423	3.0783	46592	7850	2.931	36008	11502	2.267	29441	9672	2.1224	12113	9488	2.8901	43240	9423	3.0876	17126	6720	3.1849	33073	7209	2.6376	28815	13909	2.1386	44366	8788	3.3826	40711	5345	3.5257	30384	5362	3.3124	34649	6472	2.3827	24327	6849	3.3119	42017	7398	3.2282	27260
2.8066	48675	9462	2.5417	19295	9111	2.8338	46487	9279	2.5239	39475	16720	2.8111	46628	10506	2.8804	22205	10285	3.0515	47595	9274	3.1981	29353	10668	2.9555	41139	10512	2.0837	33559	23782	2.38	47963	8037	2.7006	44616	9398	3.0529	29598	7249	3.0014	37198	8620	2.3632	27309	7793	2.5377	31421	9462	3.2992	40089
2.4114	3990	1020	2.1475	1700	1055	2.9626	4196	766	3.0167	3588	1080	2.0697	2891	1089	2.4777	2177	1333	2.1549	2787	1011	2.4308	1631	1009	2.3179	2284	908	2.2343	2135	1363	1.8546	4420	1066	2.8358	5073	973	3.1131	3861	907	3.2026	4465	900	2.6563	4092	953				2.3039	1942
2.5667	27685	6355	2.3632	13859	7406	2.7792	5229	1084	2.7409	19791	7212	2.7552	12164	2849	2.6318	16900	9300	2.1216	15890	5899	1.9049	6029	5370	2.7213	18328	5509	2.3576	15758	9236	2.3747	44297	7450	2.5779	20319	4660	2.6217	11534	3809	2.5351	14078	4507	1.9839	15106	5607	2.689	16013	4342	2.4308	14656
3.0249	21898	3659	2.9574	8848	3132	3.3762	20846	2857	2.8169	12586	4351				2.9449	10223	4528	2.7317	12878	3132	2.8051	7231	3451	2.6899	7536	2315	2.2976	8118	4960	2.7813	26468	3358	2.2779	9407	2656	2.5288	5545	1953	2.3922	6829	2414	2.1892	7104	2287	2.3539	7347	2513	2.6716	7399
																											3.1309	1321	453
2.3856	2632	685	2.2353	947	553	2.3927	2417	655	1.9307	1457	931	2.6403	2827	717	2.485	1456	887	3.1738	3642	652	3.0278	1489	609	2.6447	1893	600	2.1029	1696	1186	2.2416	4495	829	3.0351	3927	656							2.546	2315	582	2.8177	2254	559	3.5072	3369
																																							2.4803	1248	415	3.7384	4027	443	3.2225	2178	408
3.1037	18552	2935	2.632	3711	1646	2.6922	11935	2628	2.1047	5392	3054	3.0015	13780	2721	2.7537	5082	2570	2.9264	16159	3434	2.791	4733	2281	2.9031	10065	2667	2.4012	8003	4551	1.8536	13334	3218	2.8416	10496	2005	2.509	5901	2107	2.8932	9949	2485	2.1642	4854	1590	2.2278	6298	2351	2.3166	5648
2.8741	34571	6413	2.4746	15113	7476	2.991	40828	7308	2.9069	29060	9439	2.091	21045	7811	2.1227	9245	7240	1.9677	23054	9522	1.9909	11980	10053	2.2398	23988	10067	1.9971	17809	13401	2.0334	50581	10777	2.8062	35374	6925	3.0232	25799	6450	3.3892	40557	7183	2.1665	21364	6987	2.6019	28924	8331	2.638	23424
2.4656	2181	537	2.2183	1117	660	1.6299	1033	475	1.5523	850	706	2.1551	1583	562				2.6382	2501	649	2.6012	966	531	2.6857	1993	614	2.357	1511	886	3.6596	8041	555	3.0581	2798	460							2.7907	1937	411	2.6873	1525	414	2.4806	1173
3.4275	11139	1408	3.5497	11376	2671	3.0488	7827	1346	3.6766	9338	1779				3.3124	8406	2886	2.9275	12560	2667	2.8809	3573	1618	3.501	12914	2261	3.3797	8912	2572	1.7988	9334	2340	2.3755	8254	2178	2.4054	4426	1698	2.1689	3773	1557	2.3467	6555	1892	2.1389	4632	1839	1.3388	2131
3.0565	17441	2851	2.3524	2695	1451	2.7308	10631	2279	2.5412	7804	3266	3.0044	17076	3365	2.5278	5228	3092	2.7491	13558	3258	2.2456	4632	3258	2.3422	6618	2587	1.5443	4046	4167	2.5592	18907	2798	3.6653	23237	2508	3.6647	14076	2256	3.6033	15752	2405	1.8946	6544	2584	2.8572	11541	2785	2.7798	7316
2.7633	37692	7550	2.5471	14387	6768	2.9823	37643	6779	2.5956	26947	10860	3.0465	41114	7869	2.8294	26912	12914	3.0391	41029	8064	3.0721	19288	7650	2.611	18160	5892	2.3456	21755	12857	2.3558	55352	9432	2.7169	36463	7594	2.9118	21804	5889	2.6328	22989	6878	2.7649	29597	6393	2.7889	24959	6315	2.9614	24122
2.3066	10538	2897	2.1825	3936	2384	2.786	17511	3613	2.4939	8648	3740	2.0685	10162	3831	2.1635	3729	2839	1.9533	10200	4255	1.8923	3685	3311	2.6403	12456	3960	2.1104	9480	6595	2.4774	25507	3995	2.8486	18906	3594	3.4365	13359	2508	3.4374	18927	3242	2.807	20644	4331	2.8105	15964	3979	2.6874	11536
																					2.7124	617	314				2.4362	654	363
2.9347	6488	1154	2.6409	1470	648	2.6389	4276	977	2.6185	2836	1125	3.0974	6614	1222				2.8476	6866	1541	2.6171	2003	1089	2.8652	4367	1188	2.4197	3712	2084	2.7411	13843	1806	2.5843	5904	1348	2.7511	3819	1153	2.772	4708	1279	1.7502	3226	1408	2.3184	3694	1295	2.9822	4615
			2.7602	924	375				2.2973	906	449				3.1904	1183	442	3.9947	4391	445							3.015	1367	508
-0.1761	643	988																																								5.3162	11017	406
1.7985	1903	744	1.0121	501	683	2.0949	1657	552	1.5608	1136	938	2.6781	2898	716	1.9904	1285	1103	3.637	4944	642	3.0675	1513	602	2.4018	1733	650	1.6022	1037	1026	2.4925	4923	763	3.141	4297	667	3.4141	2701	515	3.2501	3343	652	3.4081	4150	574				4.4008	4811
2.6236	26160	5773	2.0034	8789	6027	2.3457	19434	5441	1.6072	13967	11168	2.964	45557	9232	2.4118	18400	11793	2.9046	43274	9336	2.4211	20140	12543	2.8618	26845	7320	1.6854	14923	13938	2.8052	47463	5923	2.8929	28174	5194	3.0668	18518	4492	2.7314	16234	4536	2.6113	19282	4633	2.4865	12564	3920	2.224	8719
			2.2316	632	370				2.2486	833	427				2.2645	610	433	3.2013	2989	525	3.7087	1807	461	2.6438	1526	484	2.5803	1328	667	1.6967	1795	483
2.0991	23583	7486	2.3819	14610	7707	2.196	14557	4521	2.577	16766	6845	1.9555	22484	9167	2.2956	17952	12471	2.8037	37987	8789	3.3777	16376	5255	2.8375	19321	5358	2.9263	17992	7110	2.0705	45447	9437	2.6107	25443	5704	2.6906	17794	5602	2.6425	18995	5645	2.671	25072	5780	2.6765	25673	7022	2.5437	19299
2.3426	1861	499	2.2765	726	412										1.667	716	769	2.1724	1317	472				2.1274	1327	602	1.5529	504	516	2.1887	3847	736	2.7742	2393	479	3.249	2044	437	3.4431	3710	633	2.8149	2358	492	3.0265	2139	459	2.8597	2118
3.4433	9310	1164	2.9882	2808	973	2.5244	5078	1256	2.45	2344	1045	3.3019	6773	1086	3.0948	3557	1420	3.004	6818	1373	2.6882	3478	1800	3.011	4018	988	2.3129	3515	2125	2.7244	9403	1241	2.0134	2866	972	1.7555	1123	676	1.5641	1466	920	2.3717	3162	897	2.7048	4038	1083	2.8933	3381
									1.7289	547	402							3.1824	2967	528	3.4208	1371	427	2.7962	1612	460	2.5236	1049	548	2.3699	2815	475
1.3969	1458	753	2.1138	1135	721							2.2845	2092	679	2.4942	1049	635	2.6843	2821	709	3.2639	1126	391				2.6752	1263	594	4.4921	14474	561	2.5841	1905	435										2.0952	1063	435	2.3451	1242
2.1822	1712	513				2.5267	1806	446	2.326	1587	771	2.5242	1899	522				2.788	2112	494				2.2718	1150	472	2.1132	1374	954	2.7793	5069	644	2.8829	2548	473	3.1053	1846	436	3.1465	2238	469	2.7372	2198	484	2.7867	1918	486	3.3457	2132
									2.3158	934	457							1.2514	700	475				2.2963	1301	525	1.6854	757	707	2.4605	3395	538
2.1381	4648	1436	1.9063	2030	1489	3.062	7136	1216	2.4346	3502	1578	2.3661	4069	1248	2.2405	2016	1455	1.482	2751	1591	1.8135	1921	1823	3.8799	10495	1413	3.1084	5897	2054	2.0984	5764	1174	2.8927	7013	1293	3.3977	3946	761	3.5454	5996	953	3.7825	9579	1022	2.6479	3656	1020	0.5817	731
2.5428	2725	636	2.6191	1430	640	2.5598	2138	516	2.7514	1700	615	2.1485	2072	739	2.3544	1264	843	2.2815	1914	636	2.6317	903	486	2.7991	1854	528	2.571	1541	779	1.4871	2163	673	2.9645	3198	561	3.145	2237	514	2.8367	2283	593	2.6452	2433	571	3.2044	2815	534	1.9163	1052
2.4349	30881	7767	2.2707	13900	7920	2.7273	35439	7616	2.2538	15682	8010	3.0989	43433	8016	3.1744	14831	5603	2.4873	39165	11284	2.5217	17800	10339	2.7713	28815	8366	2.3966	21373	12193	2.6286	57452	8103	3.159	49531	7593	3.469	32019	5877	3.3205	35225	6543	2.3842	23076	6490	2.3778	20115	6767	2.2004	15322
			3.276	1219	346				2.4912	1034	448							1.9212	1130	482	2.7527	881	436	2.2063	1078	463	2.2009	877	573	3.1342	4872	484
															3.355	1059	353										3.0034	969	363
2.1321	1560	484	2.5643	783	364				2.8413	1418	482	2.1498	1493	532	2.5289	1039	614	1.8698	1104	488	2.5581	595	337				3.4069	2161	612				2.741	2114	433
2.6727	44602	9513	2.1729	22046	13442	2.181	12545	3937	2.5285	36537	15426	2.9586	49762	10122	2.9283	33305	14922	2.7453	51829	12487	2.5847	16120	8963	2.5846	26077	8617	2.4297	19590	10922	2.0843	52134	10723	3.0627	48894	8013	3.3161	34782	7098	3.2298	34682	6860	1.8192	19942	8297	2.0338	17205	7347	3.2602	39240
2.165	8353	2533	2.4771	4874	2407	2.2266	5887	1790	1.5348	3924	3299	1.0312	3522	2725	0.7934	2115	4162	0.8838	3053	2673	1.134	1483	2254	3.1678	9417	2077	2.5066	7749	4096	2.8061	25394	3167	2.8576	11068	2091	3.4325	9758	1837	2.7261	6126	1718	4.2246	22945	1802	2.4586	4706	1497	0.4376	915
2.5433	53006	12367	1.9919	26895	18591	2.7261	39869	8575	2.2599	37139	18890	2.383	37567	11388	2.1395	25607	19822	2.7669	55016	13058	2.4416	27154	16673	3.1593	50819	11275	2.5056	26250	13885	2.0027	61966	13487	2.7705	44042	8838	2.654	24127	7791	2.6314	25074	7509	2.4626	27954	7446	2.4506	22297	7132	2.5307	24057
2.5132	25929	6177	2.3858	6514	3427	2.8891	33061	6351	2.6833	16849	6390	1.8556	13446	5875	2.103	6400	5081	2.1328	16066	5918	2.212	9408	6773	2.2394	12764	5358	1.9831	11004	8361	2.6674	38909	5342	2.9303	21210	3810	3.2999	17298	3570	3.3183	19121	3557	2.2897	10920	3279	2.5903	14455	4197	2.8465	13261
1.0998	1059	672				1.3815	974	532	1.3665	905	855	1.456	1355	781	1.3131	797	1094	1.8196	2043	935	1.74	706	705	2.4323	1563	574	2.3289	1987	1188	2.361	5448	925	3.9844	8866	767	4.0108	5179	653	4.0453	6175	694	4.0278	8843	796	3.5386	5084	765	2.2665	1697
2.2701	1894	534							2.9351	1463	466				2.9551	1412	621										2.6555	1248	595													2.0506	1092	387				2.4079	1034
2.0042	4643	1574	2.2542	2358	1359	1.1492	1772	1137	1.5299	1944	1640	2.0534	4696	1789	2.4187	3137	2001	2.9445	8382	1759	3.131	2482	945	2.5124	3247	1128	2.7261	4359	1979	2.9118	15315	1775	2.9727	6570	1146	2.5086	3203	1144	2.6026	4363	1333	2.6376	4993	1178	2.4187	4434	1450	2.31	3708
2.2805	5105	1429	2.0515	1978	1312	2.8067	5133	1044	2.8209	4995	1722	2.9063	6699	1413	3.04	3492	1448	1.7352	3967	1925	2.0853	2327	1829	2.396	4315	1625	2.2675	3180	1984	2.8339	13970	1709	2.5998	6052	1367	2.2646	1480	626	2.39	2658	941	1.4937	2035	1061	2.5769	2979	873	2.5131	3334
2.5848	34320	7780	2.0959	13382	8607	2.1652	17392	5518	2.1399	16710	9236	2.8372	36897	8164	2.2184	18707	13710	2.9852	44480	9075	2.5148	17040	9945	3.0402	34035	8201	2.3676	25076	14596	2.3356	51286	8862	2.4472	29771	7475	2.5652	24369	8369	2.721	28368	7984	2.635	35991	8507	2.581	16628	4859	2.7305	28619
2.3228	2038	554	2.2091	782	465	2.7732	2301	479	2.5529	1744	724	2.4615	1651	474	2.3817	654	428	1.754	1522	729	1.771	617	603	2.6924	1924	590	2.4354	1599	888	3.9143	8142	471	2.7184	2980	620
2.4699	4546	1116	2.3287	1511	827	2.8771	7904	1531	2.7994	4158	1455	1.9799	4156	1666	1.9814	866	748	3.0442	8578	1680	3.4434	5479	1680	3.1338	7125	1609	3.0407	6454	2356	2.3643	13336	2259	2.826	7804	1507	2.3372	2158	868	2.6072	3855	1174	2.6612	3688	856	2.8701	4566	1092	2.9432	5373
2.2915	13143	3651	1.8575	2292	1739	2.2587	11777	3502	2.2488	10218	5237	2.5538	15020	4045	2.4853	3382	2060	2.7216	23306	5708	2.5804	5747	3205	2.2266	10758	4556	2.0606	9464	6815	1.8645	24051	5761	3.4869	31793	3883	3.3243	18495	3753	3.4588	22320	3767	2.6023	16010	3871	3.2265	21626	4040	2.0806	8157
															3.0261	910	381	2.6294	1601	418							2.0901	618	436																2.5088	1328	408
3.0903	5392	861	2.5471	812	382	3.0356	3970	689	2.945	2668	844	2.8672	4222	915	2.4251	1529	971	1.9799	2410	987	1.5698	801	900	1.9879	1767	883	1.4393	1458	1615	3.7191	13996	927	2.9034	4240	776	3.1564	3290	750	3.0525	3930	879	1.5274	1233	628	2.1654	2055	801	3.2932	3254
2.4959	11269	2717	1.8949	3084	2280	2.7915	10908	2242	2.3821	5705	2666	2.3687	9727	2978	2.0647	3887	3169	2.4373	10051	2998	2.3467	3759	2465	2.5148	6274	2176	1.9611	4976	3839	1.7116	10424	2776	3.1216	13748	2163	3.2481	7610	1628	3.3607	9527	1721	2.5482	9796	2459	2.9419	10415	2370	2.1392	4963
3.6073	17152	1914	3.1175	6834	2165	3.1758	8795	1385	2.9989	9864	3006	3.0806	11609	2170	2.7749	7439	3707	2.7561	8907	2130	2.676	3784	1975	3.2703	8572	1761	2.75	7941	3546	1.6589	7961	2199	2.7109	9338	1953	2.8665	5705	1590	2.6867	6478	1867	2.4631	6929	1845	2.5034	5594	1725	1.2459	2012
															2.5033	901	542				2.9612	1102	472				2.1279	777	534
2.7351	5444	1112	2.1063	1458	931	2.8187	4591	926	2.5239	2859	1211	1.9229	3386	1412	1.6671	1419	1524	3.0043	5359	1079	2.6675	2219	1165	2.8638	3206	873	2.3498	2856	1683	1.8104	5276	1312	2.7373	4977	1022	2.6743	2861	911	2.9444	3779	911	3.3081	6274	930	3.3632	4867	827	1.9914	1492
2.5941	6762	1523	2.9182	4899	1782	2.6354	7449	1706	3.0009	5409	1646	2.4644	5818	1667	3.0642	3632	1481	2.0639	4801	1855	2.615	2821	1536	2.5318	4592	1574	2.6682	4361	2061	2.6731	13959	1909	2.4456	5677	1427	2.9058	2865	777	2.6961	4484	1284	2.6693	4688	1082	2.4707	3132	988	1.9274	2496
2.347	4291	1147	1.6021	636	576	2.5895	4293	1015	2.1508	2893	1587	3.1322	6676	1204	2.4628	2166	1340	2.2065	3977	1392	1.2293	906	1289	2.1561	2741	1219	1.6176	1756	1719	1.7839	6376	1615	3.5277	8844	1050	4.2334	10818	1169	4.0118	10180	1171	1.7373	2632	1159	2.327	3630	1265	2.2319	2769
			2.3939	648	339				2.2339	672	348										2.6653	620	326				2.584	1002	502
2.7258	8060	1657	2.4598	2173	1086	3.2873	8740	1274	2.6983	4937	1853	2.4227	5798	1710	2.4404	3872	2433	2.5091	7132	2024	2.5674	3053	1718	2.8909	5194	1388	2.287	5493	3381	3.0328	16336	1741	2.189	4539	1363	2.5413	3517	1228	2.6814	3782	1094	2.3432	4365	1263	2.6817	4884	1331	2.6708	4305
2.5158	3873	921	2.3508	1961	1057	2.849	5321	1051	2.5172	2914	1240	2.2736	3544	1159	2.4152	2263	1447	2.603	3505	932	2.7573	1650	814	2.2636	1531	632	2.0959	2324	1633	2.1552	6552	1283	2.4425	3410	859	2.5894	1907	644	2.8386	2737	710	2.1766	2451	796	2.5204	3022	921	2.4646	2457
2.442	4447	1113	1.894	1737	1285	2.1343	2610	846	2.0456	1815	1071	2.6669	4249	1058	2.3329	2266	1534	2.8146	4137	950	2.5702	1720	966	2.5714	2402	801	1.8832	1637	1333	2.413	3633	595	2.9149	3591	652	3.1913	2665	593	2.5808	2086	647	2.7854	2592	552	2.9948	2489	546	2.5462	1678
															2.4398	622	391	2.4951	1717	492							2.0891	966	682				2.6715	1889	406				2.9179	1735	426	2.9601	1977	373	2.7425	1508	394	1.4942	573
2.8169	5000	965	2.4784	1514	747				2.1797	2548	1370	2.9348	4889	1011	2.3254	2535	1725	3.1738	5748	1029	2.6307	1723	928	2.6463	2909	921	2.1363	2327	1590	2.7336	9448	1239	3.5852	10851	1238	3.3926	4082	790				2.4451	3876	1045	2.8066	3393	848	2.9193	3265
2.3455	15371	4113	1.9513	5820	4138	2.3908	4168	1131	2.5138	9915	4229	2.7133	16727	4033	2.189	7995	5980	2.8497	19839	4446	2.5103	6774	3966	2.3158	9570	3810	1.9026	8185	6576	2.8975	45902	5373	2.5708	13447	3099	2.9385	13084	3469	3.0351	13221	2993	2.7386	13301	2926	2.253	3225	1183	2.9853	12089
2.5291	5598	1319	2.0758	1268	827	2.1665	4164	1320	2.0367	2476	1470	1.5434	3294	1787				2.3854	6284	1943	2.1822	2622	1927	2.5014	5042	1765	2.2966	3752	2294	1.7221	8049	2128	3.0975	10583	1693	2.6719	3264	1041	2.9093	5182	1280	2.5888	4372	1067	3.0402	5617	1194	2.8089	4235
2.5013	2627	631	2.5832	1881	863				2.6494	2063	801	2.4814	2850	807	2.7968	1689	829	2.8612	4030	896				2.5031	1859	650	2.5941	1196	595	2.2141	3995	751	2.5675	2736	632	2.4713	1225	449	2.4142	1577	549	2.5874	2497	610	2.6779	2247	614	2.2289	1351
2.9341	3827	681	2.7289	1425	591	2.1487	2069	664	2.8355	2183	745	2.7568	3146	736	2.9694	1867	813	2.6851	2942	739	2.9969	1333	557	2.8597	2589	707	2.689	1799	838	2.4971	4751	734	2.003	1850	632	1.5899	936	632	1.7512	1210	667	2.9588	2939	555	3.2019	2826	537	3.3432	2499
2.7124	4053	841	2.0019	1295	889	2.807	3816	776	2.1002	2883	1638	2.5798	4208	1113	1.974	2063	1791	2.4858	4504	1299	1.797	1894	1818	2.6101	3228	1048	1.8469	2201	1838	2.3856	5500	918	2.9074	4493	820	3.1159	3988	935	3.0066	3521	813	2.6127	2962	711	2.6379	2239	629	1.8923	1254
2.5716	4288	981	2.126	1305	822	2.952	4312	793	2.5024	2740	1178	2.1486	3034	1082	2.0929	1591	1272	3.2513	5859	994	3.0181	2487	1024	3.1215	3618	824	2.3714	2844	1651	2.4964	7045	1089	2.4385	3662	925	2.4006	1499	577	2.7407	2878	799	2.6811	3560	815	3.0519	3889	820	3.075	2364
2.8276	3325	637	2.1878	1039	627				2.72	1420	525	2.6336	2186	557	2.3525	1415	945	2.5959	2264	605	2.0989	777	605	3.0069	1829	451	2.4115	1385	782	1.313	1843	647	2.7489	2970	605				3.5501	2727	432	2.9373	2619	502				1.2261	556
																					3.5887	1147	318
2.7262	25558	5253	1.8852	8210	6111	2.3873	13389	3642	2.282	14219	7122	2.7767	27172	6270	2.3363	11979	8090	2.5411	22093	6132	1.7554	4399	4346	2.83	21861	6094	2.0349	14905	10926	3.1791	41714	4017	2.4268	26659	6789	2.3755	11267	4413	2.4653	15139	5087	2.3929	26003	7269	2.9057	26366	6152	2.7628	16783
1.9959	1396	476	2.3284	1339	733	1.567	1320	634	1.4664	1013	893	2.7709	2866	664	2.9501	1994	880	2.9436	2862	601	3.1767	2166	799	2.4601	1871	674	2.4234	1943	1088	1.8666	3165	757	3.0707	3700	603	3.0582	2172	530	3.0701	2720	601	2.9105	3641	711	2.7008	2733	735	2.0797	1529
2.7058	25862	5391	2.267	6311	3605	3.2154	33116	5074	2.837	17335	5910	2.8707	24266	5246	2.6952	7497	3948	1.9519	13509	5641	1.8282	5587	5248	2.0023	9635	4767	1.4116	6920	7814	2.3703	33492	5650	2.9668	19366	3392	3.1356	15531	3592	3.1865	24486	4991	1.3765	5323	3010	2.0193	9220	3977	2.8047	11609
															2.7864	886	438										2.2382	1211	771													3.18	2395	388				2.9659	1635
2.4799	9586	2337	2.3729	1688	896	2.5921	9508	2244	2.311	4129	2027	2.6811	8193	2020	2.5944	2364	1335	2.651	9265	2383	2.6656	3112	1636	2.4776	5378	1914	2.2064	4666	3037	1.6332	8212	2309	2.5587	6523	1516	2.8689	5190	1444	2.9407	6893	1666	2.3161	6122	1805	2.5909	5699	1654	2.4402	4144
2.3852	42995	11193	2.3841	27504	14487	2.2997	32512	9397	2.1075	23202	13116	2.0721	24351	9157	2.1475	19823	15260	2.4346	30883	9229	2.5461	16128	9211	2.7659	26346	7678	2.6522	29788	14234	1.8933	49543	11632	2.8706	47717	8934	3.1473	33151	7605	3.0131	37235	8559	2.4389	31292	8473	2.3042	8344	2954	2.6251	22475
0.0248	570	762										-0.272	386	737										2.577	2321	771	2.5334	2334	1211	2.7301	6641	873	3.7015	9463	996	4.7696	11058	824	4.2611	9465	916	4.1946	13132	1053	2.932	3998	916
2.3429	27579	7393	1.986	5031	3492	2.2449	24745	7429	1.794	14417	10128	2.183	25378	8837	1.8122	11180	10858	2.9582	33145	6890	2.806	11894	5673	3.3295	29511	5819	2.67	24504	11566	1.8936	40115	9417	3.1831	40933	6171	2.7939	18056	5292	3.2054	32738	6586	3.0643	34143	5993	3.4762	36232	5693	2.3208	17776
															2.4812	555	339				2.8081	737	351				2.1442	1011	687
2.0401	4524	1496	2.4889	3773	1848	1.3053	2749	1583	1.6293	2611	2056	2.0195	4364	1702	2.5652	2268	1307	2.1465	4566	1666	2.7658	3350	1643	3.1624	7963	1763	3.2051	6435	2096	1.7526	6946	1798	2.5938	5546	1258	2.0514	2743	1345	2.5942	5031	1546	1.9696	3676	1378	2.8738	6418	1531	2.6767	4236
2.184	5326	1594	1.5155	1462	1406	2.2824	5463	1598	1.6491	2920	2268	2.4265	6490	1909	2.0092	2880	2440	2.3335	5850	1875	2.0831	2397	1887	2.2101	3156	1352	1.3719	2509	2912	1.8661	8773	2099	2.8491	7772	1477	2.9823	4514	1161	3.3337	8063	1484	2.7284	5791	1283	2.962	6252	1403	2.1714	3149
																											2.7512	975	435				2.1937	1313	393
2.9684	49187	8547	3.3863	22319	5869	3.1971	42960	6666	3.0108	43447	13131	2.9982	39620	7841	3.0073	15892	6741	3.0932	40273	7624	3.3242	17140	5708	2.6863	20361	6270	2.4574	22518	12316	1.782	33743	8558	2.4393	27700	6993	2.6501	17147	5552	2.9581	26853	6412	2.2956	21231	6349	3.3323	36855	6398	1.6193	8427
3.7775	45163	4479	3.0682	13605	4460	3.0036	19443	3450	2.6879	17431	6590	2.7155	22979	5532	2.5367	4740	2786	2.5944	27663	7400	2.6564	11152	5900	3.3198	29919	5939	2.7248	19833	9012	0.9989	15072	6578	3.7859	52290	5191	3.4687	19984	3669	3.7551	31913	4386	1.9779	12151	4529	3.4687	25048	3956	2.2139	9792
2.2476	1746	500	2.2842	923	521				2.3021	1320	652	2.3638	1595	490	2.4887	1096	666	2.679	1998	504	2.8964	846	379				2.1297	1183	812	2.8116	4089	508
3.4083	5855	750	2.8645	1780	672				2.3224	1314	640	3.0814	3929	734	2.3138	1793	1230	2.7723	4360	1031	2.435	1571	969	2.5437	3124	1062	1.5394	2243	2318	3.7993	10710	671	1.9237	1837	663	2.3468	1344	537	2.653	2088	616	2.4615	3290	877				3.6358	3061
2.7306	22382	4586	2.3961	4047	2114	3.0803	23690	3986	2.5607	12742	5261	2.4755	17044	4846	2.298	6095	4227	1.7098	9707	4794	1.7197	3778	3826	1.9191	7592	3979	1.6306	5558	5392	2.3532	22454	3833	3.1086	21701	3445	3.0578	10857	2650	3.3781	20546	3667	1.6891	6123	2788	2.4688	11198	3537	2.582	8612
2.2296	6925	2008	1.9724	2656	1861	2.3449	3959	1109	2.1339	3971	2204	2.3899	6208	1873	2.3482	4328	2899	1.9119	4151	1782	2.1285	2399	1830	2.6372	5323	1696	2.3438	4997	2957	2.6653	13208	1816	2.6957	8696	1838	3.1132	7680	1804	2.9344	7691	1867	2.3728	7285	2065	2.7652	7780	2001	2.2747	4548
			2.8806	900	336				2.0155	1346	811	1.9718	1342	541	2.6934	770	406	1.9565	1713	713	2.5829	952	530				1.7135	1452	1330	4.3158	10640	466																2.0957	1226
2.4722	4170	1022	1.875	1226	919				2.3891	1316	612	2.7226	3786	907	2.5874	2379	1350	2.9412	4412	928	2.4379	1769	1089	2.6855	3080	949	2.2666	2949	1841	3.8339	17363	1062	2.0775	5006	1624	2.0352	2192	1087	2.2161	2927	1169	2.2496	4162	1285	2.7901	6329	1600	3.4659	7699
2.9281	34943	6244	3.4867	14494	3555	2.6957	27060	5944	2.2534	15341	7838	3.0404	32727	6290				3.1618	32362	5842	3.4672	14808	4466	2.5865	14427	4761	2.3408	17114	10148	0.7602	15314	7886	3.4177	40231	5155	3.2528	14703	3135	3.4268	29279	5052	2.0334	12444	4463	2.9287	18220	4184	2.9448	17109
2.7248	34993	7199	2.6551	19553	8535	2.3144	26099	7467	2.2392	18465	9527	1.661	14291	7146	2.0812	6623	5338	2.3314	28279	9077	2.6226	18895	10234	3.0625	32648	7746	2.8169	24873	10603	1.3744	27564	9273	3.2152	44559	6570	3.1108	12402	2918	3.1507	21120	4413	2.4902	10864	2839	3.0544	19398	4083	2.0556	11598
2.1268	1474	459							2.0172	771	464																1.9473	796	620				2.0489	1384	458
2.2799	7674	2149	2.1877	4926	2973	2.9445	12772	2361	2.4163	8430	3847	2.3333	5912	1855	2.3249	3821	2601	1.8176	3489	1599	2.0888	2029	1591	2.6125	5140	1666	2.1434	3871	2632	2.2112	11059	2083	2.6074	6489	1458	3.1799	5025	1127	2.7506	3101	855	2.3138	4646	1372	2.4863	1426	445	1.9456	2988
																		1.8387	1003	453																						2.5373	1625	411
2.1706	4171	1260	2.0267	1888	1274	2.395	4254	1151	2.3226	3608	1757	2.0765	3553	1332	2.0405	1486	1232	2.0829	4487	1711	2.1699	1604	1189	3.0212	5554	1356	2.5231	3697	1932	2.4036	10604	1748	2.4189	4991	1278	1.7254	1788	1099	1.4772	1964	1309	2.5486	5280	1325	3.4235	7265	1184	2.2164	2360
2.6032	11751	2630	2.2899	5076	2854	2.6255	11999	2767	2.5705	8759	3592	2.4744	10600	3016	2.5098	5444	3260	2.6998	12660	3148	2.7456	7924	3941	2.6896	9751	2996	2.3835	8465	4873	2.8802	35901	4253	2.2409	13836	4008	2.1725	4010	1808	2.1617	7123	2954	2.4224	10537	2886	2.7611	9464	2441	2.5552	8885
2.8951	37195	6800	2.4508	12704	6389	2.7448	30107	6392	2.172	12607	6815	2.9505	31609	6466	2.565	14628	8431	2.7982	32426	7531	2.6041	14710	8070	2.7249	25011	7499	2.0674	17581	12600	2.2383	53265	9846	2.625	26387	5857	2.8999	21380	5822	2.7319	22734	6350	2.5955	27404	6657	2.6924	19508	5277	2.5166	20654
2.6965	3694	775	2.4077	1515	785				1.9557	1406	883	2.5427	3228	876	2.0717	1749	1419	2.8358	4552	1030	2.4431	1645	1009	2.5502	2556	865	2.2464	2360	1494	2.2619	4652	846	3.3059	5561	770	3.0929	2888	688	3.208	3471	697	2.3442	2421	700				3.0656	3368
2.7774	39520	7839	2.4285	14557	7435	2.9705	41646	7561	2.4951	24976	10792	2.8598	40987	8928	2.5784	19347	11048	2.6034	31487	8370	2.4566	15356	9331	2.5823	20144	6667	2.1085	20629	14370	2.8175	57414	7104	2.226	23671	6928	2.3974	13549	5227	2.4533	19279	6532	2.1497	22422	7419	2.0494	9391	3967	2.7497	19610
									2.3754	901	423	2.3911	1526	460	2.1562	626	479										2.0646	862	619				2.9034	2344	429	2.8181	1544	445	2.9019	1877	466	2.4975	1950	507	2.6664	1750	482	2.5906	1323
2.5038	42159	10109	2.0665	18340	12039	2.5676	32189	7727	2.3263	17028	8271	2.4615	33599	9646	2.1189	19056	14963	2.505	42358	12055	2.3117	18183	12216	3.0247	33399	8135	2.3955	24125	13773	1.9284	41553	9522	2.6211	34906	7769	3.1313	41347	9591	2.8711	38385	9736	2.5336	40270	10211	2.5196	28430	8669	1.731	17778
2.3883	3938	1023	2.0576	592	391	2.3216	3042	866	2.2584	1911	973	2.2894	3512	1136	2.1776	1223	922	1.5674	2073	1130	1.5376	745	856	2.0638	2067	980	2.0115	1761	1312	3.3067	10471	923	2.8662	4899	920	3.8721	4661	647	3.4734	5363	896	2.7765	3612	774	2.5056	2858	880	1.7782	1335
2.8714	8609	1600	2.4614	4461	2227	2.8838	7121	1373	2.3333	4994	2414	2.763	7010	1633	2.5969	4933	2781	2.7886	6266	1465	2.5306	3151	1819	2.489	4336	1531	1.9566	3578	2769	3.5121	21400	1636	2.3503	4886	1312	2.3507	3162	1260	2.3482	3581	1305	2.4704	4507	1194	2.0903	1337	549
1.6626	3082	1324	1.6549	1466	1280	2.128	3652	1189	2.2381	2814	1453	1.3443	1922	1197	1.5246	755	895	1.4363	2821	1684	1.842	1465	1363	2.3109	3775	1508	2.1757	2772	1843	4.5349	44492	1674	3.0352	7651	1278	4.0643	9128	1109	3.7588	8681	1190	3.6766	9972	1145	2.6185	3881	1105	2.1252	2542
2.4894	21711	5258	2.1504	8995	5571	2.3575	12028	3340	2.1159	7934	4459	2.174	14829	5196	2.0405	8154	6760	2.8271	21788	4960	2.8594	9562	4395	3.0745	16502	3883	2.5601	14514	7393	2.5502	38088	5672	3.2001	35149	5237	3.0286	18436	4592				2.2478	15233	4709	2.5419	15410	4627	2.3956	11427
2.2189	2451	716	1.9473	965	688				1.6387	882	690	1.7621	1553	724	1.9106	980	889	2.5819	2850	769	2.1221	740	567	2.5146	1871	649	2.2682	1958	1221	1.9093	3652	848	2.8775	3644	679	2.6302	2446	803	2.4796	2600	865	2.7659	3910	844	3.0721	3891	809	2.0052	1510
															2.2065	544	402				3.0172	784	323				2.1083	778	542
2.7125	6246	1296	2.4041	2932	1523	3.0232	6844	1198	2.3143	3524	1726	1.9824	2489	996	1.8782	1676	1555	1.6952	2219	1107	1.6653	1434	1508	2.5425	1790	609	2.22	2463	1588	3.4302	16894	1367	2.7357	4947	1017	3.1051	3175	750	3.2917	5863	1111	2.3624	3555	1015	2.6383	4109	1154	1.8713	1886
			2.4914	679	332				2.5069	1246	534	2.1771	1307	457				2.1253	1191	441							2.1537	1068	721	1.2108	1234	465	2.8908	2340	432							2.6501	1817	425	3.26	2586	472	1.8928	819
2.4154	16518	4211	2.1582	4922	3032	2.4981	15014	3782	2.1921	8875	4731	2.7715	16875	3908	2.5737	7125	4082	2.0765	10678	4090	2.0295	3552	2902	2.3167	6874	2735	2.0151	7973	5925	2.1418	20330	4018	2.5216	12937	3085	2.3157	5876	2399	2.2781	8315	3181	1.7392	6592	2899	2.6884	10562	2865	2.0709	5012
									2.3881	823	383							2.6287	1650	431	2.6831	749	389				2.1329	787	539
2.2134	47526	13937	2.3322	27430	14977	2.6974	47837	10495	2.7276	50243	18479	2.3198	45517	14416	2.6979	33467	17591	1.9831	33131	13539	2.0573	16035	12851	2.6271	37242	11949	2.4796	32540	17526	1.4986	45411	14017	2.2833	45888	12908	2.4816	28050	10208	2.5415	29232	9317	1.8288	31255	12918	2.7051	42853	11491	2.2536	27242
2.6266	12719	2801	2.3736	4518	2397	2.8328	13863	2769	2.4656	7505	3310	2.6315	11086	2829	2.4558	6230	3873	2.4602	10628	3120	2.4374	6494	3999	2.4244	6180	2282	2.0094	5455	4070	3.3229	31126	2713	2.1996	5894	1757	2.4642	3771	1389	2.1122	4075	1749	2.3579	6351	1819	2.5552	6894	2051	2.6562	5797
																					1.9835	492	415				2.9088	1285	514				2.3598	1968	525
3.0014	14791	2512	2.7993	3600	1422	3.113	15588	2564	2.9094	6924	2245	2.8237	10074	2250	2.9047	4409	2008	2.9808	13448	2752	2.8891	5699	2566	2.5929	7667	2519	2.4092	8286	4686	3.3214	37900	3307	1.555	4665	2174	1.7582	3698	2222	1.7301	4171	2333	2.3102	7992	2366	2.4072	7214	2378	2.991	8236
2.4348	13195	3319	2.6495	7063	3095	2.6782	11478	2552	2.558	11132	4605	2.2149	9568	3259	2.4704	8620	5305	2.3947	10794	3316	2.7841	8543	4137	2.5009	10115	3542	2.6352	8043	3889	1.9548	15503	3488	2.3273	11725	3199	2.355	7191	2857	2.4385	7753	2654	2.1945	9621	3086	2.6085	11667	3345	2.1975	6322
1.785	2914	1150	1.5388	633	599	0.66	1359	1224	0.4175	619	1129	2.1135	2961	1082	2.0625	1308	1068	2.6945	5097	1272	2.7657	1782	874	2.3788	2393	912	2.0531	2658	1924	1.8243	4856	1196	3.1086	5682	902	2.0129	1392	701	2.9548	4525	1083	2.9297	4157	801	3.1068	4971	1009	2.8858	2980
2.7524	14280	2882	2.6613	3290	1430	3.1818	18314	2872	2.899	8353	2728	2.1652	9131	3219	2.3035	3714	2566	1.797	6251	2906	2.0893	3613	2832	2.488	6238	2204	2.0803	6607	4693	2.6184	19755	2806	2.278	7045	1989	2.5065	5281	1889	2.6029	5821	1778	2.1466	4952	1642	2.105	5543	2253	2.175	4672
2.3219	16474	4481	2.9454	17031	6079	2.3371	11202	3155	3.1742	19442	5247	3.2001	33331	5735	3.7783	22737	5652	3.2106	37464	6538	3.6425	14104	3767	2.5331	16116	5519	2.8768	11116	4546	2.7355	50884	6664	2.5827	18655	4264	2.771	11002	3276	2.3657	10482	3774	1.6413	7893	3715	1.841	8540	4168	2.136	8276
2.6593	19834	4270	2.3693	10313	5488	2.3859	14320	3899	2.1094	10885	6145	2.4496	19625	5681	2.0848	9515	7650	2.6445	22124	5716	2.5292	11950	6905	2.7124	19508	5900	2.1287	13231	9088	2.1695	37146	7202	2.5095	18876	4539	2.7628	16029	4800	2.862	20076	5124	2.3183	17039	5016	2.4174	15050	4926	2.2457	13234
2.3271	11346	3075	1.8397	5849	4493	2.4776	10712	2737	1.9285	7599	4863	2.1184	8430	3070	1.7979	5021	4925	2.5749	9744	2642	2.4424	5195	3188	2.6725	10061	3128	2.1551	7104	4791	1.429	12685	4109	2.6253	12315	2733	2.6178	4992	1653	3.0602	12815	2851	2.9302	15034	2896	2.8794	3455	821	1.7273	3675
			2.4048	703	365				1.7223	512	378	3.8122	4113	463	3.3515	2433	813	3.8298	4841	550	3.4115	1544	484				2.6754	1461	687	1.8222	2088	515	3.3241	3635	497	3.5507	2802	486	3.0565	2022	451	1.974	1469	549	1.7116	768	410	1.8192	1009
3.4078	6204	795	2.8899	2464	914	3.8657	7724	754	2.9849	3903	1201	2.1928	3056	1057	2.3124	1883	1293	2.1495	2057	749	2.1018	1099	854	3.0176	2386	584	2.1288	2050	1408	2.6055	5317	762	1.5371	1225	578	1.3289	639	517	1.3351	896	659	2.2718	1934	588	2.4684	1668	527	1.6063	758
2.7497	13091	2647	2.6925	5699	2424	1.9567	4157	1524	1.9844	5154	3173	2.8666	12975	2813	3.0012	6571	2799	2.6144	10856	2864	2.7964	3526	1693	2.5196	5618	1942	2.6554	6510	3104	2.7886	21247	2682	2.354	8621	2309	2.5783	5430	1848	2.365	5719	2060	2.4808	9273	2439	2.3437	7690	2649	2.2232	4357
3.017	10785	1812	3.0048	5319	1822	2.7453	8948	1899	2.6272	5866	2313	2.6979	7136	1739	2.9274	2855	1280	2.5026	7619	2172	2.7739	5233	2552	2.2183	3977	1694	2.0105	3505	2613	3.2973	19746	1752	2.0375	5034	1679	2.0062	2014	1019	1.5226	2067	1335	2.0971	3663	1257	2.2327	3790	1410	2.7525	4735
2.1896	4478	1335	1.9255	2089	1512	3.2371	7626	1151	3.036	6707	1992	2.2826	4514	1467	2.4052	2210	1423	1.589	2514	1350	1.3376	838	1106	2.1972	3748	1620	1.8616	2820	2331	1.9795	7139	1579	4.077	14803	1201	3.3125	4052	829	3.7754	7586	1028	1.8	3209	1353	2.5523	4626	1379	2.5485	3488
2.525	5629	1330	2.2104	1801	1070	1.5322	941	463	2.3031	3209	1584	3.1871	6814	1183	2.7484	3505	1779	2.6994	4459	1109	2.3758	2029	1304	2.0288	1789	869	1.7128	2034	1864	2.6314	8383	1180	2.8247	5805	1122	3.0262	2982	744				2.7681	4584	988	2.4172	1622	531	2.5967	2638
2.5534	13493	3126	2.2591	6689	3842	2.8224	15329	3084	2.879	13118	4344	2.1419	8499	3045	2.2052	4539	3357	2.1182	8242	3067	2.2739	3954	2727	2.1842	7007	3056	2.093	5728	4033	2.6199	27182	3857	2.6302	13198	2919	2.954	8513	2233	3.1652	10684	2210	1.8465	5820	2376	2.2153	6788	2556	2.5052	6140
0.0242	492	658							0.9859	661	813	0.0487	469	717				0.8673	734	650	1.0296	448	732				2.63	2137	1037	4.7141	20102	668	5.8016	19878	488							4.9413	10672	510				2.0309	822
2.5321	12483	2935	2.1742	4460	2717	2.6318	10801	2480	2.3777	7360	3450	2.756	11966	2801	2.6038	6354	3565	2.8235	15244	3479	2.748	7917	3931	2.4793	7137	2537	1.9749	5991	4578	3.2324	30925	2870	2.4443	10799	2717	2.4895	4639	1679	2.2895	6568	2493	2.5068	9457	2443	2.6773	10938	2990	2.6235	7868
2.6411	7004	1527	2.2768	1907	1082	2.9095	6753	1279	2.6445	4379	1706	2.2844	4874	1582	1.9656	1759	1536	2.4959	4958	1420	2.2483	2044	1435	1.7946	2095	1197	1.3594	2050	2400	2.2228	8231	1538	2.9281	6798	1223	2.9826	5040	1296	3.3254	6142	1137	1.8944	3155	1246	2.6747	4433	1214	2.746	3679
3.0771	4834	779	1.933	843	607	3.2282	28381	4310	2.0999	1487	845	2.8711	31092	6720	1.9603	1028	901	2.7052	36756	9105	1.4071	1102	1386	2.9506	2305	591	1.87	1717	1411	2.3076	3695	651	2.473	2522	622	2.3777	1281	501	2.6265	1797	540	2.1511	1800	595	2.296	2581	919	2.0884	1918
2.6842	17377	3677	2.0266	4976	3358	2.5079	9101	2277	1.9272	6969	4464	2.5229	14691	4042	2.0064	7960	6757	2.6519	20510	5272	2.2539	8208	5740	3.0944	18455	4283	2.07	10914	7808	2.6972	37454	5037	2.6542	23813	5180	2.5619	13030	4485	2.7092	14199	4029	2.2394	16563	5150	2.6639	17654	4871	2.8173	16047
2.476	13254	3240	2.2135	3954	2344	2.3937	9110	2467	1.9667	5696	3550	2.0833	6156	2297	1.6737	3229	3452	2.9	14175	3068	2.7093	4635	2364	2.8229	9167	2568	2.2929	7026	4307	1.6509	11539	3205	2.8912	11107	2050	2.5159	5147	1829	2.3123	4569	1707	2.8521	13062	2656	2.9004	11042	2586	1.775	3925
			1.7009	538	455										2.5127	927	554	2.4245	1399	421							1.3984	860	980	2.5076	3149	483										2.5587	1545	385				1.9448	1172
3.068	2966	481	2.9237	1286	466				2.805	1093	381	2.6469	2028	512	2.447	1076	673	2.7185	2359	579	2.3708	918	592	2.0601	1115	530	1.9857	1126	854	1.337	1593	550	3.2756	3027	428	3.195	2041	453	3.5609	3059	481	1.6409	1079	508				1.9853	925
1.9393	3838	1361	1.3351	568	619				2.136	2250	1247	2.0743	4011	1506	1.6342	1246	1369	2.9528	7045	1470	1.954	913	786	2.4392	3765	1376	1.8068	2666	2289	1.5057	5756	1768	2.8955	9222	1697	2.6878	5272	1663	2.4712	4853	1624	3.4594	12362	1650	3.0773	7868	1630	1.9262	2955
3.0717	20920	3384	2.3061	3225	1793	3.0493	12995	2234	2.7505	10376	3756	3.2849	23293	3779	2.6043	6793	3810	2.9929	21495	4362	2.4529	8038	4897	2.7339	10760	3206	2.074	8148	5813	3.4838	43762	3412	1.8209	11332	4392	2.1356	7513	3475	1.9352	8493	4121	2.3153	11319	3339	2.4061	9900	3266	2.8828	10139
1.98	47937	16526	2.5545	46814	21910	2.175	47103	14844	2.5173	45169	19219	2.4207	48095	14204	2.7899	47086	23221	2.2433	45186	15417	2.7299	29102	14632	2.0058	29584	14601	1.9137	24743	19727	1.2497	45867	16824	2.5409	48763	11474	3.132	42798	9923	2.9035	42243	10476	1.6957	25991	11780	2.6105	43749	12526	2.6068	37182
3.5548	21957	2541	3.7985	23350	4614	1.427	4361	2308	1.4393	3746	3365	3.3585	19388	2989	3.5177	15693	4673	3.0298	16647	3293	3.5777	11537	3223	3.3589	13727	2652	3.0274	12643	4658	3.4194	36248	2955	0.7619	2821	2278	0.8974	1240	1353	0.8582	1394	1427				2.5959	5864	1696	2.5868	5584
2.7988	2589	506	2.8773	1387	519	0.8739	725	563	0.9801	498	615	3.597	4622	604	3.8706	2050	478	2.8677	3271	724	3.1372	1944	737	2.624	1754	564	2.4989	1893	1006	2.1438	2812	555	2.515	2371	568				2.6588	1494	439	1.212	639	405	1.4125	714	469	1.8532	730
2.4217	2159	548	2.8197	1325	516	2.7853	2645	546	2.7985	2082	729	2.2713	2079	681	2.3932	784	509	2.4673	2807	820	3.0015	1635	681	2.5684	2409	805	2.6086	2268	1117	1.5369	2189	658	1.4476	2458	1234				2.6886	1751	504	1.9885	1373	508	2.2978	1527	543	1.8765	1338
2.625	3783	834	2.2171	602	356	3.2035	6169	953	2.93	2897	926	2.5356	4312	1176	2.39	1065	693	2.0812	3633	1387	1.8342	883	826	1.9163	2068	1086	1.6465	1924	1846	2.1944	7425	1415	2.7424	5537	1133	3.0284	3954	985	3.0626	4966	1103	1.3867	1788	1004	2.6	3783	1091	2.7281	3320
2.9975	6941	1182	2.5088	1538	743	3.1665	6505	1031	2.6227	4417	1747	2.6464	4601	1162	2.1968	3050	2269	1.656	3090	1584	1.3592	936	1217	2.1688	2949	1300	1.913	2842	2267	3.933	22099	1262	2.0609	4909	1611	2.5877	2369	801	2.8277	5050	1320	2.7429	5631	1235	2.5016	4625	1428	1.6689	1936
2.189	4607	1374	1.4546	944	947	1.1354	1167	756	2.0067	2321	1407	2.7468	6707	1580	2.439	3520	2214	3.243	8597	1467	2.8662	3456	1581	2.587	3792	1251	2.0248	3361	2481	1.4853	5351	1667	3.5871	13586	1548	3.2344	6552	1415	3.1144	6445	1381	2.9609	7939	1497	2.7619	4395	1133	1.6341	1663
			1.7149	548	459	1.4935	1391	703	1.3801	858	803	1.952	1840	752	1.9629	1079	944	2.6376	3359	872	2.608	1188	650	2.5206	2203	761	2.1482	1728	1171	3.1265	8120	811	2.7689	2877	578	2.0612	1078	525	2.664	2162	633	2.4918	2360	616	2.5472	2350	703	2.7526	2085
2.5241	3997	945	2.3047	1982	1103				2.6122	2884	1149	2.265	3295	1084	2.5025	2125	1279	2.1794	2944	1050	1.9867	827	696	1.6989	1235	754	1.8918	1076	871	3.1541	9920	972	2.5886	2662	606	2.6461	1737	564	2.8493	1934	498	1.794	1410	597	1.2536	660	484	2.5573	1906
															2.8372	968	462	2.5438	1830	507							2.6709	742	350																			1.6696	594
2.5769	4576	1043	3.0465	3627	1207	3.2029	5597	865	2.9656	4127	1287	2.4552	3083	889	2.6201	2118	1175	2.8962	4387	952	3.6711	3250	851	2.8266	3289	919	2.6774	2481	1165	1.492	2912	903	2.0046	2617	893	1.6445	1089	708	1.8378	1283	666	2.4587	1962	524	2.2463	1856	684	1.0696	638
2.2435	4610	1324	2.3435	2634	1427	1.9605	3517	1286	2.3337	3282	1586	2.3803	4613	1401	2.75	2937	1489	2.2822	4387	1457	2.9759	3979	1687	1.9948	3364	1673	2.3705	3369	1957	2.2428	6718	1238	2.6068	7429	1670	2.9987	3201	814	2.7155	4145	1171	2.5231	4929	1259	2.6264	4499	1274	2.2974	4456
3.5328	21106	2480	3.2887	5644	1588	3.6	22819	2678	3.1487	11213	3080	2.793	10607	2420	2.5821	5311	3025	2.7795	11131	2619	2.8075	4187	1995	2.8558	7801	2136	2.4637	6879	3746	3.6671	39672	2724	0.494	2236	2174	0.7569	1568	1886	0.966	2018	1917	2.3021	7880	2346	2.5259	7941	2411	3.5648	13305
									2.3417	772	371							2.4814	1680	486	2.8263	1010	475	2.1865	999	435	2.1194	1027	710
2.3747	1800	472	2.7388	1158	477	2.3555	1683	468	2.3849	952	444							2.1868	1457	517	2.8995	1123	502	2.5678	1684	563	2.6607	1202	571	2.2524	3163	579	1.9153	1325	481
0.5916	595	537	1.6208	538	481																									1.0976	1320	538				2.5017	1226	440	2.5934	1649	507	5.2765	15497	587	4.1303	5929	592
																											2.5085	1273	672
2.4859	6747	1638	1.4785	1427	1408	2.2832	5695	1665	1.5872	2684	2176	1.7697	2620	1215	1.2607	1181	1681	3.0702	9935	1911	2.5456	3058	1747	3.4437	8102	1476	2.6025	6579	3254	2.8325	14398	1763	2.1945	4105	1228	2.3688	3240	1275	2.4781	4720	1572	2.8987	6390	1258	2.9029	6061	1417	3.0004	5843
2.2191	10606	3098	1.9622	2874	2028	2.6355	12589	2883	2.3706	6409	3019	2.7131	13763	3319	2.6121	6602	3683	1.7171	7198	3537	1.6967	3625	3730	1.9037	4251	2252	1.5628	4402	4476	2.221	18467	3455	2.4472	8129	2041	1.9578	3876	2028	2.2606	5529	2141	1.5342	4044	2050	2.7192	8978	2384	2.7591	6555
2.3257	5968	1619	2.3686	3550	1890	2.6818	6308	1399	2.5175	4480	1906	2.9189	4400	920	2.3537	3790	2529	2.3469	4796	1523	2.7474	3654	1815	2.6528	5146	1622	2.612	4048	1989	2.4697	12511	1970	2.3531	5608	1503	2.6859	2919	922	3.0378	6187	1398	2.5747	5141	1267
1.6506	1152	499										1.4375	853	498				2.0514	1483	578	1.6712	634	664	3.4619	3152	567	2.7138	2339	1071	3.6003	10443	751	3.5039	3869	467	2.1178	899	421	2.2803	1089	416	2.2708	1489	453				3.1148	2477
2.0121	4280	1443	1.8765	3149	2358	2.5122	8134	2029	2.3296	5138	2490	2.7746	8473	1958	2.774	4783	2385	2.1281	6689	2472	2.1522	2520	1891	2.3016	5815	2338	2.1269	3196	2198	1.8729	7857	1871	2.4193	7106	1819	2.3217	2772	1127	2.4195	4852	1683	1.672	2891	1332	2.5452	5164	1547	2.8788	6054
2.2185	13747	4017	1.8919	8270	6127	2.275	14264	4194	2.4705	12386	5444	2.936	26216	5417	2.7721	16111	8044				2.1576	5943	4443	2.4962	15923	5594	2.2993	12134	7405	2.4711	32650	5136	3.0471	30755	5095	3.2563	15900	3382				1.7463	12671	5545	2.1153	15185	6128	3.2261	25574
												1.9429	31889	13115																			2.2962	36540	10187							2.183	31820	10288	2.5134	32001	9800
2.381	46667	12184	2.8584	22150	8398	2.6471	46848	10643	2.4726	43334	19019	2.5519	40601	10948	2.9952	26502	11336	2.4034	43798	13374	3.0941	22867	8932	2.3848	27262	10347	2.1802	29023	19236	1.6547	41097	11385	2.6179	47736	10648	3.0055	32952	8340	2.9787	39716	9349	1.9435	25941	9902	2.8131	40647	10113	2.8252	30007
2.7686	20939	4179	2.2314	4702	2753	2.9526	18953	3484	2.2404	9792	5048	2.4504	13594	3933	2.0319	5452	4547	1.6567	7992	4095	1.5429	2908	3329	1.9732	5374	2713	1.4146	6050	6817	2.4151	24699	4039	3.1748	18327	2779	3.0614	11143	2713	3.4433	17035	2906	1.7122	6677	2992	2.442	8431	2713	2.5032	7272
2.6738	5194	1107	2.5599	2462	1148	2.166	3409	1081	2.458	2887	1280	1.7487	2257	1062	1.8227	1339	1291	2.8879	5063	1105	2.9908	1947	817	2.6316	2273	727	2.526	2090	1090	3.704	14149	947	1.5692	1725	796	1.229	963	835	1.3618	1090	787	2.7439	3577	784	3.0692	3744	780	3.4099	3691
3.4913	7293	882	2.4758	1135	561	2.4976	2524	636	2.9618	3019	944	3.4272	6578	967	2.9607	2230	977	2.4904	3920	1127				2.3164	2352	936	1.772	1959	1723	2.1418	7028	1389	2.6494	4362	952	3.3238	4754	965	3.0172	3870	887	3.68	9463	1084	2.3523	3043	1042	1.7493	1677
2.2825	30970	8657	1.8293	12269	9493	2.3241	2815	800	2.5428	15819	6613	2.1218	19864	7217	1.8856	11377	10501	2.1863	24097	8553	1.9204	7004	6172	2.5613	24972	8386	1.8417	18494	15499	2.3155	51444	9014	2.9937	38316	6587	2.6278	21058	6925	3.1642	36961	7651	2.6782	33545	7695	2.7356	23975	6294	2.2765	14135
2.2394	3545	1021	1.822	985	766	2.6224	3665	847	2.5562	2948	1221	3.0656	5231	988	2.5494	3208	1869	1.5701	1974	1074	1.2082	665	960	1.5993	1310	857	1.0102	1211	1806	3.6673	17406	1195	2.4817	4536	1112	2.7981	2498	730	2.9388	3438	832	1.6291	1934	918	2.3251	2605	909	4.0754	7611
0.8917	1090	799				0.3599	505	560																						0.6113	2212	1263				3.4799	3925	715	2.9888	3170	741	6.3505	41850	753	5.4315	13599	551	0.0837	390
2.2566	5007	1425	2.1524	1515	937	1.4682	1114	573	2.5164	2863	1219	1.7078	3675	1779	1.6416	2170	2372	2.6738	7244	1834	2.2189	1305	935	2.1916	2512	1090	2.1224	3086	2129	1.5009	4309	1328	2.6387	5667	1246	2.8012	4585	1337	2.7856	5949	1601	2.7946	5756	1218	2.903	6365	1488	1.5332	1988
2.6428	19535	4254	2.8304	15516	5998	2.6642	17786	3993	2.4879	13400	5819	2.1794	10633	3712	2.4815	8780	5362	2.5395	13816	3839	2.772	8136	3973	2.547	10685	3624	2.5255	11075	5778	1.878	21437	5087	2.993	19733	3394	2.7828	10527	3109	2.8175	13152	3462	2.0966	10120	3474	2.3745	2927	987	2.5345	5968
2.3444	4578	1226	1.7066	1250	1053	2.1464	2632	846	2.4991	3467	1494	2.704	5802	1408	2.6103	2972	1660	2.3211	3947	1276	2.4507	2288	1396	2.4703	3025	1082	1.9701	2173	1666	2.6126	9305	1327	2.4673	5525	1368	2.6186	3629	1201	2.6536	4137	1220	2.7941	5584	1182				2.6095	3102
2.5085	41388	9892	2.3404	22164	12033	2.1104	26587	8762	2.7531	30758	11114	1.948	23903	9796	2.1631	16940	12900	2.609	44506	11785	2.8671	25481	11649	3.2538	48057	9986	3.0992	36124	12663	2.0491	51054	10760	2.9112	45444	8272	2.2015	20129	8895	2.493	29414	9696	2.3065	27965	8300	2.7443	30922	8069	2.3605	21767
3.146	4836	743	2.978	2003	699	2.7285	2841	610	2.6412	1849	722	2.7268	3416	816	2.8849	1986	917	2.5557	3756	1032	2.7595	2089	1029	2.6066	2538	826	2.2522	2049	1292	2.214	4665	877	2.6522	3108	677	2.0663	1020	495	2.5177	1756	569	1.7953	1409	596	2.1517	1296	510	1.527	850
1.8993	7107	2591	1.9022	3438	2529	1.2646	4609	2730	1.6705	3063	2344	1.8435	5497	2422	2.2457	2051	1475	1.9299	6715	2847	2.5731	5570	3122	2.7185	8919	2686	3.0528	8920	3229	2.3135	19753	3466	2.5728	11045	2542	1.9164	2719	1464	2.6481	7361	2179	1.7532	4142	1804	2.7028	6490	1743	2.6901	6185
									2.8554	1221	411	2.7639	2036	474				2.7651	2306	548	2.5419	735	421	3.0059	2079	513	2.6177	1230	602	2.7343	3624	475	1.9589	1465	516				0.4139	779	1085	2.7978	1795	379
																																	1.7439	1020	417
0.8939	1007	737										1.6601	1503	752																			2.5088	2893	696							2.5876	2788	681	2.1118	1011	409	2.6214	1987
2.175	2175	655	2.5157	1614	776	2.4411	2469	647	2.2063	1472	777	2.418	1940	574	2.9139	1222	553	2.243	2520	860	2.8737	1714	780	2.154	1794	799	1.9814	1931	1469	1.818	2478	613	2.1837	1941	585				2.569	1487	465	2.2461	1370	424	2.3981	1649	547	2.2093	1533
															2.4584	701	435										2.2574	920	578
2.313	4359	1193	2.1958	1398	839	2.2983	1901	550	2.2224	2682	1400	2.834	6525	1447	2.9294	2763	1237				2.9337	1395	609	2.1795	1666	729	2.2917	2458	1508	2.4577	7558	1200	2.4172	3616	927	2.6642	3156	1012	2.5539	3288	1039	2.2793	3303	999	2.3892	3047	1017	2.4518	2122
2.3835	5452	1421	2.5202	2779	1332	2.4152	4689	1251	2.4058	3846	1768	1.8795	2911	1251	2.2799	1676	1177	2.2995	4650	1526	2.7577	2565	1265	2.7039	4270	1299	2.497	3625	1929	2.2659	8106	1470	2.2583	4088	1170	2.3629	2045	808	2.5217	3039	982	2.1016	2397	820	2.4592	3016	959	2.3302	2234
2.012	1649	556	1.9028	748	550	2.5604	2056	496	2.5408	1149	481	1.631	995	508	2.1903	641	479	1.5395	1076	598	2.0758	1025	811	3.5469	3585	608	3.2904	2547	782	2.3009	4141	733	2.6467	2904	635							3.6759	3952	454	2.6491	1600	446	0.5237	402
2.5415	2637	616	2.0866	1018	659	2.4903	1919	486	2.0095	1676	1014	2.3624	1743	536	2.4641	1490	921	1.9962	1494	605	1.8233	592	558	1.9619	851	433	1.4601	806	880	2.2504	3344	613	2.6116	2629	589				2.798	1739	464	1.8114	1255	525	2.3241	1429	499	2.5671	1192
3.0121	5493	926	3.0139	2362	804	2.8615	3774	739	3.042	3185	942	2.4989	3228	903	3.1092	1432	566	2.375	3773	1175	2.6793	1857	967	2.9479	3811	979	2.8251	3692	1565	1.8115	4829	1200	2.3193	4691	1287	1.9494	1066	561	2.0795	1722	756	2.1241	2693	907	2.1221	2146	862	1.7602	1789
2.794	45831	8987	1.9517	12091	8594	3.1333	27782	4506	2.3348	26736	12910	3.036	44670	8612	2.1491	19352	14881	3.0685	40581	7815	2.352	17660	11538	2.595	21837	7164	1.893	17993	14553	2.7012	52177	6998	2.2105	27003	7989	2.3983	16110	6211	1.6856	2082	1201	2.6245	35126	8363	2.7987	26081	6554	2.6997	21152
2.5424	36098	8427	2.1973	11941	7159	2.8953	47926	9167	2.3775	27137	12722	2.6341	33103	8432	2.4257	17138	10879	2.7501	32769	7869	2.6285	13895	7495	2.5325	21075	7220	2.141	18106	12331	2.2083	49294	9304	2.4231	28768	7345	2.4517	14112	5243	2.18	18178	7444	2.3154	22348	6592	2.6026	26913	7748	2.8794	26158
2.327	43868	11890	2.0862	23585	15272	2.2938	36201	10506	2.3393	29128	14022	2.347	34263	10649	2.3087	18142	12489	2.3191	33608	10880	2.2799	14970	10282	2.7151	31709	9572	2.2765	21826	13532	2.4945	45622	7061	2.6233	29595	6577	2.5353	14728	5164	2.5803	19956	6192	2.0223	16369	5916	2.4762	18940	5952	2.7398	15994
2.2772	13769	3863	2.1402	5379	3355	1.8653	3569	1394	2.2539	6557	3349	2.0816	7760	2899	2.2989	5354	3711	1.9473	8100	3393	1.8051	3099	2958	2.2337	6414	2703	2.0519	6351	4601	2.5738	30894	4526	3.3538	21831	2924	3.5206	16725	2962	3.6123	19692	2988	1.6678	7492	3462	2.8216	13217	3269	2.8109	10529
1.66	1694	729	1.7233	765	637	2.1142	1865	613	1.8895	1311	862	1.5031	1054	588				1.4365	1275	761	1.6808	668	695	3.3266	3629	717	3.1046	2935	1025	2.6849	5109	693	3.0068	3293	561							4.0351	4701	421	3.2539	2395	439	1.3058	543
																		1.3155	758	492
2.4346	2393	602	1.742	691	568				2.1389	1092	604	2.2843	1605	521	1.8284	1286	1235	2.381	3089	958	1.6191	967	1050							1.6674	3638	999	2.7179	5266	1096	2.7692	2596	774	2.9229	3298	807	2.571	2485	614	2.8764	3599	857	2.2333	1934
			2.0646	604	397																2.502	574	338				2.4642	902	491
1.9647	4041	1408	1.7152	1193	999	1.3803	2594	1418	1.2857	1281	1280	2.0325	4111	1589	1.9599	1971	1728	2.2559	4831	1634	2.4398	2474	1521	2.5498	3226	1092	2.3508	3590	2114	3.0842	15334	1577	2.8948	6507	1198	2.5358	3164	1109	2.7272	3515	985	2.3745	3818	1081	1.9324	2912	1334	2.5197	3388
2.3782	3708	970	2.1178	1386	878	2.5475	3040	740	2.5699	2201	903	2.3677	2386	731	2.4262	862	547	2.0541	2802	1090	2.3576	1326	863	2.1572	2068	919	1.7567	1612	1433	2.4259	6395	1038	2.555	3914	912	2.9153	1930	520	2.6232	2105	634	2.0585	1725	608	2.295	1698	605	2.0585	1285
			2.5932	755	344										2.0682	466	379										2.3634	591	345
						2.8835	4309	831							2.5939	2087	1179				1.7981	1102	1057				1.4936	1723	1838	2.1572	6827	1335	2.4727	3774	931	2.493	2454	886	2.621	3292	993	1.4341	2133	1159	1.6247	2402	1362	2.5729	3475
2.2414	7715	2219	1.8097	2856	2240	2.0549	7621	2610	1.5032	3448	2963	0.8155	2818	2532	0.6261	1649	3644	0.8465	2894	2600	0.8154	1587	3008	2.9286	7467	1944	2.3527	7769	4569	2.7678	23956	3068	2.6924	12736	2698	3.384	9651	1879	2.594	6696	2058	4.0551	27490	2428	1.7595	4771	2464	0.3022	1393
2.1351	2542	787	1.738	1229	1013	1.8331	1317	526	2.1932	1714	913	2.385	2854	864	2.5254	1688	1000	2.4445	2453	728	1.9847	706	595	1.7905	1459	836	1.8168	733	625	2.1663	3937	765	2.5121	2458	590	2.2136	1141	500	2.4018	1703	598	2.4166	2000	550	2.7694	1860	477	2.7331	2147
			2.0593	670	442				2.4109	1061	486				2.6337	928	510				2.3941	509	323				2.4315	862	480
1.7789	4600	1823	1.6013	2792	2530	1.7293	5119	2197	1.6404	4071	3181	1.3537	4472	2767	1.3607	1963	2607	4.4234	36088	2717	4.3861	13641	2176	5.0166	35831	2194	4.4508	29739	4085	1.4268	7999	2595	3.0599	13039	2141	1.3896	1980	1536	1.0188	2079	1904	3.8876	19688	1953	3.8274	15149	1866	1.1546	2001
																								1.6095	2280	1481	1.9723	1659	1270				2.3	6049	1682	2.1934	3119	1386				0.9734	2446	1829	1.9567	4158	1873	1.5328	2850
2.8699	3424	637	2.4237	804	412				2.7094	1576	587				2.273	761	537										1.9743	917	701													2.067	1367	479				2.4891	1185
2.2696	32179	9076	2.297	6892	3856	2.4946	29772	7518	2.419	19027	8667	2.2721	26353	8627	2.3756	8979	5901	2.1154	27203	10142	2.2228	11824	8449	2.2964	21809	8800	2.1009	15275	10696	2.3305	49818	8639	2.4211	25064	6408	2.6125	14229	4729	2.8595	27726	7089	1.6678	11580	5351	2.1225	17885	7182	2.9452	19281
2.4138	20719	5288	1.9376	8550	6137	2.5898	4704	1112	2.2357	15960	8255	2.255	15730	5211	1.7557	8722	8809	2.2446	13564	4624	1.9738	6756	5737	2.6103	12110	3931	2.021	13490	9984	2.3598	37570	6384	2.117	15545	4907	2.153	8440	3857	2.5295	11830	3802	2.3378	15432	4482	2.3636	9495	3226	2.249	9015
																					2.1649	527	392				2.5037	961	509
2.3981	3775	974	2.6244	2781	1240	2.8489	6318	1248	2.9683	4896	1524	2.8894	6635	1416	2.9419	1834	814	1.9779	3877	1590	1.9079	1386	1232	2.3188	3695	1468	2.3556	2450	1438	1.8963	6342	1486	1.6485	2491	1088	1.5689	1356	929	1.6539	1606	947	1.0954	1630	1120	2.1298	2513	1004	1.633	1638
2.5874	5100	1154	2.6326	2145	951				2.8733	4632	1540	2.9139	4809	1009	2.6572	2913	1575	2.0214	2611	1039	1.7792	957	930	2.3455	2359	920	2.09	2690	1898	1.1826	3547	1363	4.1116	13420	1063	3.4396	4484	840				1.8661	2535	1021	2.1661	2151	838	2.2357	2241
2.0778	21379	6887	1.3411	4821	5232	2.0981	18719	6222	1.5405	10680	8944	2.3621	23371	7188	1.8791	9352	8671	2.2614	19605	6606	1.6906	8150	8422	2.6099	18969	6159	1.7553	12597	11209	2.4624	37931	6003	3.1081	30270	4807	2.9294	18954	5057	3.1651	21173	4380	2.1088	15397	5241	3.3052	22138	3916	2.9585	16526
3.2583	27875	3962	2.1576	5402	3329	1.9311	3264	1218	2.1395	9628	5323	3.0412	23561	4526	2.2425	12300	8865	2.8927	32309	7028	2.1116	8155	6294	3.007	22257	5488	1.8083	12142	10414	2.3148	35652	6250	2.994	35734	6142	3.2356	20409	4404	3.0845	20959	4585	2.5324	28481	7228	2.5434	16323	4896	1.4812	7149
			3.0037	13929	4775	3.8559	16890	1660	3.509	12861	2752				2.6889	10079	5331	2.9867	20004	4077	2.8909	9764	4391	2.7576	12262	3594				2.7159	32909	4369	1.4021	9643	4996				1.7235	8414	4728	2.2229	13520	4252	2.0035	11936	5205	2.5924	12411
2.2556	11085	3157	2.5607	5609	2614	1.9742	10340	3745	2.405	7888	3628	2.219	11786	4003	2.4996	9120	5500	2.2608	11335	3821	2.565	5631	3174	2.4869	9126	3227	2.6356	9742	4709	2.5034	23781	3658	2.2348	10168	2958	2.2378	6073	2617	2.3718	9924	3558	1.92	5856	2272	2.2096	9335	3529	2.3209	7824
2.537	2552	598	2.4713	954	473				1.7185	820	607	2.5024	1978	552	2.3868	733	478	2.6838	2645	665	2.6837	1175	610	2.9918	2452	611	2.5468	1848	950	2.4189	3458	564	2.9817	3092	536							2.3992	1412	393	2.9687	1849	413	1.7946	787
2.3351	12912	3480	2.2121	6589	3910				2.0056	6025	3655	2.6364	13849	3522	2.4196	8322	5305	2.6239	16445	4310	2.5403	6568	3766	2.339	10001	3918	2.0662	9904	7104	1.1384	14394	5703	2.5455	11968	2807	2.8616	11908	3330	2.7017	12379	3531	2.2486	10720	3312	2.0831	3613	1491	2.3675	11018
2.177	37670	11329	2.1097	16128	10274	2.5382	36149	8856	1.8719	24397	16238	2.4577	37218	10713	2.2017	26552	19686	2.5734	38656	10492	2.6581	20918	11054	2.6244	33581	10795	2.0323	25170	18483	1.4734	43856	13776	2.5424	44667	10499	2.8356	25912	7378	2.6584	16821	4944	2.2542	34624	10656	2.6899	34714	9407	2.5921	27153
2.3234	12539	3407	2.2227	7551	4448	1.7269	2533	1089	2.7703	14070	5024	2.5499	17283	4667	2.5978	8401	4733	2.6121	21069	5567	1.9687	2692	2294	2.5711	13857	4622	2.4762	6526	3523	1.828	21183	5204	2.8189	20020	3885	2.4745	9223	3373	2.3634	9778	3526	1.8002	8767	3696	2.7458	13507	3521	1.8249	5888
2.5224	8149	1929	2.4373	3934	1997	1.5263	1595	788	1.5554	3237	2683	2.812	7932	1786	2.614	5148	2868	3.1097	10115	1893	3.0878	4764	1869	2.7051	5968	1814	2.3369	4768	2835	2.0462	11426	2413	2.7876	7932	1573	2.5929	3286	1107	2.1459	1171	491	2.3703	4895	1390	2.4727	4130	1301	1.997	2839
0.5457	732	682				1.3004	1215	702				0.3802	628	763				0.7462	868	836				2.346	2075	809	2.2661	1872	1169	3.0708	7861	816	3.5519	5122	598	4.711	8247	640	4.3289	7603	702	3.8024	5578	587	3.0807	2995	619	0.8733	556
2.2744	7556	2124	1.6774	2849	2449				2.2243	2837	1479	2.003	5336	2105	1.6471	2867	3122	1.7955	3236	1506	1.7521	2768	2741	2.2608	4536	1876	2.1296	4430	3041	2.4889	17660	2744	2.9937	14240	2448	2.6823	6998	2216	2.9795	10711	2520	1.6256	5248	2497	2.3589	8050	2744	2.4037	5279
2.7236	16314	3359	2.2073	3680	2191	2.9163	18519	3491	2.655	9530	3686	2.2671	11616	3816	2.0282	2283	1909	2.2791	13187	4389	2.2574	6287	4386	2.4355	11129	4078	2.0598	7123	5132	1.9939	21628	4736	2.3268	12395	3383	2.436	5812	2183	2.5869	9305	2874	1.3914	4231	2368	1.8594	5273	2541	2.4023	6168
																											2.0424	927	676																			2.5919	1161
2.3199	7159	1950	2.2666	5672	3241	1.7787	6874	2851	1.4942	4369	3778	2.4573	10784	3105	2.3092	6904	4751	2.3374	9091	2906	2.5733	4841	2713	2.4512	6376	2311	2.1803	6858	4545	1.996	13692	2994	2.3459	8632	2325	2.2541	4180	1781	2.1445	4832	2028	2.3016	6437	1917	2.3362	5845	2024	2.0661	4304
2.3412	3126	839	1.2695	619	706	2.573	2743	656	2.17	1609	871	2.7204	3776	906	1.9446	1536	1361	2.4002	2454	751	1.7998	738	707	2.1076	1248	574	1.3703	945	1098	2.4509	4764	760	2.7705	4420	887	2.8034	2023	589	2.7482	2683	741	2.534	2856	724	2.5497	2287	683	2.5934	1859
1.0091	1249	844	1.1784	512	622							1.9373	2020	834	1.8079	1081	1053	2.3369	2505	801	2.3563	1265	824	1.8344	1272	707	1.64	1326	1278	3.0798	9238	953	2.5345	3753	887	1.5986	891	598				2.4385	2470	669	2.1277	1657	663	2.1259	1624
2.7501	9562	1933	2.9132	5326	1944	2.8132	7976	1615	2.7356	6920	2531	2.7889	9388	2148	3.2085	5773	2130	2.0411	7821	3070	2.496	5148	3044	1.7378	4905	2915	1.7121	3607	3307	1.3203	8320	2906	2.7981	11977	2358	2.7509	3527	1065	2.2688	4402	1695	1.1139	2929	1987	2.1725	4009	1555	1.9065	3532
									2.7161	998	370																1.9024	621	499
2.4063	38760	9944	1.7415	13498	11099	2.0695	27041	9168	1.2186	11674	12220	2.53	39985	10947	1.8071	20473	19954	2.7383	40983	9922	2.1948	19210	13996	2.3964	23528	8858	1.6565	21334	20329	2.0464	48572	10256	2.8514	43803	8311	2.8456	27676	7826	3.0701	35678	7883	2.2773	28307	8573	2.4679	24113	7621	2.8662	27183
1.9209	8069	2898	1.5278	2305	2198	2.4764	9362	2394	1.9814	5777	3564	2.5372	10150	2765	2.2884	4251	2968	2.775	11355	2680	2.4888	5200	3090	1.907	4291	2268	1.2018	3648	4764	1.5229	8698	2640	3.0478	13298	2202	3.327	10556	2138	3.167	9424	1947	2.4844	8351	2191	2.5228	6567	1998	2.4684	5773
			2.3915	645	338				2.0973	671	382										2.4997	763	450				2.2345	741	473
2.6929	30951	6510	2.1868	11901	7187	2.0778	5405	1822	2.2233	12799	6677	2.0453	17551	6724	1.4155	8302	10615	2.7702	32310	7651	2.2657	13353	9262	2.7759	24720	7154	2.1413	17529	11936	2.3494	47599	8147	3.4672	48362	5988	4.1749	52583	5917	3.9834	50222	5892	2.501	27228	7062	2.5258	12492	3793	2.0128	14240
1.7123	4720	1959	1.7651	2355	1905	1.9709	4906	1781	2.3488	4295	2054	1.697	3828	1867	2.0863	1402	1126	2.4643	8072	2363	3.0007	5706	2378	2.4041	6011	2251	2.5573	5032	2568	1.491	8511	2641	2.3042	7030	1949	2.5811	3003	1020	2.6699	4599	1341	2.7518	4638	1011	2.4616	3484	1106	1.7104	1929
2.1603	5821	1771	1.7261	888	738	2.5411	6405	1566	2.0879	3342	1915	1.7712	3864	1790	1.3693	1118	1476	2.2251	5004	1729	1.995	1795	1502	3.0286	5924	1439	2.3914	5116	2929	1.856	7778	1874	3.7007	13455	1417	2.7502	3052	922	3.0778	6252	1374	3.0772	5731	997	3.4527	8040	1284	2.1823	2657
2.4886	6933	1680	2.1184	2154	1364	2.4513	5392	1403	1.7221	2064	1524	2.0223	4041	1573	1.543	2083	2438	2.5939	8416	2252	2.4267	3717	2306	3.1123	8891	2038	2.5374	7493	3877	1.6886	10056	2721	3.0783	11319	1835	2.2985	3737	1544	2.7946	6289	1682	2.2937	6295	1885	2.8995	9273	2173	2.1055	4202
2.6793	4950	1051	2.0367	1552	1040	2.2236	2642	805	2.1468	2576	1417	2.6336	4470	1139	2.2223	2289	1673	2.5849	4089	1101	2.4561	1599	972	2.8971	3217	856	2.0585	2381	1717	2.5526	6706	997	1.746	2484	1014	1.7452	1270	770	1.8351	1569	816	2.9303	4901	944	3.1871	4245	815	3.1097	3535
			2.9376	1318	473	3.2185	2976	455	2.6485	1341	521				1.032	1852	3089	2.1098	1205	451	2.4308	569	352				2.5366	1327	687
2.302	4685	1292	1.9834	1011	703	2.8485	5881	1162	2.3264	3045	1479	2.4456	4189	1216	2.0148	1474	1244	2.0752	3871	1484	1.7527	1370	1356	1.8292	2404	1341	1.4381	2090	2317	3.0942	16625	1698	2.142	4271	1325	2.4329	2755	1037	2.5493	3290	1043	1.7142	3160	1414	2.016	3132	1354	3.1697	6396
2.6393	6725	1468	2.5392	2928	1385	3.1256	6955	1134	2.5223	4561	1934	2.4594	4984	1433	2.2821	3086	2164	2.3309	4114	1321	2.4259	2481	1540	2.5717	3890	1297	2.3168	3853	2323	1.5913	4384	1269	2.0046	3461	1181	1.648	1471	954	2.1817	2572	1052	2.092	3171	1092	1.8299	1596	785	1.9057	1722
2.3172	41607	11354	2.492	28369	13865	2.397	41082	11100	2.5379	40349	16925	2.3796	43269	13148	2.5017	24914	15004	2.2351	41742	14324	2.5483	25996	14824	2.3143	36191	14423	2.4272	29931	16717	1.8955	51687	12117	1.8834	34305	12732	1.9614	22882	11942	1.8345	24874	12942	1.9601	33468	12629	2.3503	32968	11305	2.9849	47125
2.5043	3905	936	2.905	2084	765	2.3102	2903	833	2.6065	1730	692	2.286	2162	701	3.0658	1667	679	2.0054	2438	981	2.5707	1806	1014	1.8582	1573	860	2.0739	1438	1026	1.0888	2146	880	2.4127	3317	853	2.2231	1183	515	2.4071	1675	586	1.5312	1189	604	2.3551	2095	716	1.8571	1312
3.3596	13789	1827	2.8974	5005	1847				3.0694	7336	2129	2.8638	7513	1632	2.5722	5428	3113	2.8551	11121	2483	2.3454	3387	2223	3.1085	9716	2233	2.6377	8436	4072	1.4344	10182	3286	2.3449	6975	1880	2.6058	6478	2163	2.2758	5261	2016	2.1388	6323	2108	2.2973	1979	704	1.0746	2045
1.8305	1896	725	1.4092	539	558				1.6619	1034	796	3.436	6427	939	3.5205	3792	1127							2.0085	1220	601	1.9927	1354	1022	2.1794	3495	673	3.4572	4973	620	3.5414	2910	508	3.1623	2475	513	2.0079	1545	564	1.6603	902	499	1.2313	684
2.757	40351	8118	2.6348	21083	9333	2.3056	27989	8057	2.1775	15107	8135	2.4548	24103	6952	2.5957	19228	10849	2.9405	43897	9238	2.9372	22889	9968	2.3195	21511	8542	2.0852	16056	11366	1.6118	32680	9326	2.8739	27671	5169	2.5276	8965	3160	2.406	17237	6035	1.973	13939	5213	2.3983	16652	5523	2.374	13492
2.2681	6117	1727	2.6344	3550	1572	2.7338	7105	1520	2.6561	4836	1869	2.189	5358	1858	2.716	4375	2271	2.0456	4462	1746	2.6113	2343	1279	2.252	3523	1466	2.2364	3393	2163	1.6217	5998	1700	2.6268	5742	1273	2.8823	3791	1045	2.7885	4658	1251	1.9575	3193	1207	2.0312	3151	1348	1.4976	1951
2.4537	3742	929	2.4996	1123	546	2.1023	1572	521	2.2081	1470	775	2.146	2813	1005	2.3362	1673	1130	1.9712	2563	1056	2.2341	1079	765	2.1241	1722	783	1.9922	1384	1045	2.806	11065	1380	1.7483	2586	1054	1.8897	1814	995	2.0354	2377	1076	1.9936	2140	789	2.2891	2471	884	2.7187	3423
2.1778	30223	9084	2.0996	12436	7978	2.5868	33667	7975	2.166	23028	12500	2.2879	28996	9389	2.2668	18857	13364	2.1957	28453	10034	2.313	14653	9836	1.9795	13726	6899	1.8331	16922	14267	1.5368	38158	11471	2.4632	30599	7598	2.5071	17232	6161	2.7289	19928	5578	1.9404	17000	6503	2.5139	25240	7727	2.4032	17341
2.4435	18175	4544	1.6919	5618	4781	1.756	2701	1138	2.199	8154	4326	2.4667	13420	3839	1.9942	7013	6004	2.5992	17137	4569	1.809	4495	4279	2.3146	10217	4071	1.6776	8737	8204	3.1557	48194	4717	2.3683	18172	4819	2.4222	10406	3946	2.3971	14236	5015	2.2472	17901	5536	2.4712	16034	5056	3.2332	18402
			1.8325	579	447										2.0042	801	681	2.4541	1662	490	1.8129	652	619	2.5437	1312	446	1.68	928	870	2.9092	4582	532	2.4963	1879	456							2.0172	1180	428	2.1992	1019	388	1.9272	777
2.0754	6598	2129	1.6297	1597	1419	2.2021	6826	2111	2.0432	3905	2308	2.399	8359	2506	2.3474	1704	1142	1.9144	5894	2526	1.9773	2996	2538	2.2021	5228	2252	1.9795	4339	3305	2.6168	15373	2186	2.2316	4987	1454	2.0552	2282	1116	2.0672	3794	1680	1.5398	2715	1371	2.2261	4340	1622	2.7409	4046
2.8307	8490	1623	2.6142	4614	2072	2.6036	7504	1757	2.8263	7736	2657	2.3816	6792	2061	2.2395	1656	1196	1.439	4075	2428	0.8891	1025	1846	1.6584	3588	2253	1.3408	2205	2615	2.1189	11434	2296	2.8246	9209	1780	2.9395	5201	1378	3.0751	6858	1510	1.6475	3685	1727	2.5651	5097	1506	2.3519	3785
2.7569	2495	502	2.0285	503	339				3.026	1518	454	2.4577	2001	576	2.0598	786	643	2.2826	2042	678				2.1525	1200	535	1.5838	954	956	2.1038	3223	654	2.2644	2028	578	2.7008	1673	523	2.8087	1835	486	2.3969	2224	620	2.7827	2196	558	2.1668	1211
1.9923	6518	2228	1.7063	2662	2243	2.1288	3270	1064	2.0632	5272	3073	2.3065	7993	2555	2.0315	3662	3055	2.5999	8421	2244	2.3942	3535	2243	2.1303	4623	2093	1.7817	3166	2766	2.343	14211	2443	2.7589	10267	2077	2.7761	5581	1656	2.4549	5209	1763	2.5129	6593	1696	2.4304	1563	507	2.5985	4679
2.0706	4880	1580	1.8426	2652	2033	2.2035	5214	1611	1.9199	3815	2456	2.2077	5159	1766	1.9408	2491	2213	2.1129	4742	1771	1.9956	1944	1626	2.2199	4468	1901	1.6741	2929	2757	2.2586	10517	1917	2.6929	7428	1573	2.7407	3966	1206	2.6803	5223	1512	2.2266	5365	1683	2.6788	6467	1766	2.459	4347
2.7777	2264	449							2.6424	956	373	2.6329	2075	529	2.889	771	355	2.5472	2359	652	2.5428	1008	577	2.723	1429	429	2.3425	1089	645				1.519	1036	495	1.3658	530	418				2.4603	1548	413
2.1937	2099	624	1.7033	501	423				2.4497	1516	676	2.2055	1928	661				2.5074	3305	939	2.3693	1326	856	2.5451	2073	704	2.0601	1391	1002	2.8221	5327	657	2.4281	3718	946	2.567	1930	662	2.8016	1935	515	2.4226	2432	666	2.5309	1451	439	2.4915	1083
2.288	9911	2760	1.763	1938	1570	2.3957	9618	2601	2.3455	4759	2281	2.1124	7706	2818	2.1038	1961	1556	1.9684	7187	2967	1.858	3706	3410	1.7998	3896	2218	1.545	3769	3880	2.8494	22434	2715	2.1637	6901	2109	2.6857	5641	1782	2.5829	5647	1749	2.1076	5357	1825	2.1309	4827	1927	2.7282	3861
2.4108	35637	9114	1.5304	7479	7119	2.6707	33772	7548	1.9855	20104	12367	2.2257	26175	8849	1.6259	12898	14253	2.1845	27131	9642	1.6836	8840	9179	2.5802	25246	8368	1.4854	15522	16653	1.9375	45913	10455	2.5608	40816	9472	2.6992	20606	6449	2.4924	9431	3110	2.6458	41658	9773	2.8818	37448	8884	2.6969	28542
															2.3307	500	339										2.2182	821	530
2.343	13441	3603	2.1552	3428	2116	2.7192	16024	3463	2.5803	8099	3299	1.8099	7532	3397	2.1221	3334	2612	2.3399	11056	3528	2.5647	6561	3699	2.3549	7528	2917	2.1734	6618	4407	2.4996	20962	3233	1.9404	6105	2178	2.3227	4418	1795	2.3193	5183	1927	2.0906	5715	1970	1.9629	5137	2304	2.1924	3758
2.0626	3557	1158	2.054	2270	1503	2.275	4214	1239	2.004	3331	2023	2.5051	5561	1549	2.4528	2883	1796	2.5884	7684	2064	2.8686	3766	1720	2.3403	4923	1927	2.0984	4318	3029	2.463	12074	1910	2.453	7218	1805	2.5723	4126	1410	2.8273	6242	1632	2.0696	5298	1853	2.276	3803	1373	2.2988	3069
1.7616	16879	6770	1.5022	8928	8666	2.5629	23929	5763	1.9949	15222	9303	2.5062	19114	5320	2.2317	12933	9391	1.973	12114	4985	1.8291	6943	6518	2.0125	12362	6073	1.594	8926	8882	1.8586	30285	7284	2.3601	18275	4874	3.0978	19241	4568	3.0527	20542	4594	1.9442	11268	4299	2.3277	5139	1790	2.7726	12953
2.8136	8178	1582	2.1991	3138	1879	2.4058	5027	1350	2.5788	4937	2013	2.5745	7387	1961	2.3031	2292	1584	2.7563	7796	1864	2.2101	1931	1392	2.8744	7018	1897	2.4022	4153	2360	2.8886	13474	1587	1.7963	4231	1668	1.9488	2283	1202	1.8928	3356	1677	2.8373	8212	1687	2.5128	5503	1686	2.5754	4903
2.4947	9776	2359	2.215	4929	2919				1.7915	3105	2185	1.7137	4551	2194	1.5262	3204	3794				0.6385	1569	3362	1.888	4810	2576	1.7936	5242	4542	3.8054	39848	2486	2.3925	10296	2685	2.9029	8125	2208	3.0492	10233	2294	3.5802	22598	2774	3.0652	12340	2578	1.4553	3124
2.7511	9044	1827	2.8226	5483	2131	3.3477	11446	1600	3.3244	8302	2019	2.0678	5154	1944	2.3046	3924	2709	1.8756	3832	1687	2.1715	2373	1757	2.134	3873	1749	2.0997	2594	1818	2.7808	18422	2338	2.2253	6485	1899	2.359	4046	1603	2.378	4737	1691	1.5709	3272	1617	2.0972	4664	1906	2.705	5602
2.0408	11279	3728	1.908	2719	1992	2.4277	10163	2688	2.3181	9126	4458	2.1059	8450	3104	2.2725	3679	2597	1.9768	8087	3319	2.1709	2827	2094	2.1777	5551	2432	2.1904	7234	4761	1.8719	15317	3650	2.1933	10464	3133	2.6573	7089	2284	2.9711	11033	2611	2.0968	7986	2741	2.6124	11142	3186	2.1715	5441
									2.1134	945	532				2.1446	691	533				1.9917	465	390				2.8108	1530	655
2.5857	19916	4512	1.5479	3922	3688	2.6493	21553	4889	2.2961	13784	6837	1.7233	12105	5797	1.2766	4509	6348	2.1951	21084	7438	1.7472	5806	5769	2.6809	18029	5573	2.3425	16221	9607	1.9163	26125	6037	2.7458	24743	5051	2.4392	13857	5193	2.5462	15465	4913	2.3801	18427	5197	3.2985	30537	5427	2.0423	10498
																																							1.652	691	408	3.9222	5049	489	3.0645	1885	394
2.8363	2841	541	2.3949	1230	643	3.2429	3732	561	2.5969	1885	759	2.6396	2463	625	2.2523	1376	985	2.1354	1319	485	1.8549	629	580	2.2027	1059	456	1.6874	876	817	1.678	1860	507										1.6332	862	408
3.1792	4356	654	2.7264	1603	666				2.079	1620	934	0.5157	566	626				0.2875	343	454				1.4651	773	555	0.8949	723	1168	2.3794	3615	606	0.9412	854	609				4.3654	5376	484	6.8332	54209	698				1.141	554
1.7473	1296	525							2.0139	1013	611	2.6631	2115	528	2.1516	981	753	2.9836	3060	625				1.8411	817	452	1.6049	643	635	2.5897	3361	487	2.8046	2291	449													3.0833	1678
1.8544	4996	1879	1.6556	974	850	2.4398	6649	1744	2.2044	4024	2127	2.0042	4587	1808	1.8436	1951	1854	1.5231	3012	1693	1.4667	1078	1301	1.9032	2657	1408	1.6438	2274	2186	3.8255	30313	1865	2.3243	5479	1498	2.8625	3868	1081	2.9498	4680	1124	2.7887	5403	1148	2.3376	4099	1418	2.1719	2961
2.337	23984	6456	1.7422	6399	5259	1.404	6001	3227	1.8775	9911	6571	2.8879	29280	6255	2.3486	15506	10383	2.8858	34569	7556	2.3718	11404	7349	2.5588	23287	7834	1.8428	14567	12199	1.7453	42083	10948	2.8346	33669	6463	3.4141	34730	6622	3.2317	34858	6886	2.7204	35353	7876	2.5585	16077	4772	2.0465	17521
2.0175	1432	481	1.87	565	425							2.5536	1953	526	1.0585	2552	4179	3.0117	2566	514	3.0389	1057	429				2.2468	1253	793
2.7113	5403	1122	2.1485	2301	1427	2.5417	3351	819	1.9986	2769	1688	2.8577	4552	993	2.3482	2538	1700	2.5504	2821	778	2.3618	1578	1024	2.9339	3327	863	2.2668	2331	1455	2.6264	7419	1048	1.6903	2840	1205	1.6313	1137	746	1.8647	1784	909	2.8067	4961	1041				3.1055	3742
			1.7069	526	443				2.0666	791	460							1.6131	907	479				3.3577	2653	513	2.6796	1606	753				2.3626	2201	586	2.7919	1472	432	2.9895	1926	450	3.2383	3773	587	2.1535	1692	665	0.8257	474
2.7275	3818	784	2.4656	1119	557	2.0429	2554	882	1.878	1106	733	2.1912	2735	947	2.3941	749	486	2.3988	3395	1040	2.2938	1548	1053	2.5509	2371	802	2.0846	2190	1551	2.1774	4709	908	2.1564	2253	692	1.9196	1020	548	2.1351	1702	719	2.0075	1498	547	2.1655	1388	541	2.2547	1272
2.0648	15659	5090	1.5934	3513	3201	2.0381	15290	5298	1.4704	5320	4677	2.3043	16524	5290	1.9607	6680	5853	2.0061	14504	5833	1.8294	5521	5182	2.3323	13903	5472	1.7382	10168	9155	2.6693	48267	6618	2.5004	20682	5005	2.9626	16100	4198	2.7932	13466	3605	2.4887	16729	4376	2.5453	15413	4617	2.7758	16268
1.7714	10681	4255	1.5535	5102	4779	1.6301	7267	3341	1.597	5516	4442	2.6264	14054	3599	2.5763	9756	5579	2.5867	15692	4220	2.5669	7118	4007	1.7003	5112	3118	1.5338	5158	5351	2.6445	22875	3191	2.2871	11178	3136	2.3478	5620	2244	2.1908	6766	2750	2.3482	10796	3113	2.4472	10448	3350	2.3434	8402
2.2207	14371	4193	1.9946	2822	1947	2.2792	10816	3171	1.8849	5981	3945	2.0878	12861	4784	1.871	5119	4773	2.5886	17626	4734	2.4474	5980	3657	2.5515	10023	3389	2.03	10111	7437	2.3926	29932	4972	2.4037	14422	3732	2.4285	6060	2288	2.5996	11805	3614	1.9951	7684	2830	2.464	8958	2839	2.3757	6624
2.2465	1762	505	2.1615	755	464	2.2536	1957	584	1.979	780	482	2.4843	1971	557	2.3254	1111	756	2.1382	1744	640	2.3757	946	608				1.846	742	620
3.4026	8701	1119	2.489	1513	741	3.6719	11992	1339	2.6936	2969	1118	2.9001	5344	1132	2.1387	1889	1463	2.6722	5508	1396	2.1802	1890	1391	2.5599	3201	1076	1.7761	2326	2040	4.0163	22208	1197	1.3709	1630	863	1.4864	987	716	0.7316	1404	1569	2.2328	2670	834	2.2065	2732	1035	3.0458	4622
2.5531	34575	8012	2.1037	8191	5240	2.9109	9048	1712	1.9851	15057	9265	2.0557	27080	10300	1.4432	10425	13076	1.9341	27640	11685	1.9103	5603	4972	2.4998	26397	9251	1.5859	18520	18532	2.4631	49954	7902	2.0794	31349	10157	2.395	20896	8075	2.6181	25996	7857	2.0706	29824	10424	2.4014	23217	7684	2.525	18540
2.1353	1851	573	1.5858	714	654	2.4823	2619	667	1.7174	1331	986	1.8372	1471	651	1.4669	804	992	2.1184	1833	682	1.7305	584	587	1.6613	750	470	1.1486	724	981	2.5187	3942	600	2.8399	2745	525				2.9579	2102	502	2.6021	1894	458				3.2162	2037
2.1509	1894	580										2.4004	1883	564	2.7385	904	462										2.3157	1006	607				2.327	1572	429							2.2953	1364	408	2.0779	961	398
2.2582	14377	4087	2.5404	7911	3739	2.3627	15512	4292	2.3558	10588	5039	2.3349	11936	3741	2.7108	6010	3131	2.6	16888	4500	3.063	10147	4050	2.5583	11084	3730	2.4395	9560	5294	3.2595	38339	3492	1.7548	8195	3325	1.8079	3621	2102	1.6206	4219	2546	1.7418	5057	2220	1.8885	5209	2460	3.4247	12248
												2.0036	1202	474	2.24	892	644	2.3428	1501	478																												2.4497	988
																																													2.3955	1312	436	0.9772	380
2.3257	9728	2639	2.4849	4917	2415	2.8024	11471	2340	2.9053	11517	3745	2.1051	8671	3187	2.3593	6203	4123	1.5016	6387	3644	1.9018	3866	3451	1.7584	6015	3524	2.2052	5835	3801	2.7889	23921	3019	2.0875	9094	2930	2.2116	6618	2904	2.3747	7074	2531	1.1526	4815	3180	1.9027	7108	3324	3.0831	10109
																																							0.8459	401	414	3.6395	3234	381
1.958	45726	16006	2.996	24948	8598	2.1392	41519	13413	2.2346	47016	24336	1.9766	43280	17389	2.6791	45191	24066	2.058	42605	16529	3.1048	42137	16338	2.4071	34102	12744				1.8726	47166	11234	1.6915	46884	19876	2.6821	32897	10418	2.0256	34967	15936	2.1639	42662	13978	2.4496	45238	14480	2.5747	41392
2.009	17103	5779	1.9132	10977	8013	1.526	10060	4971	1.4246	8239	7477	2.5481	27789	7513	2.4692	14052	8655	2.571	29217	7943	3.1987	13887	5045	2.4153	12317	4577	2.0671	9695	6950	2.2732	31395	5665	2.7949	18144	3580	2.809	10554	3061	2.5689	11831	3700	2.1312	10106	3387	2.3847	10600	3549	2.4702	9689
																											2.7482	1002	448
2.6603	15093	3247	2.3061	4788	2662	3.4696	22863	2937	3.1312	14980	4165	2.6747	12041	2982	2.4792	7239	4428	1.2843	4651	3085	1.1863	2027	2971	1.6793	3991	2470	1.3285	2968	3550	2.1283	14426	2878	1.6961	6692	2828	1.8177	4166	2402	2.0453	6275	2821	1.7908	5696	2417	2.1715	6173	2396	1.845	4156
2.0009	2172	738	1.6494	607	532	2.4997	2456	618				2.0092	1754	689				1.9144	1575	675	1.934	598	522	2.9143	1818	478							2.1719	2432	739	2.4598	1440	532	2.7125	1858	526	3.0344	3683	660	2.3849	2330	780	1.8918	1200
1.6862	17615	7444	1.0539	3937	5214	2.0229	18683	6542	1.6948	11183	8415	1.8751	18777	8094	1.7031	3640	3813	1.9157	20802	8907	1.7932	8840	8508	2.4542	23475	8491	1.9219	12930	10250	1.7578	33822	8723	2.9296	28332	5092	2.5895	9636	3254	2.75	19674	5427	1.9297	12686	4889	2.4388	15588	5027	2.725	15380
2.39	14472	3755	2.4323	6712	3419				2.1663	5513	2992	1.8768	3089	1330	1.956	5500	4835	2.6458	15349	3962	2.6298	4741	2555	2.2267	10572	4477	2.215	8380	5422	1.4863	19736	6144	3.1812	18919	2856	3.0806	14384	3456	2.7787	13261	3586	1.86	7593	3071	2.6181	5379	1532	2.5495	11562
2.0196	1604	538	2.6363	952	421				2.7146	1350	501	1.8945	1493	635				2.1431	1821	666							2.2883	709	436	2.281	2853	512							2.2829	1091	416				1.8972	818	384	2.5406	1640
2.346	7443	1991	2.495	5095	2485	2.418	7353	1958	2.4335	5586	2519	1.9512	5040	2061	2.0799	2680	2162	2.1735	5233	1874	2.3549	2914	1900	2.7312	7306	2181				1.8381	9584	2338	1.9951	5508	1892	1.9556	2979	1561	2.2996	4566	1721	2.1008	5928	2029	2.253	6093	2235	2.1226	4533
2.2846	3966	1107	1.7811	1410	1128	2.39	3455	938	1.9115	2474	1602	2.3801	4181	1270	1.9719	2037	1771	2.2415	4982	1702	1.6866	1630	1689	2.5517	4221	1427	1.9146	2603	2074	2.7407	9303	1214	2.6881	4650	988	2.5667	2839	974	2.5071	3333	1088	2.0737	3131	1092	2.5504	3531	1054	2.3746	2699
1.9063	54298	19700	2.3065	33962	18876	2.3506	50666	14137	2.1422	51265	28291	1.961	49191	19979	2.2605	49289	35083	2.1647	50935	18352	2.7915	48156	23200	2.7883	48786	13998	1.9319	48675	38320	1.7755	51702	13172	2.0317	48583	16270	2.6165	44373	14706	2.3642	43719	15757	1.9454	47458	18092	2.3853	47945	16046	2.837	48668
																					2.5587	809	458				1.9114	685	547
2.3639	7021	1855	2.3862	3856	2028	2.1291	4242	1380	1.8685	3422	2283	2.5536	6479	1745	2.7816	4881	2421	2.2117	4542	1584	2.3239	2771	1846	2.2725	4412	1810	1.9893	2929	2216	2.9582	16635	1867	1.9943	4571	1571	1.9992	2197	1117	2.1411	3102	1305	1.8129	3178	1328	0.6837	350	381	1.5028	625
1.5279	3452	1628	2.0342	2318	1556	1.6492	3143	1426	1.7737	2309	1645	1.6676	3132	1559	2.2034	2509	1858	1.767	3512	1667	2.3671	2668	1725	1.4379	2243	1641	1.5458	2081	2141	1.1039	5027	2040	2.2148	4248	1253	2.417	2236	851	2.8509	4370	1124	2.1434	3340	1110	2.3495	3244	1113	2.4663	3559
2.0488	48689	16003	2.2801	36209	20497	2.2384	51702	15592	2.4373	42060	18917	2.1247	42673	15473	2.2736	31040	21894	2.14	39462	14464	2.4261	18727	11623	2.287	28554	11597	1.9781	25486	19432	1.9366	51882	11821	1.9833	32682	11318	2.3432	26816	10741	2.2793	32314	12352	2.3713	37282	10579	2.2416	28223	10435	3.0198	42840
2.2808	2512	703				2.5585	2757	666	2.196	1311	697	2.0299	2035	788	1.8084	725	706	1.9463	1937	812				2.0651	1368	648	1.7735	1228	1079	2.7161	5085	675	2.4734	2470	609	2.115	1104	518	2.5725	1731	540	2.232	1667	521	2.2129	1742	657	2.6152	1879
2.7523	8130	1641	2.9447	6337	2263	2.3881	6474	1760	2.353	5438	2593	2.5388	7313	1990	2.5381	4140	2431	2.4378	7660	2284	2.7407	5282	2636	2.7413	7624	2260	2.7667	6133	2707	2.6313	14349	2020	1.6741	4661	2000	2.153	3499	1599	2.0672	3934	1742	2.0776	5632	1959	2.0017	5018	2191	2.2116	4224
1.9015	56481	20560	2.4553	57718	28937	2.9327	46079	8588	2.0021	57756	35122	1.8347	53532	23732	2.3038	62607	43247	1.4864	53327	30748	2.7035	45342	23218	2.2242	52338	22203	2.2199	56465	36409	1.5311	57205	17265	2.108	54166	17205	2.4312	49434	18629	2.472	49822	16663	1.6812	51439	23550	2.2218	54760	20527	2.4973	50419
3.3892	5123	665	2.8923	1180	437	3.3376	5946	837	2.9507	2904	915	2.5378	3386	922				2.5054	3230	919	2.4571	1368	831	2.3095	2711	1084	2.0843	1831	1297	3.642	14299	999	1.1644	1190	727	1.3106	526	431	1.2738	804	617	2.1423	1777	591	2.1254	1622	650	2.7353	1931
1.9893	42899	14694	2.3867	36165	19014	2.0862	41271	13831	2.1407	42520	23489	2.0491	38105	14560	2.7726	35515	17726	2.2404	36638	12526	3.0314	36589	14927	2.286	35563	14454	2.118	39374	27247	1.2789	38442	13818	2.1909	43485	13041	2.7696	37574	11199	2.4708	35915	12022	1.9581	42199	15946	2.4166	41986	13750	2.6991	40537
2.6458	15301	3325	2.5062	7176	3473	2.9989	21178	3770	2.6173	9854	3912	2.5737	13339	3543	2.8159	10414	5044	1.9263	8665	3683	2.039	4338	3521	2.0847	6525	3049	1.779	7820	6845	2.1845	24068	4618	1.3448	5281	2847	1.327	3060	2479	1.5495	4570	2897	1.5645	5693	2826	1.7543	5651	2929	2.0081	5615
2.2693	7288	2056	1.8439	1474	1129	2.1563	6741	2152	1.9788	3275	2024	2.9978	9583	1897	2.7047	3538	1851	2.8478	10240	2298	2.5987	2695	1484	2.4806	5595	1987	2.261	5098	3195	1.2975	6913	2453	2.3762	7488	1975	2.7069	6447	2007	2.6921	6464	1856	1.9957	6120	2253	2.1898	6142	2354	1.538	3252
1.9715	6177	2142	0.9845	1373	1908	1.5681	1744	837	1.7619	4324	3106	2.2762	6522	2129	1.2846	2595	3633	2.6032	7594	2019	1.6991	2784	2860	2.9233	6663	1741	2.0923	4544	3201	4.3145	47929	2101	2.3434	9095	2454	2.5814	6228	2115				3.0375	13131	2348	2.9505	8152	1844	3.8886	11663
2.3352	18066	4869	2.2823	9761	5517	2.2722	7916	2332	2.1106	8795	4961	2.2962	14568	4690	2.4068	10979	7061	2.0436	14329	5615	2.2768	7206	4960	2.7114	15844	4795	2.5848	16241	8132	2.7693	40935	5237	2.4843	15745	3853	2.5488	10534	3659	2.599	12743	3903	1.9431	10670	4074	2.1047	9837	3999	2.2812	8999
1.7868	35749	14090	2.3921	36360	19045	2.1097	34049	11227	2.1151	38704	21763	2.0205	35150	13699	2.4056	35745	23009	2.0987	37240	14046	2.6451	29682	15827	2.5316	33386	11445	2.3422	35241	20876	1.319	37463	13097	2.176	36371	11021	2.7165	33825	10460	2.4931	32373	10670	2.1808	34100	11042	2.4718	36925	11639	2.7823	33558
2.5667	7946	1824	2.232	1736	1016	3.053	10923	1873	2.6819	5969	2266	2.4053	6325	1888	2.2014	2910	2158	1.5361	3689	2055	1.4894	1564	1858	1.9699	3680	1862	1.6379	2906	2805	2.2595	13335	2429	2.2937	6775	1892	2.6029	4842	1620	2.3006	5955	2243	2.3396	6247	1812	2.3421	5588	1927	1.9229	3475
			2.3277	723	396				2.6101	1208	482	2.2679	1529	502	2.2057	752	556										1.7148	601	550
			2.5196	1608	771							1.574	1173	623	2.5274	928	549	1.8249	1068	487							2.3926	888	508																			2.2813	1037
																											1.5619	458	466
2.5867	4404	997	2.253	2181	1258	2.7998	5172	1057	2.362	3043	1442	1.8009	2935	1332	1.7426	1301	1326	2.4028	4465	1364	2.4181	1761	1099	2.5948	3764	1235	2.3298	3928	2347	3.6544	18623	1290	1.6788	3264	1396	2.1101	1848	870	1.8837	2106	1059	1.9216	3068	1189	2.0223	2832	1219	3.116	4868
1.957	10389	3639	2.1046	4924	3148	1.9815	6302	2271				1.8213	8790	3933	2.2746	7604	5360				2.8808	5726	2593	2.3494	7137	2776	2.4343	7023	3903	2.5179	30922	4709	2.3365	12707	3445	2.5278	7374	2599	2.409	8217	2871	1.9247	7088	2741	2.3208	9429	3300	2.7963	10592
2.6262	3314	730	2.133	1147	719	2.4489	2022	527	2.1327	1433	796	2.4851	2783	786	2.1049	1313	1041	2.5957	3087	825	2.4775	1127	675	2.7983	2032	579	2.1678	1638	1095	2.1251	3306	661	1.8845	2327	863	2.1065	1267	598	2.0754	1256	553	2.4865	2878	754	2.9101	3207	746	2.625	1903
2.4328	2398	604	2.204	1106	660	2.5648	3139	755	2.2161	1522	798	2.2932	2086	673	2.4478	963	602				2.6667	1186	623							1.5005	3140	968	2.3221	2885	790	2.0789	1031	496	2.0868	1440	629	2.1231	1715	578	2.5948	2332	675	1.8331	1165
																					2.0896	527	413				2.3544	778	457
2.9967	5059	862	2.8274	2393	927				3.1602	1600	436	2.6421	2641	669	2.661	1630	879	1.9873	1394	568	2.1364	1442	1094	2.008	1248	615				1.5625	1490	440	0.9277	1235	889	1.1384	665	614	1.8164	1638	863				1.8245	1904	940	1.3154	1036
																					2.0873	530	416				2.3349	608	362																			1.726	646
1.9547	1465	514				2.3336	2150	607	1.7636	722	518	2.1039	1468	540	1.5688	481	553	2.4695	1649	481	2.1221	586	449				1.7366	933	841	1.8107	2196	546							2.8882	1923	482				2.7843	1635	415	1.9907	760
2.3841	9715	2531	1.8076	2638	2072	0.7072	2719	2370	0.187	1344	2876	2.028	6778	2628	1.7766	3067	3053	2.2179	8135	2825	2.0537	3118	2505	3.3573	13784	2666	2.7895	9273	4029	3.081	29308	3021	2.877	10918	2035	2.9169	7714	2076	2.7097	7791	2210	2.5292	9302	2366	2.8315	10039	2466	2.151	5188
1.65	4186	1814	1.9099	2631	1925	1.9989	4067	1448	1.9197	3204	2063	2.0746	4643	1743	2.4053	2538	1634	2.0549	5967	2320	2.655	3905	2068	1.8165	3019	1699	1.8035	2567	2209	2.3859	12470	2081	2.1391	5665	1761	2.4577	2173	804	2.3664	2890	1040	2.2784	4203	1272	2.291	3227	1153	2.4805	3939
2.3207	2891	787	1.9435	1322	945	2.8748	3572	693	2.1698	1716	929	2.2818	1879	611	1.9766	907	786	2.6578	2672	684	2.466	1403	847				1.2392	745	948	1.6181	1911	543							2.6844	1590	459	2.1153	1508	511	2.5108	2148	659	2.1177	1241
2.601	48930	10968	2.4901	23976	11734	2.4464	38618	10083	2.0603	23978	14005	2.7998	46763	10619	2.7575	29231	14743	2.815	46663	10712	2.8977	24346	10897	2.8681	27585	7489	2.2819	26306	16249	2.1596	48608	9489	1.7833	21415	8519	1.8117	13647	7901	1.6235	14131	8510	2.7485	38531	8418	2.6888	35580	9649	2.9967	34782
1.7666	1311	524	1.52	654	627							2.5028	1871	522	2.2764	1054	742	2.8281	2787	634				2.5243	1695	584	2.0069	1429	1068	2.9079	6875	799	2.228	2631	769	1.8482	1031	582	2.3826	2015	717	2.3063	2338	694	2.4844	2093	654	2.8761	2427
									2.081	693	399							1.4402	776	462
																					2.8665	833	381				1.5531	634	649
2.4747	2436	596				1.7406	1153	491	1.7867	922	651	2.0614	1816	688	1.9701	834	726	1.7673	1690	802	1.7942	706	679	2.3549	1484	575	2.0955	1740	1223	2.1586	3998	781	2.1305	1973	617	2.1143	1129	530	2.5194	1857	601	2.2079	1394	443	2.2573	1769	647	1.649	744
2.0893	7882	2519	1.5933	3740	3408	2.4453	7999	2090	2.365	7395	3497	1.7252	6049	2893	1.8219	4387	4232	1.8352	5460	2472	1.8062	3265	3114	2.298	5334	2150	1.8967	1428	1152	2.2423	15471	2852	2.6996	13478	2841	2.9224	9433	2529	3.0122	11548	2656	1.857	6146	2491	2.792	9799	2474	2.4724	5912
																		2.5035	1583	451	2.4986	654	386				2.6367	884	427
2.2404	16077	4627	1.5178	4875	4681	1.7084	9089	3958	1.7001	6897	5171	2.0207	12484	4865	1.6986	7385	7760	2.0012	12118	4890	1.8722	6626	6037	2.7107	15364	4652	1.9274	9850	7779	2.4591	31648	5020	2.7609	23939	4836	2.8521	12821	3609	2.7138	14258	4033	2.2307	14414	4509	1.9585	4899	2204	2.2216	9350
2.5357	1876	440	1.6981	498	422				1.8095	659	458	2.3324	1841	578	1.9875	822	707	2.4358	1976	590	1.915	632	559	2.6294	1642	526	2.0336	1074	788				2.6225	2460	547				1.4462	1489	1014	2.39	1735	486	2.8976	2182	512	2.009	1042
2.3345	4710	1270	2.2397	1546	900	2.067	3704	1258	2.152	2525	1384	2.37	4397	1345	2.4233	1071	681	2.2472	4223	1437	2.6262	2634	1423	1.7025	2481	1511	1.5739	1998	2016	2.0996	8216	1672	2.8122	5586	1089	2.8739	2759	765	3.1385	4717	994	1.9303	2030	782	2.0922	2024	830	2.4906	2271
2.0306	2785	927	1.2383	671	782	1.2209	1330	812	0.898	781	1021	2.4708	3092	882	1.8059	1017	992							2.1613	1266	561	1.6292	1038	1008	2.5671	6672	982	2.7047	3585	753							2.3768	2211	625	2.5115	2012	617	2.9	2444
2.3617	39224	10379	2.5966	11622	5283	2.7834	40296	8329	2.5758	42611	17411	2.4221	40063	11820	2.5364	26688	15690	2.3438	35535	11309	2.5267	19188	11107	2.807	32831	9299	2.3463	34906	20619	2.0492	44171	9309	1.6481	28342	12382	1.7045	15743	9818	1.4203	14263	9889	1.9546	21281	8061	2.6	30911	8915	3.0219	38120
0.8956	2889	2112	0.5697	956	1771				1.0539	2296	2694	0.8129	2282	2054	0.2832	1009	2828	1.1825	2713	1931	0.8515	1235	2283	3.6129	9839	1594	3.1114	9359	3253	3.2205	21020	1967	4.254	25807	1852	5.51	29236	1304				4.9577	36637	1731	3.6281	7969	1127	1.0448	1525
2.2022	6314	1866	2.5554	4387	2052	2.4895	7352	1863	2.5537	4389	1821	1.8534	3597	1574	2.5553	2318	1345	1.9431	4201	1765	2.6578	3536	1869	2.3374	4564	1790	2.464	4480	2439	3.1924	23990	2289	1.7829	3855	1534	2.1815	1357	608	2.0208	2668	1220	2.1456	3101	1029	1.9539	2404	1085	1.9892	2693
2.554	8779	2033	2.6871	4366	1864	2.2633	3991	1183	2.398	2923	1351	2.5198	6416	1769	2.8004	5323	2606	2.3857	6334	1958	2.7189	3091	1566	2.2966	4303	1736	2.3312	5287	3156	2.4467	12169	1947	2.0665	4766	1558	2.1904	2953	1315	2.1653	4750	1965	1.2609	2605	1596	1.6818	3532	1925	2.517	4257
			2.2177	878	519				1.8484	850	575	2.4484	1605	465	2.5246	523	310	2.1208	1863	692	2.4558	1227	746	2.2171	1391	593	1.8705	1070	879				1.8938	1669	615
2.1288	1669	519	1.9003	782	576	2.1021	1427	473	1.9283	1039	665	2.1518	1585	564	2.2959	717	498	2.5967	1962	524	2.3023	695	470	2.1908	1329	577	2.0608	1150	828	1.9355	2526	576	2.8442	2276	434										2.5796	1429	418
2.5723	9945	2274	2.5096	3875	1871	2.3011	7418	2142	2.4967	5653	2440	2.1452	6090	2177	2.4249	2864	1819	1.362	4183	2629	2.7377	5339	2670	1.9012	4093	2172	1.7359	3351	3022	2.0366	13171	2800	2.7902	11700	2316	2.7328	4160	1272	2.9586	5999	1432	0.8332	1586	1307	2.0343	3910	1669	1.6786	2743
2.4898	11581	2804	2.2001	4397	2631				2.2345	4592	2377	2.6645	7137	1780	2.2794	6001	4216	2.842	14660	3303	2.3932	3060	1943	2.5945	8084	2653	2.0224	6228	4605	3.0729	36100	3742	1.7829	6401	2547	2.0712	5078	2456	1.802	5119	2724	2.3916	8924	2497	2.123	1131	454	3.0036	10131
2.2109	4320	1269	2.1307	2147	1348	2.5514	5833	1416	2.212	2967	1560	2.8295	6127	1363	2.9258	1876	842	2.0047	3741	1506	2.128	2735	2087	2.0442	3167	1522	1.6818	2464	2307	1.9258	6543	1502	1.5737	3052	1404	1.5223	896	634	1.3521	1267	921	1.6579	1728	804	1.9595	1944	874	1.8692	1679
2.0835	2381	764	1.5077	726	702	2.0663	2119	720	1.4068	640	588	2.6122	2467	638	2.2211	1177	861	2.6977	3265	813	2.3017	1113	753	2.1906	1801	782	1.4577	1228	1343				2.0033	1502	513	2.195	1230	546	2.2216	1405	559	2.3286	1478	432	2.4622	1519	482	3.1712	1885
2.3691	14967	3940	2.209	8667	5154	2.605	15356	3592	2.0814	9708	5588	1.9926	9498	3774	1.8435	6994	6647	2.1764	10470	3742	2.1885	6420	4698	2.7172	12627	3806	2.0801	8996	6391	1.7782	17806	4528	2.1621	12133	3712	2.1223	5666	2645	2.3119	8065	3014	2.279	12657	3829	2.1639	2732	1066	2.1377	8288
3.3954	7381	954	2.7488	2408	985	1.8138	2169	878	1.9766	2055	1272	2.1074	2488	913	1.9033	1610	1468	1.8429	2285	1029	2.0303	1123	917	2.4967	2275	799	1.8334	2253	1899	1.9671	4635	1034	4.0105	11029	937	2.1043	1629	770	2.2328	1910	754	3.3094	5395	799	3.0549	2614	550	1.9604	1204
															2.1977	499	371				2.1576	519	388				2.2093	936	608
															2.3914	623	405				2.2592	620	432				1.9102	762	609
2.4836	8118	1974	2.3419	4630	2511	2.418	6891	1835	2.2512	4403	2253	1.9875	5359	2137	2.4862	3918	2385	2.0668	6084	2346	2.3933	4092	2598	2.3239	5153	2040	1.9346	4398	3456	3.3105	27844	2448	1.7668	4011	1614	2.4336	3567	1342	2.0978	3368	1460	2.1379	3813	1272	1.9369	2827	1291	2.012	3509
																																										2.2871	14673	4414
2.0186	1740	584				1.631	1295	595	1.0985	654	744	1.6455	1290	652				2.3874	2510	775	1.7796	807	784	2.1647	1545	683	1.5301	1496	1556	3.3859	8701	726	2.6788	2109	451	1.9483	919	484	2.3868	1598	567	2.0418	1248	445	2.0813	1002	414	2.3824	1973
2.1597	4938	1503	1.7105	1007	846	2.3081	4336	1246	2.0744	2685	1553	2.0201	4063	1584	1.708	1570	1639	1.3189	2829	1832	1.0719	1096	1739	1.9485	2915	1497	1.4768	2346	2532	3.2046	17609	1666	2.6373	6620	1457	3.5687	7531	1290	3.1644	6629	1372	2.4231	4062	1112	2.4518	3961	1266	1.4439	1330
2.1333	38265	11862	2.0754	41470	27055	2.0406	36424	12599				1.9795	32251	12932	2.2357	36494	26427	2.0201	32496	12943	2.4469	38559	23589				1.8553	37509	31140	1.6544	37581	10413	2.0823	36576	11827				2.3949	36143	12752	1.9705	37961	14222	2.2614	37587	13708	2.6401	38128
2.5282	13832	3261	2.1587	3300	2032	2.775	13511	2809	2.3903	9269	4307	2.1037	8842	3253	1.876	3488	3241	2.477	10852	3149	2.2645	4539	3151	2.1396	6600	2969	1.646	5877	5641	1.7676	14604	3741	2.7257	12256	2537	2.5858	5993	2029	2.9709	13022	3082	1.7362	5119	2256	2.3128	7567	2663	2.445	6476
2.3541	7910	2104	2.1805	3924	2380	1.8149	4977	2013	1.3893	2856	2656	2.0944	5469	2025	1.9472	3565	3153	2.0977	4679	1766	2.0197	2722	2239	2.5248	4593	1582	1.9846	4092	3106	0.2386	3053	2257	2.9025	9021	1652	2.9875	4698	1204	2.7082	5170	1468	2.2555	4898	1506	2.3377	4640	1605	1.2265	1583
1.9518	4358	1532	1.6322	1911	1695	2.1543	3494	1117	1.6065	1655	1324	1.738	2968	1407	1.4219	1634	2080	2.5549	6151	1691	2.4185	3398	2120	2.5136	4670	1621	1.8628	3492	2884	1.7515	7485	1939	2.9773	7977	1387	2.7316	4307	1318	2.8199	5042	1325	2.6305	5622	1333	2.5761	4761	1396	2.1106	3500
2.0256	1976	660	1.5996	550	499	2.2535	2111	630	1.8688	1072	715	2.548	2674	723	2.2464	1298	933	2.2999	2152	706	2.1485	965	726	1.9066	1343	710	1.6185	1292	1264	1.7739	2470	630	2.3729	2508	663	1.9371	1072	569	2.528	1781	573	2.3607	2155	616	2.8137	2312	575	2.3134	1493
2.5351	53491	12551	3.6218	56131	12537	3.3374	57783	8135	2.4169	60682	27681	2.2341	55002	18486	3.1331	37177	14453	1.5644	47854	26140	1.3262	18386	24459	1.9464	39023	20069	1.2561	26496	33323	1.3863	50697	16916	1.7	38518	16233	1.631	18973	12451	2.1739	44456	18282	0.7847	17035	14518	1.9398	32956	15020	1.9914	8269
3.5458	6887	802	2.6494	1554	681	3.9787	5650	510	3.5403	5645	1182	3.1839	4339	755	2.6065	2041	1143	1.3265	1703	1097				1.3792	895	682	0.6748	761	1432	3.0507	5282	556	1.3181	1098	603	1.2631	568	481	1.7499	928	512	0.9774	814	607	1.5953	1023	592	1.0583	525
2.2595	10707	3041	1.7402	2068	1702	2.6892	15881	3504	2.1421	6329	3493	1.9673	9249	3740	1.5641	3637	4195	2.1882	11259	3991	1.9074	4088	3635	2.417	9376	3480	1.7056	6885	6341	2.4521	24775	3949	2.3694	12585	3335	2.5738	7089	2420	2.7494	10886	3004	2.1587	9315	3063	2.392	10182	3392	2.3444	9068
1.6732	5804	2475	1.3483	2441	2636	0.7392	1770	1509	0.2216	1469	3069	2.3217	6456	2042	1.9681	3867	3371	2.1957	6199	2186	1.8893	2690	2422	2.4641	6369	2288	1.6931	4013	3728	3.0023	29361	3196	2.7687	9551	1919	2.1009	3991	1891	2.5914	6515	2006	2.2166	6683	2111	2.44	6942	2237	2.7099	7368
2.8923	9936	1820	2.8542	5570	2118	3.4012	11433	1540	3.004	7630	2317	2.7138	6916	1667	2.6107	3349	1870	1.525	4263	2393	1.7162	2706	2747	2.1476	4301	1924	1.9417	3316	2593	2.5636	11604	1712	1.2332	3286	1914	1.1569	1616	1473	1.4439	1988	1356	1.0571	2157	1522	1.8893	3627	1712	1.4775	1855
2.2181	3257	952	1.7161	981	821	2.842	4711	935	2.4357	2754	1240	2.3164	2835	900	2.0309	1167	974	1.4733	1741	1013	1.2248	700	999	2.089	2213	1031	1.8454	2298	1921	2.0492	6221	1311	2.2054	3860	1146	2.2206	2229	972	2.3994	2539	893	1.8015	2519	1061	2.5062	4045	1245	1.9255	1840
2.0207	5463	1831	1.9015	1458	1073	2.4048	2482	667	1.6831	2589	1964	2.6494	5769	1454	1.8842	2313	2137	2.6466	5415	1397	1.9178	1911	1687	2.7075	3203	972	1.8493	3006	2506	2.5632	8165	1205	1.6613	3428	1484	1.4772	1152	841				2.7707	5522	1188	3.1874	3970	762	3.1341	4292
																														3.1222	4632	464	1.6997	1096	462				2.0661	923	409	2.7298	2101	465	1.2295	578	431
1.6631	2480	1065	1.2689	610	696	2.0537	2929	1004	1.5095	1392	1191	1.8183	2993	1342	1.5586	868	1005	1.5811	2441	1318	1.2839	849	1163	2.9069	3659	967	2.023	2380	1759	2.2869	5455	975	2.4716	3755	927	2.8186	2395	690	2.9861	3339	782	3.2033	4592	732	2.3883	2066	690	1.4372	839
2.4964	8937	2154	2.0044	2974	2038	2.3619	2496	691	2.373	2607	1226	2.1745	5450	1909	1.7445	2801	2851	2.1989	5846	2057	2.1669	2986	2218	2.8194	7642	2146	2.1507	5604	3791	1.9253	10303	2366	2.2853	7469	2098	2.7646	6279	1878	2.7334	8884	2479	2.2782	7536	2281	2.1393	5825	2312	1.3371	2681
2.9618	4898	855	3.0141	3332	1134	2.2156	2807	860	2.022	2034	1220	2.2561	3039	1006	2.5039	2749	1653	2.474	3047	886	2.9001	2079	929	2.4179	2270	842	2.1789	1836	1218	0.5593	1806	1069	2.7679	4253	855	2.7433	2339	710	2.4861	2678	887	1.6698	1777	820	2.9702	3639	812	1.908	1437
2.9363	12084	2147	2.8188	3195	1245	1.7001	2096	918	2.9531	6838	2151				3.184	6891	2586	3.0947	11364	2149	2.8662	3185	1457										1.5293	4332	2055	1.7952	3567	2089	1.7484	4617	2550				2.4217	8071	2634	2.7009	6941
2.4332	4412	1111	1.9778	1020	712	3.3037	7938	1144	2.9742	5674	1759	2.2947	4828	1556	2.1955	1112	828	1.5845	3297	1776	1.3504	967	1265	1.628	2300	1475	1.3096	1855	2248	2.5704	12013	1764	2.2373	4993	1450	2.6331	3684	1207	2.8411	4827	1250	1.381	2409	1358	1.2081	1760	1332	2.3052	3328
1.905	2371	861	1.5653	719	668	1.7176	1523	659	1.5788	1187	968	2.1039	2289	842	1.7986	918	900	1.9822	2568	1050	1.8913	962	865	2.08	1971	924	1.7771	1821	1596	2.4902	6770	1051	2.2965	2741	764	2.769	2190	653	2.741	2648	735	2.1338	2188	732	2.5633	2427	718	1.8636	1505
1.8846	9614	3541	2.0397	7024	4697	1.7936	10948	4494	2.0353	9613	5713	1.9418	9546	3929	2.2215	6573	4807	2.4033	16893	5159	2.6196	6810	3696	2.092	10739	4993	2.2314	8432	5394	2.0373	16918	3595	2.8652	14814	2784	3.0847	9062	2171	2.8857	11618	2917	2.5285	11601	2952	1.8249	6905	3408	0.3308	1911
2.377	10737	2811	2.295	2754	1543	2.4688	11040	2838	2.3385	5664	2728	2.1848	7490	2605	2.316	2682	1837	2.3056	9606	3139	2.5171	5236	3051	2.1704	5489	2417	1.9151	5592	4454	2.5642	19379	2858	1.9787	5538	1924	2.2543	4028	1716	2.3736	5513	1974	1.531	3413	1734	1.7578	3638	1881	2.3809	4132
																					2.1548	526	394				2.1671	767	513
2.0994	5908	1875	2.0456	3566	2375	2.5411	7497	1833	2.4328	5335	2407	2.3775	5777	1758	2.4044	4382	2823	1.8131	3924	1804	2.2121	2242	1614	2.2138	4002	1710	2.0168	3500	2598	2.341	13093	2254	2.5222	7904	1884	2.5185	3724	1321	2.6812	4908	1420	1.7857	4065	1731	2.0933	1657	679	3.3328	7884
2.2718	3590	1011	2.0435	1171	781	2.2793	2712	795	1.7387	1307	954	2.052	2743	1046	1.9668	1984	1731	2.8265	4549	1036	3.0307	2695	1100	2.2886	1893	768				2.2057	4908	928	2.1332	2989	933	2.1391	1465	676	2.2859	1837	699	1.7469	1207	528	2.444	2253	724	2.483	1891
2.1556	2729	833	1.7173	769	643	2.389	3552	965	2.3022	1970	973	1.844	2234	984				1.5748	2198	1192	1.5202	1062	1235	2.241	2695	1130	1.89	1873	1518	1.6645	4376	1204	1.9058	2701	987	1.8733	977	542	2.0255	1832	835	3.0109	3651	665	2.7122	2496	666	1.4906	896
1.9049	4838	1757	1.7507	2345	1916	1.7781	2039	846	2.0215	2345	1407	2.1245	3687	1337	2.1181	2981	2342	1.9567	3967	1651	1.817	1950	1846	2.4278	4479	1650	2.0635	3959	2845	2.3897	10376	1727	2.3452	6019	1622	2.7178	4719	1458	2.6624	5858	1717	2.0768	5034	1752	2.5263	5367	1629	1.9819	3221
1.6696	11436	4889	1.2068	2317	2760	1.8655	12713	4965	1.5121	7846	6701	2.7082	19560	4733	2.225	5350	3903	2.903	24682	5331	2.5075	7121	4177	2.0179	10541	5159	1.4087	8370	9470	1.5039	19821	6096	3.0596	31534	5179	3.4682	23974	4403	3.0322	20376	4622	2.8853	23566	4683	2.7008	19655	5286	1.1912	4831
1.1224	1676	1047	1.3702	770	819	1.2673	1047	619	0.7148	731	1085	2.1991	2265	780	1.8448	1227	1165	2.2293	1994	687	1.9451	1054	913	2.5973	2070	678	2.336	2301	1369	2.2526	5103	934	3.3004	4986	693	4.6004	6242	523	3.2355	3218	634	3.7176	5896	658	2.7867	2502	634	0.9907	639
2.2102	5005	1471	1.9484	2427	1729	2.1486	3739	1200	2.2412	3505	1806	2.1132	4405	1610	2.1883	3179	2379	1.9909	4815	1957	2.0909	2281	1786	2.4272	4203	1549	2.2592	3291	2065	2.8368	10861	1326	2.4914	5347	1302	2.3327	2880	1162	2.2914	3535	1340	1.6483	2848	1334	2.154	3650	1434	2.1966	2638
												2.0241	1497	582				2.0731	1245	478				2.43	1498	551	1.5062	1566	1656													2.4033	1870	519	2.6223	2134	606	1.9898	1759
									2.2504	793	406	2.6514	1776	447	2.4887	627	381	2.6272	1958	512	2.2539	715	500				2.199	963	630				1.7961	1121	442				1.7158	770	435
3.0603	4134	674	3.112	1720	547				3.2733	2298	579	2.5691	2612	696	2.7973	1229	603										2.5162	1196	628	2.1237	2988	598	1.6576	1129	490	1.3604	571	452	1.7118	812	460	1.6087	968	466	1.5421	946	568	1.6784	830
2.783	3072	607	2.627	1521	677	2.7695	3239	676				1.3799	1129	686	1.9945	826	707										0.59	455	908	5.238	29811	689	0.3388	544	589				1.5879	925	571	4.1278	6894	579	1.1384	807	641	1.3381	732
			2.225	857	504				1.8985	678	443				2.4485	805	503										2.0157	700	520
2.3554	34613	9199	2.9054	29768	10924	2.4833	36192	9211	2.5766	19936	8141	2.4588	39049	11232	2.6579	21943	11858				2.3592	18571	12073	2.5414	30372	10341				1.0479	39565	16691	2.3225	38205	10459	2.7766	34435	10214	2.4004	35676	12539	2.106	36316	12386	2.2688	43614	15824	1.6784	19769
1.851	2374	895				2.0803	2731	919	1.7109	1028	765	1.4995	1772	991	1.5324	698	823				2.4495	1107	676	2.4603	2135	769				1.5219	3006	913	2.8926	3932	725	2.7582	1904	572				2.6128	2758	662	2.6062	2932	842	2.1402	1674
2.1231	4100	1280	1.7463	1014	831	2.0602	1902	649	2.1186	1542	865	1.9011	2754	1166	1.5949	829	936				2.3125	1108	744	3.0647	3073	728	2.8624	3491	1442	1.5348	4159	1252	3.2742	6931	981	2.2447	2003	859	2.3125	2693	1006	2.8372	4843	995	3.4833	6818	1066	2.8446	3382
																		2.2114	1313	458	2.844	889	413				1.9072	899	720
1.71	36908	15342	2.1977	24246	14532	1.7836	37067	15321	2.1457	37690	20749	1.7012	35101	17069	2.4786	31880	19509	1.6911	35765	17893	1.9371	36282	31604	2.3579	37513	14505	1.8637	36058	29761	1.4209	37741	12294	1.9948	44005	15118	2.8579	34096	9559	2.3948	31720	11192	2.2272	37579	11784	2.3586	37243	12697	2.8765	39207
2.3084	10435	2865	2.2345	3252	1900	2.3241	12559	3569	2.4443	5847	2617	1.8361	7955	3523	2.1998	2426	1801	1.5896	8365	4490	2.0855	5143	4042	2.0016	9184	4546	2.0741	8716	6218	2.5846	37221	5412	1.9871	10006	3456	1.9287	4898	2615	1.841	6232	3228	1.5719	4977	2458	1.9657	6590	2950	2.1106	6562
2.5823	32186	7309	2.6204	19274	8618	2.1039	18106	5994	1.9251	14239	9134	2.2156	20095	6841	2.291	12155	8471	2.1038	17768	6678	2.287	9976	6818	2.2338	14276	6016	2.2197	16052	10352	1.8491	33085	8010	2.7033	32148	6759	2.5337	18276	6415	2.6381	23158	6903	1.852	16995	6912	2.2931	19256	6870	2.2538	15773
2.8879	6063	1114	2.3659	928	495	2.1787	3420	1075	2.0951	2003	1142	2.3718	4180	1277	2.0035	1526	1298	2.4075	4772	1453	2.2429	1290	909	2.057	2347	1118	1.8463	2126	1776	1.937	5356	1220	2.6436	5385	1180	2.4579	2468	913	2.8565	4180	1071	1.4745	2046	1081	2.6925	4562	1234	2.2168	2673
1.823	31638	12161	1.7164	17708	14816	2.2848	30174	8812	2.0089	22204	13439	2.3295	33716	10607	2.3226	25040	17073	2.1736	28351	10152	2.2378	16304	11530	2.2267	22478	9519	1.88	18376	14997	1.7915	40869	10297	2.2577	34760	9953	2.9311	31202	8315	2.6114	32191	9775	2.2788	29883	9041	1.9152	14329	6643	2.2376	19687
2.321	7892	2148	1.7244	1876	1561	2.4085	5652	1515	2.2826	4398	2202	2.6043	8964	2331	2.315	3713	2545	2.7183	11011	2703	2.4422	4106	2520	2.1443	5134	2302	1.7322	4362	3944	1.7652	11232	2882	2.2957	7175	2001	2.4617	5819	2147	2.3382	5807	2131	2.1404	6423	2139	2.1511	5352	2107	1.4194	2783
2.5119	1904	454	2.4327	648	330				2.2581	974	496	2.6132	2252	582	2.6363	1225	672	2.5395	1893	526	2.6511	919	488				2.2957	1015	621				1.6795	1048	448				1.3553	597	433	2.6047	1653	399
2.1381	25899	8002	1.875	7660	5742	2.1629	14913	4739	2.4426	12613	5652	2.1599	21651	7661	2.106	8077	6399	2.2473	20802	7078	2.0932	7756	6063	1.7464	11813	6979	1.5529	11219	11486	2.0577	40147	8411	2.4867	26861	6562	2.4984	17728	6377	2.6853	27578	7956	2.0932	22817	7851	2.1739	20478	7935	2.1682	14520
1.9712	8413	2918	1.4979	2606	2537	2.4823	11081	2822	1.9109	6360	4120	2.0405	7368	2832	1.7581	3138	3164	1.5007	4740	2706	1.2509	2199	3082	1.9015	4650	2467	1.2748	3599	4468	2.3372	18528	3198	1.5837	5063	2313	2.536	5664	1985	2.4505	6245	2120	2.2151	6875	2174	2.6046	7823	2249	2.0531	4374
2.3727	26988	7087	1.9877	5034	3490	2.4784	25729	6570	2.2949	16319	8101	2.2498	24989	8308	2.0307	6299	5258	2.3955	29061	8923	2.2053	11286	8163	2.3813	17748	6752	1.8214	12616	10723	2.2338	35949	6666	1.9678	17986	6296	2.066	11411	5539	2.1005	14581	6309	1.9124	13478	5257	2.4173	16460	5388	1.7326	8221
																											1.3227	627	753																			2.9371	1544
2.4036	3241	833	1.8532	1456	1108	2.3198	2298	655	1.6873	2307	1745	2.2465	3163	1054	2.0281	2338	1955	2.5812	3156	852	2.3517	1544	1009	2.5568	2740	923	1.8552	1838	1526	2.071	5410	1123	2.2861	3911	1098	2.4104	1946	744	2.1961	2104	852	2.3288	3723	1088	2.1335	1074	428	2.1634	1784
															2.8564	1015	478	2.5197	1537	433							2.3858	990	569													1.6217	786	375	2.9493	1864	422	1.778	679
2.4131	4962	1267	2.1533	974	602	2.5663	5498	1321	2.4418	3698	1658	1.9552	3237	1320	2.0576	1212	993	2.5576	6625	1818	2.5276	1739	1006	2.1469	3032	1357	1.9771	3000	2289	2.2402	8239	1521	2.446	4863	1222	2.5814	3781	1284	2.1308	3080	1305	2.0293	3556	1279	2.3257	4332	1511	1.8124	2582
1.3381	5099	2743	1.1434	2011	2503	1.2571	4194	2497	0.9761	2593	3211	2.4195	7900	2335	2.457	5105	3171	2.3657	7963	2496	2.3506	4468	2922	1.2198	1658	1411	1.0629	2471	3553	2.2586	12070	2200	2.2038	7550	2244	1.7385	3433	2091	1.828	3532	1846	2.5257	9331	2379	2.8128	10235	2547	3.4612	11429
									2.37	991	467	3.0489	2486	475	2.4682	1014	625										1.2788	542	671
2.4067	3439	882	2.6522	2563	1121	2.1916	2491	776	1.6252	1645	1299	1.9336	2225	921	2.2801	1773	1245	2.2652	2562	861	2.503	1470	865	2.7114	2455	743	2.2069	2476	1611	1.5955	3184	919	2.2904	2190	613	2.0383	1065	527	1.9451	1436	692	2.6986	2905	657				1.686	936
1.7524	1536	620				1.8369	1466	584	1.2579	643	655	2.5719	2948	784	2.0736	975	790	2.2911	2254	744	1.7609	823	810	1.4038	853	639	0.8785	683	1116				2.2383	2071	601				2.3541	1463	531	2.4396	1478	400	2.7167	1891	503	3.1293	1906
			2.1024	859	550				1.7778	853	606	1.7007	960	467	1.7304	503	517	2.4085	1469	447	2.6674	838	440	2.4187	1462	542	1.8289	1256	1062	1.9517	2324	524	2.585	1779	406							2.2113	1372	435	2.5005	1479	457	1.5768	822
1.8673	8727	3253	1.2386	1483	1728	2.2673	8880	2625	2.1007	5439	3089	2.2191	8704	2956	1.787	3171	3134	2.4858	12690	3660	1.9557	3155	2713	1.9944	6338	3153	1.4775	5218	5629	3.381	45961	3848	1.9063	8571	3131	2.4332	7475	2813	2.477	9436	3145	2.1812	9761	3160	2.4744	10412	3276	3.3581	15043
2.4045	4006	1029	1.9891	1428	989	3.206	6011	927	3.1453	4667	1285	1.9511	2839	1161	1.9027	1309	1194	1.5845	2133	1149	1.3052	689	930	1.397	1213	913	1.2388	1345	1712	2.1944	4833	921	2.0339	2542	850	2.1458	1511	694	2.2073	1986	798	1.467	1576	837	1.8858	2010	951	2.2491	1698
1.8405	2241	851	1.7044	1145	966	2.0244	1618	566	1.4204	1235	1124	2.709	3126	756	2.5703	2020	1160	2.7025	3578	888	2.7684	1724	844	1.8261	1279	715	1.1812	1389	1840	1.8883	3786	892	2.2194	2197	646	2.0163	1025	515	2.2236	1412	561	2.3543	2013	578	2.494	1308	406	2.2602	1547
1.9189	5483	1972	1.4862	1777	1744	2.2106	6014	1849	2.1708	4414	2388	1.7183	4426	2127	1.6531	1812	1965	2.0252	4921	1953	2.1182	2257	1734	1.9639	3759	1910	1.7625	3516	3113	1.6559	8761	2425	2.0188	5111	1727	2.4716	3736	1369	2.2874	3883	1476	2.0997	3687	1263	2.2674	4480	1627	2.1303	3094
																					2.734	736	369				1.5047	666	705
															2.369	933	616	1.911	1136	488										3.24	5362	495	0.954	631	446
																								1.1624	830	735	0.9869	702	1064	2.205	4895	926	2.768	2950	593	4.1915	6059	674	3.723	4348	611	2.6992	3198	723
1.9381	52052	18473	1.7375	25729	21215	2.1546	42056	13442	1.6806	18973	14418	1.8975	33443	14194	1.409	16186	20789	2.3576	51606	16267	2.4081	28384	17837	2.8022	44519	12651	2.3144	36611	22110	1.3817	46547	15581	2.3976	49808	12943	2.9067	44081	11948	2.7126	47341	13402	2.1226	43560	14686	2.4216	40069	13077	2.2381	33473
0.9693	6644	4615	1.3377	4406	4793	1.2511	5610	3354	1.3595	5415	5141	2.3706	12228	3739	2.6327	6766	3721	2.2021	10305	3618	2.2847	5259	3600				1.2811	5008	6190				1.9407	11542	4117	1.8453	5942	3361	1.9534	8983	4304	2.4362	11136	3021	2.6461	13650	3813	3.1214	12182
2.6967	6693	1404	2.3162	3311	1828	2.3079	1858	534	2.2105	4959	2610	2.6234	5775	1482	2.4081	4639	2981	2.5258	4456	1250	2.4673	3102	1871	2.5431	4043	1375	2.1692	3372	2252	3.0842	17055	1754	1.3565	2547	1362	1.4986	1514	1089	1.7205	1918	1080	1.8058	2898	1217				2.7585	3299
2.3656	1800	475	2.1293	654	411							2.2886	1548	501	2.19	1180	882	2.3173	1632	529							2.2519	1232	777				1.5537	1102	514				1.3544	660	479	2.6535	2027	473	2.7593	2091	540	2.7265	1776
1.6726	19629	8374	1.1195	6893	8723	1.6734	15450	6893	0.9727	9790	12152	2.5569	28821	7745	1.9616	13621	11927	2.37	22392	6998	2.0126	10463	8649	1.548	10356	7020	0.8425	7701	12901	2.2071	36639	6921	2.4245	25605	6531	2.2169	11528	5040	2.3585	16405	5936	2.4906	24272	6341	2.5469	13636	4080	3.2152	24561
2.3478	41176	11001	2.542	27965	13202	2.5639	38871	9355	2.5962	35453	14283	2.4636	39024	11187	2.5607	29924	17299	1.409	21829	13280	1.532	14103	16267	1.9418	28444	14675	1.9664	17184	13209	1.7264	43496	11465	1.7203	26008	10808	1.7721	15925	9477	1.8503	18736	9642	1.2277	16327	10236	2.0752	24946	10351	2.0081	18466
									1.717	529	392	1.6371	1015	516	2.1615	627	478	1.9088	1118	481				2.9694	1707	432	2.9047	1401	562				2.1863	1416	426							1.7962	1055	446	2.4708	1452	458	2.2349	915
0.1911	3812	4541	0.2346	3461	8088	0.9519	9031	6644	1.215	6799	7135	0.1788	4577	6394	0.0874	1708	5483	0.9226	9509	8104	1.0924	5355	8377	3.4611	39496	7109	3.0558	29769	10754	3.1268	60667	6058	4.021	60050	5065	4.978	61572	3971	4.6708	54397	3963	4.4686	59204	3926	3.8211	39025	4828	0.5474	2825
1.7227	1575	649	1.3944	827	865							2.0093	2490	978	1.8361	1207	1153	2.2493	2893	983	2.2365	907	642	1.4877	897	634	1.3863	1261	1449	2.4744	4288	673	2.5932	2860	649	2.7925	1660	487	2.7397	1771	492	1.8698	1506	605	1.6729	1147	629	1.2378	969
2.228	4919	1428	2.2566	2235	1286	2.2479	2974	891	2.5952	3428	1382	2.2667	5770	1896	2.3419	3502	2356	1.8379	4357	1969	1.5713	874	981	1.5327	1918	1314	1.7648	2206	1950	3.0347	14713	1566	1.9543	4579	1618	2.529	4004	1410	2.6	4499	1377	1.7976	3329	1406	1.7619	3051	1573	2.152	3576
1.6635	1556	668				1.8304	1422	569	1.5758	722	590	1.7351	1459	693				1.6592	1480	757				1.5402	763	520	0.9605	710	1096	1.8971	3096	725	3.406	5295	684	3.6967	4185	656	3.4234	3920	678	2.3259	2486	728	2.6507	2812	783	2.423	1872
1.5228	1946	921				1.3335	1337	755	0.8682	831	1109	2.1287	2420	875	1.4697	877	1080	2.0757	2445	937	1.5314	890	1027	1.7605	1376	805	1.1753	1136	1511	2.4733	6322	993	2.3437	3062	826	2.8628	1997	558	3.1156	3223	690	2.2262	1807	567	2.7282	2270	599	3.0761	2301
																											2.2543	891	561
												2.5243	1568	431	2.119	647	508										1.746	536	480				2.2181	1597	470
												2.5486	1850	500	1.9567	865	760	1.7342	1040	505													2.6564	2652	576							2.1518	1365	451
2.061	23990	7819	1.4606	7185	7178	2.0724	20999	7105	1.6796	13220	10053	2.5539	28677	7722	2.1228	14004	10966	2.4509	25759	7611	2.1336	10593	8052	2.0282	14368	6982	1.4149	9751	10985	2.558	54837	8122	2.3911	28183	7357	2.5907	20411	6887	2.5989	25083	7683	1.9247	18928	7320	2.3754	19932	6717	2.8857	22549
1.9435	1465	518				2.5134	2291	571	2.2346	1051	544	1.2832	905	588				0.8877	749	654				2.1592	1156	513	1.871	1046	859	4.6761	17733	605
1.9053	5137	1865	1.9811	2886	2010	1.7276	4552	1956	1.9417	3556	2255	2.0968	4753	1757	2.3329	2721	1842	2.3551	6831	2157	2.5514	3348	1905	1.8004	3084	1755	1.7649	2782	2459	1.3741	6422	2161	2.6563	6008	1305	2.3475	3110	1242	2.4467	3405	1159	1.8768	3437	1374	2.4736	4196	1321	2.3979	3368
2.0525	4621	1515	1.7402	1949	1604	1.4758	2447	1252	1.4989	1782	1536	2.5247	5226	1436	2.325	2524	1718	1.8879	3615	1578	1.8515	1242	1148	2.2066	3060	1314	1.8181	2228	1898	2.5151	9844	1502	2.3713	5052	1337	2.6358	3486	1140	2.5999	4123	1262	1.8111	2947	1233	1.9716	3313	1477	2.4516	3222
2.9551	4499	789	2.1873	757	457				2.5249	1909	808	2.5338	3860	1054	1.9841	1037	894	2.6651	3930	1001				2.4295	2359	868	1.6939	1608	1493	4.3656	19215	813	1.2654	1896	1080	1.8687	1716	955	1.4123	1202	838	2.3384	4633	1345	2.1585	2372	929	2.9988	3122
2.57	30748	7042	2.5003	14989	7284	2.6994	18946	4151	2.9919	25994	7960	2.3129	19868	6323	2.5934	14391	8133	1.6018	12780	6802	2.0251	6433	5272	1.8972	10640	5662	2.0817	10277	7293	1.8117	28243	7017	1.733	9929	4090	1.5548	5039	3486	1.9269	8010	3909	1.0881	6164	4257	2.1817	9787	3772	1.5899	5664
0.6289	1236	1087	0.4606	516	1031	0.7871	599	494	0.6798	943	1434	1.869	2407	1042	1.7803	1552	1541	2.2881	2718	899	2.1856	1593	1168	1.6479	1279	809	1.4355	1320	1466	1.3057	3265	1152	2.6077	3846	864	2.8418	2723	772	3.0684	3856	853	2.9791	4060	756	2.6398	2324	652	3.0489	2609
1.7728	3656	1455	0.9298	776	1120				1.8485	1808	1223	2.1781	3938	1376	1.5397	1352	1586	1.9518	3240	1353				1.7446	2049	1212	1.2372	1586	2021	2.2577	8405	1533	2.1241	5689	1787	2.6821	4250	1346	2.8745	5758	1457	2.6853	7224	1649	2.5851	5398	1573	2.7836	4891
									1.7713	674	481	2.4141	1719	510				2.4285	2036	611	2.0858	882	693	1.8038	812	461	1.3183	606	730	1.8681	2281	545	2.8775	2678	499				2.4042	1238	434	1.8887	966	383
2.5468	27585	6420	2.5746	13357	6165	2.6623	31183	7010	2.7051	20620	7703	2.375	22705	6921	2.671	6911	3701	2.0313	22614	8937	2.6441	13696	7308	2.122	17610	8019	2.2921	16781	10292	2.3066	44224	7797	1.5579	14004	6513	1.829	7389	4227	1.6867	10192	5875	1.5958	11644	5656	1.7267	11306	5973	2.0892	12499
																		2.7	1802	448	2.4321	665	411				2.4227	830	465
1.9574	2767	969	1.8503	1752	1336	2.4161	4598	1226	2.4038	3732	1718	2.587	5164	1359	2.6126	2724	1519	2.7412	6862	1658	2.5517	2148	1222	1.8476	2513	1384	1.4681	1982	2152	1.9921	5934	1301	2.8745	6684	1248	2.686	3277	1035	2.3516	2624	954	2.2156	3948	1248	1.9904	2727	1200	1.2695	1283
			2.1512	727	450				1.8549	836	563	1.9786	1291	518	2.7443	1055	537	1.7342	1040	505	2.4586	735	446				1.4462	830	915																			2.4254	1221
1.6824	10238	4338	1.6613	6937	6030	1.4405	8518	4466	1.711	8527	6345	2.5214	15228	4194	2.7076	12825	6696	2.0925	11695	4430	2.5311	9614	5548	1.4641	8524	6124	1.7332	7596	6863	2.3381	27310	4711	2.1444	23635	7320	2.1569	8072	3679	2.1415	11380	4786	2.1012	17099	5851	2.2241	14977	5605	2.2953	20196
2.1788	10457	3141	2.0082	2733	1868	2.3059	11897	3424	1.8329	5740	3925	2.3632	13057	4013	2.2713	3952	2792	2.1462	11473	4187	2.1066	4727	3661	2.0374	6909	3336	1.802	5896	5079	1.2359	9238	3421	2.134	7879	2458	2.2928	4219	1750	2.4388	7778	2662	1.6381	5427	2560	1.9411	5914	2693	2.0966	4990
0.7115	779	647							0.7004	575	862	0.7753	762	704				0.6577	707	724				2.2785	1591	650	1.993	1732	1307	2.6396	5487	768	3.3947	5369	699	4.5363	5925	519	4.3646	6428	579	3.4245	5097	697	2.668	2079	572	0.3619	386
			2.3148	7508	4149	2.5582	8857	2140	2.2978	10569	5236				1.9318	6485	5797																2.054	10581	3489							1.916	8176	3181				1.8172	4798
									2.3962	1182	547	2.2879	1680	544	2.1685	692	525	2.2977	1543	507	1.9877	824	693	2.0407	959	462	1.6096	958	943																			1.8705	691
2.6887	2451	517	2.1391	620	387				1.4674	731	644	2.5157	1924	532	2.3313	1024	694	2.6431	2030	525	2.383	907	580	2.3065	1153	462	1.9743	1053	805	0.8968	1093	512
2.122	5899	1843	1.962	1621	1144	2.4584	6554	1697	2.4025	3668	1690	1.8741	4539	1958	2.0198	1252	1053	1.6994	4111	2045	1.9562	2400	2063	1.4843	2792	1978	1.3934	2628	3005	2.3791	10062	1687	2.259	4691	1342	2.5288	3711	1307	2.7429	3907	1083	1.6316	1777	842	1.8245	1983	979	2.1507	2279
2.0973	9694	3081	2.0624	5794	3814	2.0625	9566	3259	2.0999	5156	2930	1.7647	6292	2928	2.2878	4590	3206	2.2038	8877	3113	2.4298	6292	3895	2.2708	4884	2006	2.1525	4575	3091	1.9866	11977	2636	2.1046	6153	1959	2.1538	4197	1917	2.081	5559	2438	1.8553	5131	2082	2.0172	5422	2342	2.1827	4781
1.9813	4297	1480	2.4917	4032	1971	2.1655	5684	1803	2.5323	4443	1871	2.1526	5320	1892	2.8482	4018	1903	2.3008	7021	2302	2.8709	4759	2170	2.0723	4199	1979	2.2834	4092	2525	1.5041	7496	2305	2.4032	6683	1730	2.392	2332	903	2.5692	4209	1316	1.5684	2426	1201	1.8426	2365	1153	1.4205	1701
															2.2577	516	368				2.168	516	383				1.8494	571	476
1.8583	2634	988	1.5446	1165	1098	1.7175	1204	521	1.6866	995	753	2.0803	2768	1035	1.7971	1558	1529	1.6577	2035	1042	1.7289	1276	1284	2.4111	2686	1001	1.9905	2364	1787	2.4639	6920	1094	2.3949	3983	1037	2.7462	3126	947	2.6352	3482	1040	2.0963	3061	1051	2.4782	3741	1174	1.8105	1824
1.7233	6968	2870	2.0069	5932	4058	2.0274	5867	2048	2.0691	4756	2761	1.4605	4908	2820	1.9095	4340	3940	1.0258	4672	3707	1.3969	1654	2095	2.0538	5662	2703	2.261	4412	2765	2.3267	16512	2871	2.2541	9417	2703	2.8588	6913	1937	2.6836	7326	2116	2.1916	8223	2643	2.0812	6844	2828	2.0972	5685
1.5894	1113	503	1.8495	831	634	0.6843	743	658																						1.1161	1506	606							3.3168	2438	454	4.7762	10265	550	3.71	4191	560	0.2959	392
2.1693	6013	1818	1.9083	1155	846	2.1172	6945	2278	1.9267	3563	2283	1.998	7005	2773	1.8176	1602	1550	2.1229	8148	3022	2.2909	3417	2329				1.7133	3693	3383	2.2022	16508	3129	2.4599	12062	3002	2.7445	4771	1447	2.7645	8067	2203	1.6784	4336	1989	2.2364	5840	2167	2.515	6705
2.1456	11413	3508	1.6781	3360	2887	1.7764	5344	2220	1.7597	4672	3361	2.0271	8764	3400	1.8156	3603	3491	2.0049	10246	4124	1.7216	3517	3557	2.5496	12178	4123	2.1522	8750	5913	2.3598	29430	5001	2.258	12565	3597	2.0033	6760	3427	2.0624	8218	3651	2.079	10599	3683	2.1667	9023	3514	1.8172	6076
1.8255	1449	556	1.4797	496	489	1.8401	1429	568	1.9198	1168	752	1.75	1455	684				2.277	2553	851	2.2179	954	684	1.7322	1237	738	1.6219	916	894	2.0253	4065	871	2.2764	2834	801	2.5884	1876	634	2.7423	2214	614	2.4964	2748	715	2.2155	1607	605	1.9168	1255
2.325	14527	3943	2.5596	11274	5258	2.632	15455	3548	2.8109	13294	4615	1.8956	8506	3615	2.2308	5117	3718	1.8396	7774	3509	2.472	5256	3160	2.5977	9482	3105	2.5158	8733	4587	1.5642	12266	3618	1.5046	4880	2355	1.304	2347	1932	1.9203	5277	2587	1.5541	4520	2260	1.5745	5093	2990	1.8575	4483
0.5466	1176	1095							0.8378	551	751	2.8478	1985	436	2.1479	1046	805	2.8175	2496	572	1.9239	678	596	2.1135	930	426	1.3322	777	927	1.8583	2249	541	3.6445	4055	444							2.884	2167	431
2.5125	1993	475							1.628	793	625	2.1742	1587	556				2.2112	1565	546				2.233	1174	495	1.876	958	784	2.0963	2417	493																1.9552	724
2.0858	25278	8098	1.5732	4263	3939	2.0921	22950	7660	1.7362	10123	7402	1.8064	19063	8618	1.5163	6959	8297	2.0312	24565	9709	1.8099	7558	7190	2.0656	17509	8291	1.6747	13903	13082	1.6926	29322	7912	2.8164	37908	7369	2.7471	19389	5870	2.7374	24603	6846	2.0084	18941	6912	2.6136	28404	8115	2.4663	17965
2.0362	1321	438	2.441	788	399							1.527	811	445	2.4852	591	360	2.0329	1183	467							1.9133	948	756	1.6089	1759	503	2.0849	1450	468				2.0676	1134	502	1.4241	859	470	2.061	1124	471	2.297	1106
			2.83	1350	522				2.0222	727	436	2.07	1418	534				1.66	982	502							2.007	566	423																			1.6347	647
																														1.1787	1578	608	1.7128	1240	518	3.5477	3078	535	2.7823	1887	509	2.5318	1926	489	0.7493	696	724
1.7489	2899	1173	2.2126	2178	1292	1.9489	2458	906	2.3835	3016	1408	1.8994	4204	1782	2.4392	2964	1864	1.9256	5070	2156	2.2406	1295	914	2.1335	3254	1470	2.277	1870	1159	2.3934	9102	1511	2.0009	3268	1118	2.2085	2424	1066	2.1711	2609	1075	1.5951	2070	1006	2.0457	2876	1218	1.8537	2106
2.3079	1937	532	2.1792	621	377				2.0209	793	476	2.3623	1434	441				2.1498	1791	652	2.1654	698	519	2.3907	1389	525	1.9551	870	674				1.3729	1010	534							2.1833	1457	471				2.7557	1328
2.2889	2943	819	1.9951	1186	818				0.9022	1015	1323	2.7543	3725	873	2.1363	2083	1616	2.3127	2491	810	1.8184	1050	993	2.3446	1991	777	1.8973	1792	1445	1.746	3738	972	2.4949	3569	867	2.3794	1280	500				2.0722	2343	818	2.0748	1501	623	1.8675	1333
2.565	11074	2545	1.6731	1386	1195	2.6977	9460	2075	2.343	5411	2598	2.4229	10092	2976	1.7007	1624	1704	1.9959	8170	3309	1.1755	2192	3237	1.8257	4884	2731	0.8432	2764	4628	2.8496	24428	2956	2.2434	10730	3103	2.5698	6231	2133	2.416	8401	2921	2.2965	6344	1896	2.3581	6295	2147	2.5261	5136
												1.6471	925	467				1.5883	832	447													2.7912	2012	398
-0.1512	388	586																												0.9309	1447	662				2.1043	1062	502	1.8731	993	503	5.0571	12585	555	3.7969	4014	505
1.0276	775	517				1.0276	881	615	0.8733	658	875	1.8271	1297	578	1.6714	551	590	2.5066	1794	510	2.0046	711	591	1.4015	837	628	1.1906	791	1041	1.6387	2342	656	2.7597	2374	480	2.0802	878	422	2.8557	1849	474	3.5038	3724	482	3.2695	2774	503	2.7637	1461
2.0746	15412	4976	2.1792	7307	4436	1.9071	11981	4546	2.3079	10397	5115	1.6255	10344	5301	2.1515	4179	3208	1.732	13285	6461	2.2151	5447	3913	2.1509	12215	5452	2.2166	10146	6557	0.9209	13139	6053	2.3804	18758	4933	2.4194	10233	3888	2.5932	14315	4402	1.7292	10810	4787	2.1926	11532	4411	0.7156	3652
1.6999	2212	926	1.2593	774	889	1.359	1451	805	1.3016	1105	1092	2.497	3063	858	2.4313	1708	1080	2.5061	3977	1131	2.3834	1691	1081	2.0031	2085	1031	1.6278	1535	1492	2.3455	4918	844	1.9242	2234	806	2.0818	1685	809	2.1226	1624	692	2.1642	1847	605	2.5439	2528	758	2.7424	2173
1.9696	15675	5443	1.3883	6452	6777	1.6183	11300	5238	1.2935	8055	8005	2.3445	19380	6034	1.9917	8363	7172	2.1767	26446	9450	1.8377	13126	12249	2.4229	23187	8571	1.5993	13533	13417	2.3651	36124	6116	2.7965	48217	9503	3.1167	25785	6042	2.7922	21498	5759	2.3794	24570	6933	2.3362	13342	4620	1.6355	10348
2.4545	21244	5271	2.0292	10781	7262	2.6715	15584	3481	2.1465	14565	8014	2.4392	16062	4683	2.1312	11538	8983	1.2735	7138	4770	1.1413	4268	6454	2.3298	12562	4953	1.8378	9007	7569	0.7671	11147	5713	1.9958	12676	4352	1.1989	4449	3939	1.402	6010	4220	1.8042	10109	4250				1.5512	5119
2.5606	2208	509	2.339	944	513				2.282	1142	572	1.8074	1016	459	1.8907	698	642	2.0767	1269	486	2.1932	521	380	1.909	809	427	1.6285	667	648
2.2836	18115	5060	1.7756	3758	3018	1.9891	5133	1840	1.9867	8265	5080	2.9938	24527	4869	2.6692	9030	4842	2.6719	14741	3737	2.4701	5864	3530	2.0778	8873	4166	1.6732	8093	7623	1.9644	25637	5730	3.031	25197	4221	3.2675	18577	3921	3.0801	19702	4323	1.9144	13569	5285	2.1787	14018	5414	1.837	8390
2.1449	12387	3809	2.1111	4225	2689	2.5967	17598	4140	2.2888	8062	4019	2.0495	10545	4028	2.0373	5311	4413	1.8752	10650	4690	1.9628	5419	4637	1.7868	5668	3256	1.5671	7198	7297	2.6235	33142	4691	1.6197	6551	2919	2.1083	6307	2973	1.9607	6740	3213	1.6592	7415	3447	1.6865	6671	3624	2.1346	7577
2.0361	1731	574	1.8333	556	429				1.5379	596	500	1.5636	1245	666	1.5736	706	809	2.2792	1944	647	2.3583	867	564				2.0947	1011	711				2.1384	1672	520				2.2254	1187	471	1.8247	1064	441
1.6874	1357	573	1.5376	775	734	2.0435	1770	611	2.0898	1349	772	1.848	1605	705	1.6406	916	1002	2.0484	2033	794				2.1103	1405	645	1.7971	811	701				2.7078	2710	568	2.9598	1600	418				2.2608	1668	511	2.4837	1609	503	1.266	628
1.6433	8455	3681	1.3328	3888	4244	2.0452	6285	2167	1.5734	5693	4660	2.0596	9928	3766	1.5039	4733	5692	1.6807	8299	4182	1.2804	3183	4371	2.2944	9657	3902	1.6008	7291	7221	2.0861	18547	3810	2.5447	12741	2990	2.962	12153	3170	2.8116	10957	2896	2.4453	14549	3922	2.5005	12029	3717	2.2065	9311
1.6302	3255	1430	1.4099	1267	1311																												1.8232	3158	1222							1.7536	1734	755
																					2.6075	740	405				2.3701	833	484
2.1074	11606	3663	1.9396	5437	3897	1.9721	8166	2962	2.2687	10031	5071	1.7914	8025	3666	1.767	3288	3295	2.0885	9130	3468	1.8081	3517	3350	2.4547	9268	3351	2.3494	7495	4418	1.8173	15188	3759	2.0172	10879	3680	2.1354	6539	3025	2.2664	8533	3291	2.0406	8426	3007	2.3379	10773	3726	1.8522	5429
2.2594	1975	561	1.9285	713	515	1.812	1135	460	2.0751	877	507	2.2044	1434	492	2.4385	631	397	2.0618	1747	676	2.2691	974	674	2.3852	1389	527	1.9479	1075	837	2.1983	2794	531	1.4924	976	475							2.1318	1194	400				2.6874	1409
2.2909	1756	488	2.0635	564	371	2.3101	1596	458	2.0145	821	495				2.1151	677	533	2.6828	2035	512							2.3831	1292	744	1.7916	2195	553	1.9376	1659	593	2.1115	1112	523	2.0496	1082	485	2.266	1923	587	2.7175	2366	629	2.3014	1494
2.2247	3564	1037	2.1872	1287	777	1.4179	2009	1070	1.4478	1047	935	2.2908	3048	985	2.6382	1641	899	2.086	3172	1207	2.3164	1659	1111	2.0435	1616	777	1.9065	1887	1512	1.5499	3639	1084	2.2386	3126	907	2.2538	1131	482	2.0973	1854	804	1.8826	2067	823	2.2121	2475	934	2.1873	2128
									1.8151	507	351				2.0981	472	376				2.7145	732	372				1.6418	562	541
2.5138	10679	2543	2.5004	4902	2382	1.9442	4059	1501	2.09	4460	2552	2.3069	7307	2335	2.4303	4520	2860	2.1383	6897	2531	2.2031	3124	2263	2.2249	5120	2171	1.9578	5721	4424	3.7786	45534	2894	1.8118	5369	2094	2.0539	4858	2378	1.9928	4886	2278	1.8901	6276	2486	1.6512	4532	2523	2.3502	6039
			1.8771	493	369				2.4605	784	347				2.3834	693	453	0.6526	614	631							2.9565	1274	493
2.2719	2919	822	2.0965	1165	749	2.4564	2746	712	2.9328	2517	803	1.9202	1472	615	2.0817	628	506	1.9879	1952	795	2.2123	1199	863	2.0149	1572	771	1.9004	1249	1005	1.5793	2621	765	2.9784	4190	728										1.8241	1051	519	1.0076	525
2.2057	8775	2587	1.9859	1772	1230	2.4053	8830	2372	1.961	3989	2496	2.2094	7657	2618	2.0426	2672	2212	2.5673	9858	2687	2.5191	4267	2483	2.1957	5133	2221	1.7269	4258	3864	0.9975	4649	2031	2.769	8084	1624	3.0028	5107	1295	3.1243	8435	1795	1.5966	2511	1219	2.1853	4440	1707	1.9496	2594
2.3788	48214	12607	2.1835	20743	12555	2.4745	38218	9786	2.3142	36912	18081	2.599	51470	13433	2.8276	39196	18831	2.5192	49767	14025	3.0981	25109	9781	2.2989	24458	9852	2.1234	23084	15914	1.5124	44664	13655	2.6898	46715	9914	2.6293	24956	8198	2.491	26817	8852	1.8385	23693	9727	1.9778	22560	10015	1.6551	13475
1.8022	3085	1203	1.473	734	727	1.7113	1827	794	1.433	1319	1190	2.1598	3572	1264	1.9788	1737	1503	1.5669	2274	1240	1.4614	975	1181	1.0581	791	753	0.9165	891	1418	1.3793	3397	1139	2.6555	4813	1046	2.7011	2662	832	3.0725	3663	808	1.9451	2363	901	2.2551	2386	874	2.501	2045
2.0448	42936	14152	1.2994	8127	9079	2.2702	39376	11616	1.7187	21776	16117	1.9436	34037	13992	1.3943	11536	14968	2.3804	42849	13295	1.8018	15108	14454	2.1431	27865	12504	1.3252	18468	22140	1.5474	51541	15380	2.5498	54964	12853	3.0738	49645	11984	2.8334	51496	13407	2.1847	36942	11930	2.6382	42186	11849	2.0589	22500
1.8226	1238	476	2.5038	1380	669	2.0654	1547	526	2.4665	1232	543	1.8403	1601	707	2.486	1383	842	2.1614	1991	719							2.0955	663	466	2.8472	5445	660	2.0211	1325	447	1.7108	736	457	2.1131	1182	507	1.7051	1117	503	1.6973	1378	743	2.9315	1796
																		1.2792	643	428	2.3199	479	320	2.2572	1066	442	2.3966	759	433
1.6892	9340	3939	1.7777	4508	3615	0.7984	4858	3975	1.0184	4359	5242	1.8385	9893	4374	2.0772	5903	4771	1.687	10035	5035	2.004	5202	4326	2.2511	10668	4442	2.3674	8857	5156	2.8567	37098	4467	2.5332	15646	3701	2.2341	7988	3451	2.3938	9006	3180	2.4438	13900	3751	2.2345	11775	4375	2.7001	13520
1.8805	7613	2812	2.053	4309	2855	1.8814	5600	2163	1.934	4290	2735	1.2074	3724	2550	1.4429	2668	3347	1.2962	3703	2436	1.741	1886	1882	1.5723	2897	1931	1.4679	3095	3361	2.2788	14043	2524	1.9403	6099	2176	1.8616	3229	1806	2.3898	5852	2072	2.0274	5742	2068	2.3082	6690	2362	1.8905	4197
			2.138	754	471	1.3097	810	465	1.5836	705	573	1.8239	1068	477	2.2942	650	452	2.3841	1564	484	3.1072	1054	408	2.7438	1737	514	2.7254	1616	734	1.2987	1822	646	1.9238	1294	467				1.4046	652	457	2.3844	1771	498	2.3359	1513	524	1.8528	852
2.7512	18337	3704	2.6645	6378	2766	3.5931	33717	3976	3.4199	21945	4995	2.1613	13304	4703	2.2948	4480	3114	1.0882	6792	5161	1.2435	2522	3553	1.9734	9997	5046	1.8978	9083	7322	1.5614	20424	6036	1.079	6702	4344	0.9643	3594	3744	1.5025	7039	4610	1.1746	7475	4862	1.3354	6347	4398	0.7394	3200
2.1517	2176	666	2.0402	1098	734	2.297	2217	642	2.2145	1206	633	1.8855	1409	603				1.8931	2067	899	2.0822	928	731	2.2352	2202	927	2.1996	1546	1011	2.5429	5726	857	2.0083	1898	646	2.2986	1111	459	2.077	1287	566	1.7656	1232	532	1.7958	828	417	1.8393	999
1.6154	12479	5539	1.9527	10286	7306	-0.028	4634	6724	-0.2079	2679	7538	1.828	13407	5971	2.1888	8439	6313	1.6944	13597	6787	2.2143	8186	5884	2.306	17326	6945	2.3804	15715	9066	2.6909	41982	5671	2.5958	15567	3526	1.9689	7752	4025	2.3634	12742	4595	2.471	12031	3186	2.3479	13838	4753	2.8258	16899
1.8106	11545	4476	1.3522	2247	2420	2.1286	12749	4149	1.7992	5456	3819				1.3046	2810	3880	1.9434	11206	4707	1.8556	3346	3084	2.178	8865	3883				1.5628	13938	4115	2.3129	13945	3843	2.3391	8133	3267				1.9556	7680	2907	2.5251	11683	3549	2.4174	7948
																											1.7739	592	520																			2.3318	940
2.2538	1999	570	2.5299	1212	577	2.0088	1759	622	2.3047	1300	641	2.3322	2035	639	2.6486	934	508	1.6485	1275	657	2.2025	839	608	1.9066	1307	691	2.0163	1309	972	2.7436	6688	871	1.7485	1487	606				2.1956	1296	525	1.7352	1195	527	1.4991	915	566	1.6146	761
2.0112	1734	585	2.2867	992	559				2.3606	896	425	1.6597	1049	525	2.4546	1027	639	2.2067	1763	617	2.5191	763	444	1.7101	789	478	2.0546	892	645	2.7268	3848	507	2.0623	1397	458	1.6026	644	431	2.2664	1426	550	1.5829	1061	520	1.9988	1280	560	2.8608	1874
1.7384	3111	1268	1.8027	2223	1752	2.049	4324	1487	1.8764	2508	1664	1.9873	2866	1143	2.1538	1978	1516	1.8211	3469	1586	1.8881	1426	1285	2.1447	2677	1200	2.0173	2287	1697	2.1985	5115	972	2.1233	2991	940	2.5714	1936	662	2.3069	1992	747	1.7633	2044	884	2.1059	2260	918	1.8677	1883
1.7385	1163	474							1.2421	670	690	2.4647	1934	554	1.8635	813	762	2.6672	2131	542	2.2667	818	567	1.8975	1030	548	1.2154	865	1119													2.1585	1271	418				3.1713	2068
2.8747	6175	1145	2.3015	1377	768	2.8062	5087	1035	2.6359	3248	1273	2.0722	3380	1271	2.0455	1116	922	2.1019	3768	1418	1.9058	1611	1434	2.0964	2138	991	1.8052	1901	1634	3.1089	11454	1158	1.3881	1598	836	1.268	782	660	1.4141	1080	752	1.8251	1407	583	1.9529	1623	733	2.3319	1460
																		0.3538	598	756				1.5239	1075	741	1.5179	817	857	1.3219	2015	703	3.1508	5111	788	4.2741	4655	489	4.2085	5141	516	2.898	3630	715	2.0597	1154	484	0.7527	383
1.6951	8195	3442	1.7298	4104	3402	2.1433	8773	2826	2.1931	7897	4207	1.8085	8072	3644	1.8823	2926	2707	1.6428	7993	4135	1.8882	4146	3736	1.5479	5542	3757	1.415	3312	3731	1.439	12341	3970	2.2093	9551	2828	2.6901	7868	2478	2.5939	9022	2773	2.1422	7682	2555	2.1544	7931	3115	1.7578	4745
2.2001	5835	1727	1.807	1956	1537				1.9878	3888	2388	2.1289	5355	1936	1.4538	2991	3724	1.7818	4491	2110	1.2951	1492	2028	2.0849	3570	1668	1.4319	3308	3683	2.2468	12962	2382	2.7237	10531	2183	2.7716	5006	1490				2.403	6920	1921	2.8644	4323	1038	2.0186	3112
2.3919	7398	1917	1.7853	1389	1108	1.7468	3297	1398	1.5088	2278	1950	2.0928	4756	1763	1.7433	2084	2123	2.2975	5383	1769	2.0264	1810	1482	2.237	2930	1232	1.8038	3553	3057	2.6816	11887	1616	2.2187	5415	1593	1.689	1883	1187	2.079	3017	1325	1.9066	3879	1519	2.3197	4117	1442	1.8727	2560
1.6869	1063	449										1.9104	1191	501				2.537	1552	432
2.0639	47584	15477	1.7098	26716	22455	2.1959	43276	13441	1.9421	43700	27703	1.9782	43214	17343	2.1104	35918	28370	1.9131	40346	17306	1.9216	31022	27313	2.2778	48212	19707	1.8832	41261	33598	1.4858	49800	15509	2.0013	44059	15069	2.538	40893	14311	2.1287	43369	18402	1.8483	42172	17196	2.2221	42502	15928	2.6344	43213
1.3671	992	523										1.5374	1050	572				1.2056	848	594				2.4185	1238	459	1.9692	1237	949				2.5707	1922	443				3.1914	2102	427	2.8374	2103	432	2.228	1203	449	1.17	549
																																													2.1527	974	383	2.7502	1235
																		2.477	1537	446	2.071	519	412				1.579	739	743
																														2.5379	3642	547	1.6073	1315	591							2.8696	2026	407
2.1549	25316	7731	2.0829	10592	6874	1.7764	17205	7147	1.6023	10951	8786	1.8809	15261	6552	1.9707	6839	5951	1.8201	17276	7904	1.9709	7994	6802	2.1573	15562	6915	1.795	11776	10194	2.1574	37604	7352	2.1954	19159	5728	2.6202	11011	3640	2.6786	14142	4099	1.6548	8463	3946	2.1219	10826	4349	2.5683	12711
1.7909	4478	1760	1.5521	1219	1143	2.0511	6899	2369	1.8991	3641	2378	1.5806	4583	2423	1.6053	1356	1520				2.1991	2873	2087	2.3876	5589	2117	1.9253	4050	3203				2.1279	6148	1926							1.7865	3696	1573	1.6854	3127	1700	1.7749	2792
2.2852	4523	1262	2.2729	2199	1251	1.6638	2447	1099	1.6026	1471	1180	1.4472	2816	1633	1.9218	1412	1271	1.3147	2188	1421	1.5871	1216	1350	2.1907	1907	828	2.0383	1991	1456	1.8241	4490	1106	1.599	2272	1027	1.4206	1296	984	1.884	2001	1006	2.2035	3043	970	1.7809	2036	1036	1.3762	1097
2.0815	7637	2454	1.5407	1639	1549	1.6186	4415	2046	1.678	3113	2370	2.3299	9548	3003	2.2826	3100	2173	2.599	12391	3304	2.3724	4595	2960	2.1725	5033	2213	1.7993	5637	4865	1.7253	9811	2588	2.6705	10336	2223	2.745	5640	1710	2.3998	5853	2058	1.8365	4921	2023	2.3031	5690	2016	2.0759	3780
																														1.9054	2564	597	2.3741	2582	682							1.5457	859	432	1.9818	942	417	2.2455	1172
2.2057	3687	1087																			2.0474	1124	907										2.1451	3353	1038	2.4643	2335	860				1.622	1782	850	1.2379	1307	969	2.4212	2290
2.0962	1528	486							1.9001	668	436							2.004	1383	557	2.0944	813	635	2.006	1076	531	1.8092	882	756	1.3127	1387	487	2.5561	2169	505
2.3024	9064	2499	2.5294	5390	2567	1.683	5273	2337	1.7485	3458	2507	2.1262	7871	2851	2.4445	6387	4002	2.1653	8949	3223	2.4992	3407	2010	2.0775	3473	1631	2.0834	3482	2468	2.8277	24476	3007	1.9364	5322	1904	2.1201	3636	1700	1.7696	3221	1753	1.9046	3764	1476	1.7069	3370	1805	2.0906	4201
			1.9169	537	391				1.8202	561	387				2.0841	593	477	2.0732	1180	453	2.4343	760	469				1.9296	610	481																1.9929	1013	445
2.9918	10335	1767	2.7851	4322	1724	2.4303	5685	1501	2.5152	4081	1739	2.4841	6114	1728	2.6955	1981	1043	2.3424	6316	2012	2.4132	5110	3200	2.4631	6415	2306	2.0927	4595	3236	1.1744	7341	2837	1.8995	6193	2273	1.6861	1922	1214	1.5769	2045	1272	1.9365	4239	1626	1.8134	3604	1793	1.2734	1958
1.6857	4705	1989	1.8167	3239	2528	1.9288	6033	2255	1.9549	4601	2891	1.8216	5555	2485	2.2162	4485	3292	1.635	5860	3048	2.0733	2488	1972	2.2209	5661	2407	2.0638	3851	2767	2.4316	13100	2118	2.1219	5887	1852	2.3759	3708	1452	2.221	4427	1762	1.7513	3623	1580	2.0797	4284	1772	1.8332	3500
1.3183	4474	2440	1.0218	2649	3587	1.4999	3947	1986	1.0106	2826	3417	2.5701	8514	2267	2.1831	4406	3309	2.4672	7171	2095	2.2548	3567	2493	1.3812	3769	2868	1.1145	3129	4341	2.2234	12689	2370	2.2296	7155	2089	2.1105	3510	1652	2.0891	3930	1714	2.2542	5657	1741	2.1044	1387	564	3.1855	7533
2.741	2330	474	2.0761	753	491				1.2868	629	628	2.6096	1899	492	2.3649	1027	680	2.739	2091	506	2.4781	760	455				2.019	1016	753	0.5392	973	584	1.7922	1123	444							2.0941	1361	468
																											1.7385	481	433
1.9581	20265	7093	2.1832	13158	7966	2.2391	22586	6808	2.0027	13621	8280	2.5069	22703	6316	2.5544	17086	9920	2.3652	20322	6372	2.7282	9937	5002	2.2569	13853	5745	2.0012	11417	8567	2.1747	35106	6782	2.2871	18122	5084	2.5086	13333	4762	2.1376	12089	5098	1.7704	11404	4908	1.8011	9853	4944	1.8547	8001
																											2.041	611	446													2.5304	1692	430
1.7475	31020	12564	1.3548	19325	20775	1.5074	21703	10864							2.3969	30045	19457	2.3353	32528	10413	2.3608	27184	17653	1.8336	25386	14118	1.6578	16927	16115	1.5693	34415	10115	2.1616	33642	10296	2.055	1519	743	1.836	1316	684	2.3051	30704	9122	2.3242	24968	8718	2.2556	26729
2.1313	2532	786	1.2172	668	790	2.7593	2612	549	2.0126	1133	684	1.8191	1716	769	1.0908	745	1193	1.3338	1139	730				1.8337	1025	570	1.4649	964	1049	2.623	4386	621	2.4036	2620	678	2.7246	1678	516	2.6033	1752	535	1.8431	1476	604	2.1484	1392	549	3.3752	2672
2.1758	28692	8636	1.6905	7318	6234	2.5598	33508	8087	2.4522	22517	10023	1.6635	19500	9734	1.6297	5502	6064	1.6738	22188	11235	1.5705	10992	12345	2.1642	23089	10211	1.7518	16632	14835	1.6379	35081	9832	2.7247	33846	7011	2.7806	17877	5288	2.8363	26064	6772	1.4627	9884	5265	2.0715	13055	5431	2.2451	12852
1.7874	8856	3489	1.5135	4625	4454	1.5314	6764	3330	1.6654	4831	3710	2.4447	11830	3436	2.4323	7691	4860	2.3847	12100	3743	2.5508	5885	3350	1.5702	5456	3642	1.4432	4584	5064	2.2014	12550	2380	1.9703	9355	3269	1.9637	5694	2967	1.8662	6554	3336	1.8884	8203	3253	2.1382	9806	3895	2.2087	8627
						1.5596	986	476				1.9967	1373	544				1.8406	1144	516				2.3649	1198	461	1.8241	976	828				1.9137	1241	451				2.0863	968	423	1.6839	906	414	1.868	1073	514	1.9353	721
1.6952	1312	551	1.0098	643	878	0.9734	803	582	0.5904	513	830	2.6433	2256	571	2.4696	1408	867	2.8371	2079	470	2.507	968	568	2.0242	1063	518	1.5079	800	845	2.3508	4053	693	3.544	4174	490				3.3626	2511	453
2.1468	4015	1233	2.0149	1539	1047	1.693	2581	1136	1.8982	2612	1707	2.1767	4446	1555	2.2801	1360	955				2.1252	2268	1734	2.057	4648	2214	1.9611	3177	2451	2.1557	10350	2026	2.3761	9357	2468	2.4366	3452	1296	2.394	4093	1445	1.4498	3883	2087	2.0156	3589	1552	2.1296	2980
1.9593	7966	2786	2.2824	3843	2172	2.0621	6488	2211	2.0497	4334	2550	2.1372	5895	2119	2.6543	3461	1875	1.7278	5544	2704	2.3011	3215	2176	2.4288	6506	2395	2.4445	5362	2959	1.5859	8508	2472	1.4772	3361	1653	1.099	1134	1076	0.9992	1576	1463	1.2094	2205	1400	1.8097	3296	1644	1.6486	2172
			1.4203	476	489				1.4722	541	475				2.266	605	429																1.7384	1484	609	1.4518	716	532	1.5205	1124	727	1.9002	2100	826	2.2123	2205	832	2.6226	2047
2.1046	3058	967	1.5092	1027	992				1.9404	1522	966	2.0829	2615	976	1.4418	1096	1376	1.9408	2759	1161				1.8638	2040	1111	1.153	1659	2241	1.9658	5410	1208	1.9868	2278	787	2.5913	2796	943	2.9139	3440	847	2.3299	2993	874				2.4777	2894
2.1215	9487	2965	2.0877	5666	3665	2.1718	11414	3605	2.0373	6019	3572	2.0144	7716	3020	2.1581	2591	1980	2.2471	13135	4470	2.4855	8638	5145	2.2778	8450	3454	1.9577	7293	5640	1.1505	8277	3252	2.1088	12471	3959	1.8342	3307	1885	1.7101	4237	2403	1.7975	5770	2437	2.1407	7233	2868	1.7532	4999
2.4051	7252	1862	1.9055	2796	2052	1.3437	1384	776	1.6736	2327	1777	2.4031	6061	1812	1.8749	2740	2548	2.5697	7214	1963	2.0728	3104	2461	2.414	5305	1973	1.6287	3639	3535	2.1947	11741	2237	1.9816	4756	1649	1.936	2935	1559	1.8057	3071	1630	2.4171	6195	1703	2.6767	5156	1410	2.6391	4602
2.5936	54739	12333	2.4694	13260	6583	2.5042	32547	8164	2.3781	27759	13008	2.4554	42715	12315	2.3298	17275	11720	2.2741	36827	12300	2.2098	12116	8736	2.2837	27855	11339	1.7886	20841	18121	1.863	56160	13466	2.22	37601	11051	2.0498	19557	9600	2.223	27620	10978	1.5006	21941	11385	2.2859	33719	12090	2.1472	23587
1.7831	48282	19079	2.021	46288	31358	1.8806	44779	17306	1.9451	43706	27650	1.8905	42287	18035	2.28	45062	31645	1.6222	41792	21931	2.11	41666	32195	2.3007	40780	16406	1.8762	39997	32728	1.3616	38732	13147	1.9535	39926	14115				2.234	32496	12818	1.8742	38405	15381	2.2197	33543	12592	2.4446	40515
2.6886	15520	3274	2.2679	6192	3535	2.4229	11825	3138	2.0436	8672	5124	1.8773	8120	3495	1.6321	4644	5110	1.3655	4898	3071	1.2017	2017	2925	1.7389	4464	2651	1.2095	3907	5075	1.8231	16402	4043	3.5198	24283	2899	3.5518	11401	1976	3.5601	15141	2382	1.3903	4592	2572	2.4955	8337	2585	2.5326	7372
2.2327	15030	4349	1.6471	2898	2544	2.5024	19275	4841	1.6182	6988	5545	2.7034	17176	4170	1.977	6683	5790	2.6875	19084	4786	2.2467	6548	4602	2.2178	10706	4562	1.2711	7312	9101	1.9212	24707	5690	2.382	15501	4072	2.6059	11837	3952	2.2911	12146	4605	2.1342	12328	4123	2.2031	11184	4247	2.197	9465
1.9699	27149	9425	1.5465	12839	12085	1.0108	6859	4844	1.4881	10084	8757	2.2473	22718	7566	2.1022	13951	11082	2.5428	33842	9382	2.1683	14333	10636	2.1027	18932	8737	1.5979	13655	13551	1.675	39891	10896	2.2788	25573	7216	2.5904	22514	7598	2.7141	35805	10125	2.1312	27305	9151	2.7227	35891	9507	2.1893	16104
2.0673	2604	845	1.7529	950	775	0.617	846	785	1.2062	753	795	2.3082	2750	878	2.6425	1060	579	1.9339	3342	1413	1.9636	1809	1547	2.12	2726	1243	1.9681	2136	1640	1.2127	2155	811	2.6922	6990	1481	2.3922	2105	815	2.0977	2039	884	1.7997	2006	846	2.5769	2798	820	1.5635	1265
1.8013	25412	9916	1.0194	6038	8190	2.0861	24024	8052	1.6009	17484	14041	1.5618	19331	10354	1.0349	6803	11324	3.1	47746	8996	2.6768	19709	10281	3.0941	36378	8444	2.2637	26760	16739	0.9291	24153	11064	2.7144	45181	9426	2.7943	30291	8875	2.6773	32868	9535	3.1178	52095	8811	3.3698	54004	9135	1.2104	9495
1.5742	1040	475							1.5966	509	410	1.9428	1150	473	1.7715	975	974	0.7984	633	588				1.0869	808	754	0.9183	665	1057	2.2088	3991	753	2.5461	3054	716	3.4763	3395	620	3.2599	3758	728	1.6892	1465	667	1.4403	880	567	1.9745	1145
2.0562	8260	2701	2.1871	1696	1024	2.098	3568	1186	2.5506	5921	2462	1.6839	5480	2697	1.7926	1995	1964	0.5121	1657	1877	0.7822	745	1445	2.1389	3924	1766	2.2118	4133	2680	2.6259	17402	2459	2.5659	8493	1964	2.1616	4376	1988	2.1791	5867	2404	1.9637	6703	2523	2.2289	6488	2420	1.7438	3305
1.5577	1617	747							1.7366	1316	962	1.4277	2062	1212	1.3782	1051	1379	0.7612	1196	1140				2.7695	2673	777	2.4359	2603	1445	2.2575	4150	757	1.7897	3088	1223	1.9749	2141	1107	2.7928	3051	817	2.7665	6085	1313	2.4355	1386	448
2.2626	7946	2252	1.9585	2926	2070	2.3804	3388	926	2.2821	6589	3300	2.3416	6962	2172	1.9533	4167	3670	1.7665	4610	2189	1.5788	2178	2432	1.6387	3068	1953	1.2981	2870	3506	1.9294	11712	2682	2.1819	7277	2196	2.1838	3429	1534	2.0575	1752	781	1.352	3625	2085	1.919	4745	2194	1.8356	2883
1.8518	10566	3981	1.588	5270	4820	1.8986	8811	3363	1.8851	7360	4854	2.1326	11647	4200	1.955	5760	5067	2.3678	12889	4034	2.1337	4389	3336	2.0577	9078	4322	1.5217	4872	5097	1.8787	16624	3943	2.4826	12543	3073	2.7887	7279	2141	2.7489	8955	2472	1.6847	7368	3365	2.0673	8739	3646	2.134	7358
1.9221	18352	6586	2.0631	12265	8070	2.3582	21603	5996	2.5185	17064	7255	1.7777	11512	5309	2.1141	8982	7076	1.5445	9687	5365	1.8886	4317	3889	1.6689	7679	4787	1.6664	6503	6154	2.2109	35822	6749	1.8828	12626	4688	2.0618	8921	4343	1.9008	9066	4505	1.6902	8176	3720	2.0489	10183	4303	2.176	8766
2.7992	60054	11734	3.0694	46156	15118	3.2489	44437	6652	2.9192	50575	16287	2.7393	45914	10873	2.6266	29583	16338	2.0874	30631	11644	2.2094	14908	10752	2.0084	21830	10755	1.6636	18337	17387	2.2467	57352	10540	1.2804	16423	9258	1.0762	9348	9011	1.3433	15689	11474	1.6612	22151	10283	1.9557	23172	10445	2.4051	24806
2.2526	8669	2474	2.5106	5507	2657	2.3161	9144	2613	2.6101	6599	2633	1.8519	5230	2291	2.4118	2239	1435	1.7444	5915	2852	2.4186	4541	2833	1.8841	5039	2706	2.1085	5019	3496	1.4871	10577	3291	2.1096	7999	2538	1.8879	3334	1831	1.9145	3732	1837	1.5248	3128	1596	1.8814	3603	1710	1.9391	3630
1.3534	4992	2657	0.9512	962	1368	1.1905	1360	848	1.6038	2952	2366	2.6052	8858	2302	2.3215	3044	2077	1.9602	4622	1919	1.7125	1348	1372	1.1905	2083	1809	1.0886	2109	2979	1.7296	10057	2645	2.8918	10949	2020	3.3917	10477	2029	3.3589	12042	2178	1.8251	5394	2235	1.9086	5282	2460	2.2477	4496
1.675	10646	4534	1.4007	2005	2088	1.9233	10600	3977	1.6479	5448	4235	1.9207	10753	4491	1.7859	3751	3710	2.336	13608	4354	2.3349	6973	4610	2.0905	7961	3705	1.624	6365	6203	2.1532	23893	4685	2.0314	10258	3436	2.4307	7027	2649	2.3867	9999	3548	1.9241	6816	2637	2.3514	9301	3187	2.4687	7005
2.172	10040	3030	2.2421	4114	2391	2.881	13718	2650	2.4963	10115	4367	1.8699	8014	3467	1.9827	4611	3979	1.8225	8790	4015	1.9903	4007	3364	1.7876	4147	2381	1.6524	5358	5120	1.7142	15649	4160	1.8892	7491	2769	1.9862	4645	2383	2.3054	4161	1562	1.7896	5305	2253	2.0958	6432	2631	1.8142	4525
																																	2.3113	8917	2460
1.9186	13571	4882	1.4203	2744	2819	1.8829	8887	3429	1.9323	8943	5708	1.8668	11812	5121	1.8316	3421	3278	2.0804	20457	7814	1.9392	8064	7014	2.3399	18655	7304	1.7159	9864	9020	1.9853	27532	6065	2.3186	22431	6157	2.1565	9386	4279	2.2315	14233	5624	1.7118	11483	5147	1.9361	11334	5179	1.9715	10770
1.8863	7568	2784	1.5352	2768	2626	1.2897	1151	670	1.3264	4335	4211	1.8296	5388	2397	1.3254	3064	4170	2.4955	7547	2162	2.1325	3966	3017	3.0387	7342	1771	2.3388	8203	4871	1.6091	10003	2860	3.434	17420	2207	2.3025	4944	2037	2.5612	5639	1773	3.0192	9961	1804				1.52	2733
1.9698	19572	6795	1.3275	2376	2603	2.3076	23148	6654	1.9037	10331	6726	2.326	20310	6405	1.8052	6347	6194	1.7849	15189	7121	1.4479	4222	5162	1.8203	11196	6284	1.2302	8211	10514	2.5343	48629	7322	2.1029	18242	5815	2.1655	10974	4972	2.3759	14876	5318	1.6724	13069	6020	1.9668	13465	6023	2.5629	16707
1.6487	4219	1830	1.8424	2062	1581	2.1195	3371	1104	1.8897	2627	1727	1.8847	4568	1956	1.9725	3468	3014	1.6354	4175	2171	1.8375	1785	1666	2.1113	4037	1852	2.0736	4267	3045	2.2115	11895	2240	1.9972	6910	2370	2.3911	5105	1978	2.3664	6197	2230	1.7616	3919	1697	2.1559	5732	2249	1.9673	3178
1.7759	18284	7261	1.4345	5213	5303	1.8477	18397	7274	1.5992	14007	11262	1.8075	19141	8647	1.5813	5774	6581	2.2516	26724	9066	2.2046	7997	5787	2.4655	21690	7784	1.9445	17249	13462	1.4566	26549	8437	2.2021	27318	8129	2.3496	15510	6185	2.5335	22768	7297	2.0168	22130	8029	2.07	21110	8791	1.5845	9099
			2.1954	1281	769	2.4837	5310	1351	2.7061	4120	1538	1.8954	3802	1616	1.8728	1672	1557	1.2734	2466	1648	1.1102	952	1471										1.8859	5787	2144	2.2485	5078	2172				1.8289	3603	1489	1.9906	4450	1958	1.7889	2922
1.7971	1339	524							2.5038	1511	649	2.0301	1387	537	2.0958	757	604	2.0067	1296	521										1.2456	1381	508	3.0183	2284	386
2.0071	5477	1853	1.4332	1102	1122	2.3353	6000	1692	1.8788	2722	1803	2.1532	5232	1860	1.6456	1931	2105	1.9036	4303	1858	1.3792	1222	1567	1.9867	3967	1984	1.3682	2841	3306	1.6731	8369	2289	1.9671	4203	1472	2.0804	3011	1447	2.2861	4250	1617	2.0077	4492	1640	2.3383	4989	1725	1.6137	2726
1.537	1404	658	2.2916	755	424							1.5009	945	528				1.6495	1105	569				1.3392	711	557	2.0094	1091	814	1.4934	2195	680	2.2975	1630	454	2.0806	1155	555	2.4098	1807	631	2.212	1824	578	2.3513	1465	502	1.5131	735
2.332	30888	8343	2.6037	18479	8359	2.0046	15636	5545	2.899	22756	7432	2.0001	23927	9458	2.3818	20043	13116	1.1091	14103	10562	1.4447	4415	5410	1.855	11762	6445	2.128	10826	7440	0.7949	21749	10934	1.4857	13386	6545	0.79	5117	6015	1.0465	6880	6181	1.4364	10905	5916	2.5048	23007	7088	1.3271	8171
			1.716	509	426				1.4394	501	450							1.8875	1239	541	2.1257	751	574				2.0694	1196	856				2.777	2728	545										2.241	1176	435
1.9795	8418	2903	1.6418	2985	2630	2.0103	6463	2283	2.347	6614	3167	1.8289	6938	3088	1.8874	2342	2159	1.8516	7656	3427	1.7597	2476	2439	2.1011	6682	3087	1.8689	4589	3774	1.0268	8935	3825	2.1914	10944	3281	2.2802	6192	2591	2.9216	9620	2356	1.8709	6821	2738	2.1624	5919	2312	1.3576	3140
1.7661	2481	992	2.1101	1655	1054	1.9376	3039	1129	2.0305	2212	1319	2.9562	5752	1172	3.4381	2625	826	1.8263	3205	1460	2.4628	2684	1624	1.3888	2057	1557	1.4236	1644	1841	1.6462	5523	1539	2.1227	3702	1164	2.5891	2096	708	2.6211	2523	761	0.7336	735	649	1.0171	1044	902	1.3063	1160
2.3005	2474	683	1.9033	702	516	1.1825	815	511	1.2096	600	632	0.5425	1237	1343	1.475	705	865	1.2607	1283	865	1.8784	690	626	1.9899	1038	518	1.8429	947	793	2.6857	4979	675	2.8469	3121	594				2.8096	2010	532	2.2	1765	564	2.3858	1360	455	2.0705	1076
2.3582	5248	1392	1.8526	1106	842	2.6508	5044	1143	2.5195	4246	1804	2.1727	4659	1634	1.7612	1958	1970	1.9119	3424	1470	1.5964	1203	1327	2.1651	3066	1355	1.747	2770	2479	1.0284	3653	1562	2.1017	4843	1545	2.2044	1975	871	2.6568	4581	1348	1.4695	2335	1238	1.9702	2893	1291	2.0583	2581
1.1936	3826	2275	0.5247	1126	2152				1.4192	2311	2105	1.7137	4945	2384	1.0506	2232	3675	1.7675	6175	2930	1.0477	1938	3127	1.6313	4312	2759	1.0512	3096	4488	2.6951	21034	2833	3.3887	19604	2563	4.828	32799	2347	4.333	27282	2512	3.1455	15984	2652	1.7463	2099	1094	2.2784	6330
			2.1617	620	381							2.1434	1288	461	2.0021	848	722	1.8444	1147	516				1.7795	1008	582				1.5911	2183	632	2.9482	3100	550	2.8234	1595	458	2.8663	2405	612	1.7186	1132	505	2.5112	1565	480	1.3358	691
1.3451	2081	1114	0.9444	765	1093	1.29	1885	1097	1.0367	875	1039	2.3825	3713	1126	2.1425	2272	1755	2.1865	3646	1294				1.2466	1749	1461	0.9576	1390	2150	2.1357	6424	1275	2.1145	3969	1255	2.0027	2301	1167	2.2123	2792	1118	2.4466	4537	1222	2.6341	4516	1272	3.0582	4568
1.902	30143	10969	1.8312	16622	12844	1.6115	23223	10815				1.8969	23380	9927	1.7972	20137	19762				2.2109	14837	10690				1.7333	19977	18049				2.3194	35245	9669							2.048	24864	8828	2.1157	22583	9111	2.0095	17615
									1.9916	653	400				2.397	715	463										1.4351	514	571
1.9316	18721	6674	1.9385	4227	3032	2.3265	19625	5568	2.0804	12238	7049	2.2412	18307	6123	2.3585	6494	4319	2.2783	17600	5861	2.3165	8654	5795	1.9656	11074	5620	1.7629	10349	9160	1.9144	28160	6516	1.8659	13296	4995	1.8157	7851	4533	1.7514	7154	3943	1.6353	11144	5267	2.0029	12926	5639	2.0523	10030
1.9598	5778	2020	1.7679	1116	901	1.9031	5430	2066	1.6506	2664	2067	1.8165	4829	2168	1.6612	2195	2367	1.5145	3949	2233	1.4812	1330	1589	1.7356	3649	2172	1.335	2690	3203	1.8145	10102	2505	2.195	6708	2006	2.4766	4984	1820	2.4147	5629	1959	2.3288	7066	2065	2.4018	6238	2064	2.2651	4984
1.9981	3466	1180	1.8212	1451	1129	1.784	2178	900	1.2984	1254	1242	2.1325	2601	938	2.0537	1905	1565	2.0379	2514	989	2.0628	1116	891	1.7404	1121	665	1.3037	1273	1549	1.9514	4412	995	2.1508	2494	769	2.0197	1201	602	2.1846	1661	678	1.9217	2196	851	1.957	1974	889	1.9799	1441
						0.8295	763	611							2.239	1589	1148				2.0161	633	522	2.3614	2704	1043	2.4336	1606	893	2.4315	6154	995				2.0334	1424	707	1.7725	1136	617	1.8435	2239	916	2.1963	1916	731	1.8648	1255
2.086	7377	2363	1.6325	2615	2319	1.965	2587	943	1.5029	3147	2705	2.4399	8496	2476	1.7862	3417	3379	2.4665	8481	2479	2.06	3049	2439	2.2549	5577	2316	1.6251	4395	4280	2.3316	16436	2848	2.261	5825	1664	2.9307	7304	1947	2.5709	6465	2019	2.1157	4661	1579	2.0822	1499	619	2.0051	3954
												2.0275	1449	562	1.9064	732	666	2.5325	1583	442				2.6197	1386	447	2.1057	1311	915	1.8066	2250	561	1.8283	1639	632	1.8876	923	507	1.7297	933	522	2.2947	2259	676	2.6899	2406	652	2.4106	1645
1.8676	10725	3997	1.5217	3890	3725	1.703	6502	2842	1.2307	4368	4534	2.3281	10098	3180	1.9497	6020	5315	2.3057	11538	3770	2.1112	4470	3451	2.1245	8397	3817	1.3939	5158	5896	2.2437	26791	4934	2.4373	12151	3072	2.7148	8879	2749	2.873	11844	3000	1.9771	10064	3753	1.9339	8251	3776	2.202	7956
			2.1782	586	356										2.6568	710	384										1.9841	619	470													1.2971	713	426	1.9839	923	408	1.7964	683
2.0521	2662	873	2.4545	2145	1076	2.331	3518	995	2.6654	2750	1056	2.0582	3300	1253	2.5824	1951	1111	2.1431	2901	1061	2.6212	1614	875	1.9095	1647	869	2.0789	1488	1058	2.2201	5940	1112	1.9033	1844	675	2.0287	1070	533	2.0124	1448	666	0.4626	840	895	1.647	1286	718	1.7811	1395
1.9742	1511	523	1.663	463	402				1.7029	584	437	2.1865	1494	519	1.8163	634	614	2.2779	1588	529							1.5382	846	875	1.8767	3162	751	2.5613	3444	799	2.4469	1749	652	2.5095	1970	642	2.0179	2237	811	2.3192	1975	692	2.0586	1473
1.9279	1480	529				2.4476	2047	534	2.0002	1051	640	1.6145	1067	551	1.3727	555	731	1.8613	1219	542	1.9048	595	530				1.4811	815	877				2.1613	1617	495				2.3136	1152	430	2.2863	1608	484
2.2537	3100	884	2.0672	1294	849	2.5959	3611	850	2.1888	1748	934	1.6128	1938	1002	1.5323	921	1086	2.2222	3102	1074	2.2407	1356	957	2.2062	2356	1012	1.9022	2180	1752	2.4439	7573	1214	2.3948	3541	922	2.4261	3091	1169	2.6188	3555	1074	1.6225	2181	1040	2.241	2982	1103	2.1375	2294
			2.7419	1034	425	1.5201	911	452	1.8172	690	477	1.9161	1148	481	2.7713	1173	586				2.7629	873	429										1.4768	935	460													1.1519	465
2.1768	13232	3980	1.866	4558	3438	2.597	8533	2007	2.6465	9695	3772	1.7845	9292	4265				1.0981	5237	3952	0.8149	1925	3650	1.6968	5474	3347	1.4582	6027	6589	2.3496	22614	3870	2.0885	11194	3604	2.4299	8762	3305	2.4007	11616	4082	1.1445	4984	3310	1.9829	8292	3668	2.2368	6996
1.2435	1062	610				0.5551	509	493																						0.9966	1185	518										4.4244	6113	418	3.4861	2871	448
									2.0876	588	337				2.1775	695	524				2.631	585	315				2.101	537	376
1.6886	12337	5205	2.2392	11093	6460	1.361	10272	5691	1.9309	9399	6005	1.3469	9211	5726	2.0469	7509	6198	1.4477	10958	6490	2.2091	5613	4049	1.5388	7584	5174	1.6884	6725	6268	2.1835	33169	6369	2.3117	13002	3586	2.3241	8719	3539	2.3398	12159	4457	1.1959	5118	3280	1.7272	7267	3838	1.8957	7698
															2.9226	867	390	1.3989	728	446							1.6303	506	491
																																										2.0106	3200	1166
2.2242	9060	2637	1.8678	3503	2639	2.5236	4663	1154	2.8531	8587	2895	2.1337	7443	2682	2.2091	4211	3106	1.478	4628	2684	1.3477	1394	1827	1.4398	2996	2189	1.4368	2400	2663	1.9646	11066	2473	1.8298	5766	2221	1.5977	2667	1791	1.99	3331	1556	1.3163	3640	2146	2.135	4745	1889	2.0775	4146
2.4058	4333	1112	2.2462	1056	612							3.0964	8665	1602	2.9726	1947	846	3.1163	8776	1635	3.0309	3335	1361	2.7502	4701	1385	2.356	3688	2164	2.0754	6881	1424	1.8899	2942	1087	1.4144	1057	806	1.6241	1922	1157	1.2628	1587	971	1.512	1742	1068	1.4336	1055
2.0341	4159	1381	2.104	2450	1567	1.9357	4390	1633	2.2938	2965	1473	1.9364	3062	1265	2.1872	2055	1539	2.0939	3771	1427	2.3713	1379	889	1.5857	1325	875	1.8287	1283	1085	2.0874	5194	1066	1.9635	2854	1002	2.0918	2305	1099	2.2362	2953	1163	1.6164	2176	1042	2.0017	2769	1209	1.8623	1730
1.9207	14329	5147	1.7932	3155	2503	1.8355	9199	3668	1.5372	6399	5371	2.0843	14238	5309				1.9167	8432	3608	2.0784	3634	2870	1.9973	7372	3660	1.7311	6651	6018	1.5588	13676	4049	2.3305	15990	4353	2.3917	9212	3568	2.2651	9691	3741	1.9829	10007	3717	2.1982	10936	4167	2.0226	6049
2.3721	53729	14115	2.0566	20343	13445	2.0281	31609	11029	1.7977	23112	16194	1.5068	24513	13640	1.6583	14864	16061	2.4504	53627	15851	2.4195	30936	19288	2.5171	40573	14049	2.073	30808	21994	1.7487	63598	16507	2.8505	65172	12373	2.8107	30001	8691	2.9853	51803	12139	1.4758	25173	13288	3.1346	62913	12526	2.6386	34670
2.3285	3143	851	1.2753	456	518	2.5488	2245	546	2.0913	1814	1037	2.0405	2331	896										1.9347	1514	785	1.2916	1299	1594	3.1255	10166	1016	1.6625	2009	869	1.9485	1561	822	2.0655	2240	993	2.4288	3561	971	2.372	2697	911	2.5614	2513
2.1777	1527	459	2.2603	974	559	2.1809	1437	451	2.1852	1122	601	2.377	2040	621	2.3493	1007	674	2.2397	2102	719	2.1345	620	471	2.0324	1261	611	1.6622	1041	988	1.4935	1782	552	2.3433	2205	595	1.9853	900	462	2.2815	1441	550	1.4417	1012	547	1.8458	1256	611	1.0846	593
1.9094	5494	1989	1.511	2071	1998	1.8406	3765	1496	2.3738	3668	1724	1.9278	4319	1795	1.958	2718	2386	2.1328	6043	2226	2.2111	2750	1981	2.0321	3322	1610	1.8755	2305	1887	1.8555	7020	1692	2.2355	5530	1608	1.7592	2753	1653	2.2699	4221	1624	2.2084	4555	1447	2.9313	6967	1597	2.8098	4560
1.8911	3551	1302	1.2959	793	888	2.4098	4989	1336	2.0507	2330	1370	1.8529	3326	1456				1.4586	2751	1617	1.4252	1194	1483	1.6712	2386	1485	1.1742	1682	2239	1.7712	6872	1756	2.045	3737	1240	2.4113	1853	708	2.6496	3138	928	1.9255	1943	751	2.1145	1845	745	1.6791	1528
1.4751	7279	3561	1.1572	2083	2568	1.6455	6239	2838	1.2562	2470	2519	2.475	8874	2524	2.1286	4485	3498	2.1123	7649	2858	1.835	2889	2701	1.231	3137	2649	0.8148	2894	4942	2.1509	14257	2800	1.912	8803	3203	1.9609	5248	2740	2.0426	5888	2652	2.1858	9430	3043	2.5638	11487	3397	2.9839	11689
																											1.3042	439	534				2.7706	2118	425							1.8524	969	394
1.6269	1358	598	1.6678	572	495				1.7104	759	565	1.8839	1188	509	1.939	760	676										1.7973	862	745	1.9361	2378	542	2.1373	1857	578	2.4775	1307	477	2.3323	1300	479	1.9315	1351	520	2.2405	1454	538	1.737	902
2.1398	6024	1859	1.4674	1930	1919	1.7564	4150	1748	1.8733	2638	1754	2.0233	4090	1591	2.2706	2340	1654	1.8725	6013	2653	2.0108	3476	2877	2.9052	8307	2198	2.3174	5381	3243	1.2775	5553	1998	2.3375	6707	1817	2.0847	2087	1000	1.6654	1894	1108	1.5062	2550	1318	1.5615	2051	1215	1.0333	1548
2.072	1382	447										1.4259	819	482				1.6028	1004	534				2.0603	1031	490	1.7158	924	845	2.8915	6185	727	2.332	2096	570	2.8412	2186	620	2.3742	1573	563	2.3278	1525	446	2.1484	1250	493	1.0831	622
2.0241	8326	2784	1.6583	3662	3190	2.1281	8011	2608	1.6348	4342	3406	2.0405	7100	2729	1.8353	4113	3931	1.8203	7168	3279	1.6522	3610	3831	2.27	5543	2278	1.6274	4937	4800	2.1424	14876	2939	2.2329	8775	2556	2.4071	4191	1606	2.0979	5841	2532	1.9587	6566	2480	1.7905	4677	2364	1.7716	4153
2.1034	6986	2211	1.7999	1583	1250	2.2785	7037	2064	1.908	5492	3565	1.8607	6036	2628	1.6603	2151	2321	2.1415	8038	2943	1.7993	2232	2139	2.1049	5430	2502	1.7206	4844	4415	1.5725	10240	3003	2.1145	7394	2338	2.0726	4433	2142	2.6084	7956	2421	1.962	6719	2532	2.3109	7188	2533	1.0399	2360
1.8062	5940	2310	1.8742	3132	2349				1.7668	3970	2842	1.7152	4296	2069	2.293	3072	2138	2.2782	8047	2680	2.5165	5016	2924				1.7769	3702	3245	1.8645	14813	3548	2.2535	8396	2411	2.3589	3011	1193	2.2312	4466	1765	1.774	4612	1980	2.1284	4371	1748	2.566	6992
			1.8723	494	371				1.8478	628	425				2.1749	707	534				2.1521	561	421				1.802	693	597
2.5668	2553	586	2.0963	930	598	2.3074	1847	531	2.071	1304	756	2.3569	1879	580	2.3158	943	646	2.2959	2301	757	2.1483	1022	769				2.0314	1071	787	2.1521	2874	564	1.2208	1006	591	1.0481	527	518	1.1181	641	548	2.2694	2072	631	2.7756	2244	573	2.9169	1996
																											2.2561	784	493
2.1584	2951	899	1.6101	1198	1079	2.2573	1925	573	1.8065	2016	1404	2.1671	2721	958	1.6708	1390	1489	2.1833	2685	955	1.8088	1252	1192	2.025	1850	901	1.4126	1200	1354	1.995	4602	1007	2.9525	4890	865	2.519	2084	739	2.7392	2893	804	2.3952	2784	777				2.208	1742
1.4074	1654	848	1.0987	754	968	1.3502	1607	897	1.2176	1243	1302	1.4858	1803	1018	1.5551	753	874	1.6558	1812	929	1.5582	731	828	1.4872	1263	893	1.1767	1174	1560	2.1346	5820	1156	2.1605	2465	755	2.5374	2048	717	2.537	2815	900	2.118	2383	806	2.2648	2611	950	2.7501	3468
2.278	3955	1109	2.1762	2303	1401	2.6027	4452	1043	2.0074	2979	1805	2.4614	3981	1143	2.2482	2350	1687	1.5499	2126	1173	1.5434	866	991	1.8462	1696	935	1.3813	1450	1672	1.917	4862	1123	1.2646	1437	819	1.4833	1128	820	1.4337	1300	893	1.3262	1093	640	1.6164	1373	783	1.8614	1411
2.0497	9130	2999	1.604	3308	2992	2.0693	4984	1690	1.7927	3692	2596	2.1876	7280	2527	1.6897	3493	3693	1.7971	6903	3209	1.4604	2631	3189	1.8263	5106	2854	1.2032	3309	4317	1.7469	13295	3455	1.991	7246	2496	1.9242	4205	2252	2.0439	5440	2448	1.9813	7132	2652	1.9014	1690	791	2.5907	8153
2.1752	7230	2177	2.1911	4059	2444	1.9443	4903	1813	1.7338	3442	2521	1.6702	3806	1891	1.6869	1855	1965	2.029	6331	2506	2.5674	3881	2184	2.4149	6064	2254	2.4607	4935	2693	1.5977	7391	2130	2.0622	5499	1803	2.1664	2869	1299	1.3899	3008	2130	1.7622	3796	1643	2.1568	4218	1654	1.6724	2622
			2.0036	964	661							1.3303	908	571				1.7515	1311	629	2.0911	525	411	1.3786	669	510				2.8309	4397	539										2.1754	1246	405
												1.8777	1083	466				2.0282	1222	484							2.1459	940	638
1.7816	7718	3053	1.4428	3069	3104	2.1228	4303	1406	2.1685	3881	2103	1.7532	6257	2935	1.9281	3517	3152	2.2569	8772	2965	2.2868	3830	2618	1.5975	4577	2998	1.2992	4116	5024	1.8047	16346	4081	2.2588	11971	3425	2.4797	7437	2710	2.4568	9130	3086	2.003	9454	3463	1.9062	7149	3335	1.9352	6109
1.7291	7703	3160	1.5884	3152	2882	1.5107	1758	878	1.9335	5292	3375	1.5145	6304	3489	1.8181	3572	3455	2.3008	8836	2897	2.317	3164	2118	2.1437	4403	1975	2.0156	3940	2927	2.5251	20029	3035	2.2367	6729	1955	2.0787	3157	1519	2.1288	4134	1754	2.0546	5778	2042	2.5136	6277	1922	2.8401	6714
1.8104	12444	4825	1.4094	4726	4892	1.3879	1690	919	1.4336	7744	6984	2.1318	13797	4978	1.5227	6277	7451	2.3244	14308	4615	1.9634	5869	5020	2.4136	10572	3933	1.7382	8865	7982	2.0174	26573	5725	2.1257	14253	4472	2.2422	7642	3283				2.3965	13749	3834	2.2505	6349	2333	1.9599	6099
2.0335	2953	981	2.2573	1631	938	2.245	3371	1012	2.2108	2516	1324	1.6768	2036	1007	2.0037	769	654	1.8114	2794	1286	2.3416	2477	1630	2.3081	3343	1338	2.0904	2464	1738	2.8685	10500	1254	1.5647	3044	1409	1.835	1148	654	1.8716	1694	859	1.9773	2293	855	1.8183	2275	1128	1.7369	1846
																		1.0152	548	438							1.7714	658	579	3.6753	6811	465	1.8798	1282	477				2.5011	1321	433	3.2161	3095	489	1.7998	908	456	0.7555	418
2.1377	13707	4236	1.7637	4273	3460	2.2762	13578	3989	1.8458	6296	4267	2.4288	12694	3728	2.342	7159	4816	2.441	13287	3953	2.3975	5415	3428	2.283	9804	3993	1.6741	7651	7202	1.8778	17427	4136	2.1927	11485	3440	2.3916	7828	3032	2.2785	7904	3023	1.726	8564	3801	1.8104	7899	3938	1.8306	6540
2.0899	60110	19202	1.954	63993	45412	2.8947	60741	11623	1.9972	63715	38880	1.7045	61254	29719	2.0992	62636	49857	1.0883	56933	43259	2.0461	45053	36388	1.9056	54135	28641	2.0228	52257	38628	1.1925	57824	22067	1.5125	48382	23221	1.8536	43272	24336	2.0074	48275	22281	1.1207	37053	25017	1.8869	48878	23109	1.939	50562
2.3697	10181	2679	2.1544	1815	1121	2.5143	11438	2849	2.1326	6599	3666	2.1526	8492	3020	2.0482	2749	2267	2.1504	9214	3353	1.9049	2983	2657	1.785	4609	2651	1.5694	4594	4650	3.0252	36494	3910	1.3958	5250	2732	1.6717	4403	2809	1.4465	4722	3215	1.9829	7692	2857	2.0764	8408	3486	2.4109	7500
																											2.4937	1155	616													1.9007	941	370	2.308	1130	399	1.6396	593
																		1.1154	578	431							1.7822	758	662	1.9982	2826	617	3.2231	2837	416				3.0949	2118	460	2.9939	2637	486	2.4801	1790	561	1.5006	781
2.3193	20379	5553	2.0057	4186	2866	2.7216	23156	4996	2.1306	11839	6586	2.1048	15540	5713	1.9519	5329	4698	1.8292	13958	6346	1.6481	4450	4736	2.4848	15693	5557	1.8659	11930	9832	1.8621	27813	6673	2.2705	15955	4528	2.2304	10170	4405	2.259	13300	5156	1.661	11670	5418	2.1255	14906	5973	1.8039	9678
1.8339	3476	1326	1.549	1143	1074	1.7392	3167	1350	1.7309	1849	1357	1.807	2859	1292	1.692	1601	1690	2.1161	3985	1485	2.0795	2092	1651	1.9176	2129	1117	1.6426	1900	1828	1.2238	3639	1359	1.9931	2541	874	2.0722	1440	696	1.998	2045	950	1.7119	2104	943	2.2783	2974	1072	2.061	2104
1.5743	11769	5375	1.4189	5965	6134	1.2915	24937	14498	0.993	23369	28602	1.0194	8189	6388	1.5442	4745	5549	0.8386	24502	22134	0.9091	19099	33925	1.5176	9753	6752	3.1984	3288	1076	0.9943	15933	6976	0.6777	58478	50059				4.0495	5131	575	3.2844	4831	728	0.7977	24845	24992	2.1746	1694
2.5353	2370	556	2.2618	996	571				2.1335	942	523	2.1708	1717	603	2.4545	1043	649	1.8157	1704	782				1.1929	677	587	1.89	765	620	2.297	2834	503	1.9119	1440	524	1.8071	730	424	1.7282	882	494	1.6584	946	440	1.6353	700	394	2.1488	926
2.3797	2342	612	2.0578	530	350				2.022	1042	625	2.3081	1995	637	2.0961	1221	974	1.5655	1321	721	1.4883	503	598	1.3371	622	488	1.3622	647	756	0.9421	1130	513	2.5175	2626	628				2.8042	1675	445	1.4552	1199	642	2.0724	1181	491
2.1016	7470	2367	1.9223	2564	1860	2.7907	8101	1666	2.3376	5760	2776	1.689	4276	2097	1.6143	2685	2991	1.3602	2962	1864	1.591	1707	1890	2.4673	4662	1671	1.8453	4378	3660	1.8618	9984	2396	2.1797	6045	1827	2.2526	2647	1129	2.4139	4305	1499	2.3516	5475	1575	1.8819	3463	1643	1.3377	2094
1.8073	7301	2837	1.5113	1890	1823	2.315	11647	3331	2.1504	6763	3711	1.5569	6635	3566	1.4892	1154	1402	1.8323	9476	4299	2.01	4667	3865	1.3053	4632	3715	1.1594	3665	4929	1.9145	20738	4798	2.2939	11299	3155	2.4361	5562	2089	2.4962	9678	3183	2.1171	6666	2256	1.7887	4606	2331	1.9617	5244
1.6033	38003	17010	1.5179	26332	25282	1.7422	40866	17384	1.2967	24270	24066	1.9701	38274	15447	1.8437	28555	27133	1.7343	30911	15009	1.8515	18603	17195	1.6755	24561	15241	1.1964	18052	23662	1.4329	57255	18497	2.2012	48489	14438	2.7523	42725	12888	2.5186	46043	14910	2.0533	39119	13838	2.2651	41348	15041	2.5694	39677
2.5031	15694	3765	2.3314	7267	3970	2.2538	10460	3121	1.9763	7955	4925	2.2934	10097	3257	2.3569	7229	4813	2.1755	10033	3588	2.2443	4851	3415	2.1097	6073	2789	1.8253	6610	5603	2.1553	20613	4036	1.5504	6464	3022	1.4593	3577	2644	1.4504	4408	2993	1.7103	6499	2916	1.8113	3633	1810	1.9973	5427
2.5391	1889	442	2.4001	718	374							1.386	833	504	1.5695	570	655	1.4787	1092	633							1.9218	555	440	1.3441	1694	582	3.5522	4429	517	1.4508	655	487	1.6364	774	462	2.8912	2097	415	2.5218	1501	457	1.5169	706
1.4441	2887	1443	1.4592	1155	1155	0.9909	2120	1518	0.7951	1275	1790	1.8472	4107	1805				2.134	4070	1498	2.5733	2714	1521	1.9287	2155	1122							2.1047	4096	1304	1.7116	1829	1135	1.9015	2418	1201	1.9644	3599	1354	2.0275	3628	1556	2.0189	2557
									2.0766	729	421							2.4325	1751	524	2.4193	696	434				2.2583	1134	712	1.5413	1822	546	1.9499	1975	700				2.0239	1144	522	1.9105	1690	660	2.3433	1988	685	1.8858	1140
1.343	5691	3051	1.1704	758	926	1.5285	6327	3121	1.292	3105	3089	2.0668	7991	3016	2.1336	2599	2020	2.0656	9660	3728	2.1461	2792	2104	1.9673	5520	2798	1.7541	5152	4588	2.5482	23015	3432	1.6456	5461	2390	1.924	3691	1977	1.7626	3721	2035	2.3404	7889	2287	2.3202	7426	2600	2.9244	9422
2.0435	1452	479				1.7624	1459	612	1.5886	921	746	1.9779	1557	625	2.3825	610	399	2.0097	1867	749				1.3042	826	663	1.2387	828	1054	3.979	13451	744	1.4729	1196	590	1.5684	785	538	1.8756	1232	623	0.644	546	513	1.1704	762	592	1.2323	658
2.165	3479	1055	1.5935	1102	1004	1.8531	1970	776	1.3951	895	829	2.2574	3562	1178	1.9239	1967	1768	1.6763	2837	1434	1.3726	1204	1551	1.6518	2213	1396	1.251	1484	1873	2.2633	9082	1650	1.9758	3473	1209	2.0279	2522	1257	2.3605	3880	1402	1.672	2242	1033	1.7822	2329	1184	2.4042	2903
																		1.354	731	462							1.4074	438	496				2.2967	1690	471							2.0108	1194	435	2.521	1487	453	1.2891	464
2.3131	3559	974	2.3412	1784	968	2.5555	4292	1039	2.3714	2139	1007	2.1473	2866	1023	2.4405	1695	1065	1.6869	2286	1147	2.1785	2014	1484	1.9329	2063	1071	1.5747	1653	1667	1.4725	4015	1262	2.3416	3276	885	2.623	1667	550	2.2173	2263	903	1.2629	1100	673	1.2981	1194	849	1.2839	1040
															1.7294	2102	2162																															1.3461	5007
2.066	4178	1357	1.4156	1043	1075	1.7255	2684	1155	1.3123	1523	1494	1.7194	2674	1284	1.2533	975	1395	2.148	3402	1240	1.7106	1257	1281	2.3673	2965	1139	1.6909	2040	1898	2.3548	5812	991	2.9697	5881	1028	3.0699	3239	784	3.1566	4748	988	1.7313	2033	899	2.6375	3160	888	3.0158	3323
2.2702	8463	2386	1.8456	2545	1947	2.6414	10369	2365	2.3159	5535	2708	1.7908	5374	2456	1.5336	977	1151	1.9603	8168	3391	2.1307	4129	3145	2.0195	6474	3165	1.4501	3852	4235	2.185	18758	3598	2.1404	8642	2684	2.5165	4493	1596	2.3823	5993	2133	1.6021	3511	1698	1.6644	3147	1736	1.9375	3911
2.3321	6835	1846	1.5472	2078	1955	2.1062	3670	1213	2.0405	4617	2734	1.7814	4237	1949	1.5302	2991	3532	1.3705	3337	2085	1.061	1433	2291	1.8035	3332	1892	1.2884	2550	3136	3.1255	22113	2210	2.3535	8006	2145	2.1228	4052	1891	2.2274	4641	1839	1.7053	4673	2104	2.1279	3172	1269	1.4332	1833
2.017	1372	461	2.3786	940	497	1.3193	1352	771	1.6456	840	654	2.263	1454	479	2.4212	881	561	2.3119	1669	543	2.5714	1422	798	1.9857	1081	541	1.8078	986	846	1.5454	1884	563	1.7997	1701	669							1.6452	882	414	2.0312	1108	474
2.0496	30846	10133	1.492	12104	11832	2.0074	27981	9904	1.3415	16055	15434	1.6938	24788	12116	1.2764	10609	14937	2.4379	31904	9512	2.1342	16056	12200	2.7518	29136	8574	1.8741	23959	19634	1.8153	40992	10159	2.719	44046	9160	2.8064	26457	7687	2.5407	24844	7923	1.986	21898	8116	2.0077	13477	5860	1.7793	11956
1.9448	13565	4792	1.8502	8269	6306	1.6407	8933	4077	1.9243	7725	4958	2.2372	13137	4406	2.4309	9342	5909	2.3753	17622	5487	2.4644	7065	4270	2.0699	8964	4232	2.3804	8069	4655	1.7355	15512	4063	2.2133	12375	3654	2.3905	8428	3267	2.1739	8859	3643	1.5793	6578	3232	1.9694	7068	3156	1.6336	5673
						2.7342	2104	450	2.5551	1117	463	1.2832	688	447				1.6725	1249	633	1.8345	664	621	2.4558	1705	616	2.1417	1209	823				1.6076	1204	541													2.1822	917
2.6777	3091	657	2.7642	2209	894	2.8244	3733	750	2.6313	2312	909	1.7763	1525	704	2.048	799	659	1.9462	1665	698	2.0998	852	663	1.9564	1398	714	1.4063	1088	1233	1.723	2286	604	1.7598	1244	503				2.0746	1387	611	1.4648	1034	550	1.0961	824	674	1.2075	778
																																										1.7972	909	384
1.3175	2485	1356	0.8043	947	1491	1.1516	1533	982	0.8245	1286	1769	2.2215	3846	1304	1.9939	1990	1704	2.1713	3647	1308	2.08	1715	1353	1.2807	1412	1152	0.8337	1545	2604	1.9657	6628	1480	2.072	4173	1359	1.8628	1861	1040	1.9979	2245	1043	2.4226	4371	1197	2.6437	4010	1122	3.0525	4606
			1.6349	6995	6193
1.7744	2352	935	1.3136	518	573	1.6488	1516	688	1.4715	1020	896	2.3883	3526	1065	1.9587	1085	952	2.2801	3172	1055				2.012	1929	948	1.5074	1589	1679	1.8175	5787	1432	2.5484	5622	1316	2.7879	3962	1166	2.6957	4406	1262	2.0582	3628	1279	2.1883	3240	1243	2.0419	2392
1.9967	1476	503							1.6549	795	615	1.6205	1157	595				1.8749	1092	481							1.0452	788	1147	1.5844	1805	525	2.3744	1829	483				2.9425	1972	476
			2.5539	944	442				2.2557	1090	556	0.9702	643	519				1.3416	902	575							1.7128	562	515																			1.638	619
1.7836	49036	19370	1.624	24152	21544	1.787	16410	6767	1.7112	38424	28587	2.0036	49339	19456	2.0092	39690	33626	2.0351	47796	18840	2.0937	29131	22764	2.2124	41592	17789	1.7526	40641	36229	1.2032	53500	20266	1.7329	52141	21479	2.0558	33551	16401	1.7503	2725	1503	1.7984	43423	18329	2.3526	42443	14531	2.5569	44143
												1.9869	1489	594				1.9649	1404	581	2.0234	557	457	2.2988	1338	539	2.0924	981	691																1.7133	752	401	1.7772	708
2.1511	4164	1275	1.8326	1833	1415	2.2156	4145	1270	2.1622	3175	1728	2.2299	4444	1498	1.7095	1167	1217	2.4237	6679	2011	2.5495	3375	1923	1.8876	3151	1688	1.7493	2254	2014	1.6619	6523	1798	1.87	3417	1280	1.7547	1559	939	1.8184	2009	1057	1.8608	2172	878	1.9421	1857	845	1.4241	1301
2.3129	4070	1114	1.7552	1461	1190	1.7277	2083	895	1.5778	1696	1384	2.4389	3724	1086	1.8928	1974	1813	2.3077	3368	1099	2.0777	1282	1013	2.6849	2193	676	1.6926	2037	1893	2.0768	5722	1183	1.4711	2057	1016	1.1948	919	816	1.5365	1185	758	2.2807	2962	895	2.5266	2979	904	2.5867	2590
1.7929	1195	469				1.9798	1591	574				1.5134	946	524				1.6321	1086	566				2.401	1271	477				2.187	2955	566	1.7569	1049	425				1.7238	817	459				1.8271	834	411	1.9042	893
																																													1.6122	17141	9804
									1.3839	526	491	1.1887	728	505	1.5875	482	547	1.1736	680	487				2.2929	1068	432	1.9088	955	764													3.4837	3162	415
1.954	19054	6688				2.3488	25744	7192	2.911	21850	7077	1.5555	16332	8786	2.1658	10738	8162	1.5353	15625	8709	1.8322	6052	5669	2.0712	14936	7045	2.2817	10339	6387	1.6608	29345	8095	2.1457	15832	4899	2.2343	9290	4013	2.4335	12291	4222	1.1806	7358	4766	1.8577	11340	5471	1.9335	8793
1.7914	2166	851	2.006	1344	920	1.669	1810	810	1.8039	1439	1004	2.023	2637	1026	2.2982	1468	1018	1.9297	2337	991	2.1542	1149	861	1.6003	1005	657	1.8904	896	726	1.7033	3069	822	2.2019	2352	700	2.3387	1660	667	2.517	2335	757	1.5704	1505	744	2.0409	1871	795	1.9998	1526
1.8482	1419	536	1.4794	647	638				1.8032	957	668	1.6833	1048	516				1.8569	1509	673				2.1888	1479	643	1.6471	1003	962	2.4606	3837	608	2.2615	1919	548				2.1394	1294	545	1.6757	1064	489	2.0917	1370	562	2.0922	1025
1.6737	1309	558	1.8418	674	517							1.8767	1628	701	2.0561	1162	953	1.9662	1872	774				1.7677	816	475	1.7179	887	810	2.2959	4476	795	2.001	1979	677	2.2531	1229	524	2.0766	1157	509	1.929	1372	529	1.6907	1200	650	2.2217	1523
1.0755	5233	3377	0.5573	1917	3582	1.633	6497	2981	1.0671	2484	2888	0.9558	2955	2409	0.5333	1581	3726	1.0426	3629	2846	0.4455	1355	3319	2.5831	8259	2732	1.91	6508	5202	3.0769	24475	2530	3.258	16607	2377	4.559	25931	2236	4.248	22824	2229	3.532	22603	2869	2.5152	9226	2822	0.8523	2617
1.4902	47550	23020	1.7248	50577	42073	1.7651	46977	19668	1.5374	48815	40967	1.3882	41686	25183	2.0318	47872	39929	1.3079	42383	27656	1.9053	48348	43052	1.8879	45561	24401	1.8324	50660	42731	1.6843	48970	13290	2.0992	51783	16549	2.7264	46120	14164	2.4317	44647	15356	1.7382	46324	20386	1.9106	48347	22486	1.9505	47173
																																													1.4892	700	436	2.3365	959
0.9999	2891	1966	1.3459	1433	1550	0.8577	1919	1507	1.3278	2301	2233	2.1936	4753	1643	2.6894	3253	1720	1.9915	4630	1881	2.3819	2283	1461	1.0389	1870	1804	1.4237	1787	2001	2.0506	6317	1330	1.7028	3749	1577	1.6851	2718	1718	1.7641	2526	1380	2.1274	3839	1290	2.3161	5055	1775	2.9261	4583
1.5234	1133	536										1.6972	972	474	1.4756	689	845	1.5468	1067	590							1.0827	655	929	1.905	2864	667	1.9509	1423	504	2.076	948	457	2.3185	1500	558	1.4636	1020	543	2.0712	1454	605	2.1057	1054
2.0944	11458	3649	1.2772	2998	3401	2.0137	9083	3201	2.129	9172	5108	1.752	8872	4165	1.4963	2824	3414	1.7544	11574	5542	1.126	2777	4244	1.812	8372	4726	1.3728	6114	7092	2.3375	29513	5093	2.1266	14051	4406	2.4045	11464	4401	2.4361	11934	4092	1.8352	11673	4803	2.236	11881	4410	1.8901	7499
1.8536	3941	1483	1.5858	738	676	2.489	6024	1527	2.03	2612	1558	1.8626	3314	1441	1.606	1387	1554	1.2934	2473	1630	1.2327	949	1347	1.3237	1922	1522	0.9842	1514	2299	1.9061	6987	1626	2.0417	3494	1162	2.6246	2834	934	2.5811	3399	1054	1.6379	2249	1061	1.7556	2410	1248	2.1252	2489
1.7766	17688	7021	1.6941	8066	6854	2.1103	15720	5181	1.7198	9015	6667	1.4379	10708	6250	1.4343	5716	7214	1.232	9144	6289	1.3239	4825	6429	1.8161	11579	6518	1.3828	8845	10189	1.4889	26087	8107	2.4076	23525	6071	2.4654	13480	4961	2.2659	14813	5715	1.4987	12362	6423	1.5917	9927	5759	2.2693	13852
1.8193	6817	2627	1.1423	1726	2150	1.8913	3295	1264	1.4189	3317	3022	1.9403	4876	2009	1.2157	2203	3235	2.1387	7267	2666	1.5123	2121	2480	1.9248	4375	2284	1.3311	3114	3718	2.0675	14364	2989	2.3695	8914	2362	2.6201	5992	1981	2.468	5024	1685	2.363	8854	2527	2.2814	6289	2262	2.3124	5101
2.0654	6309	2050	1.969	2620	1840	1.5189	3967	1970	1.5554	3283	2721	1.7368	4028	1911	1.9222	1089	980	2.0122	5833	2336	2.3564	2920	1902	2.0375	4542	2193	1.6938	3094	2873	1.8632	10799	2589	1.953	4425	1565	2.2374	2661	1147	2.0394	3345	1510	1.621	2891	1380	1.6279	2220	1256	1.4891	2237
1.3524	1808	963	1.7232	1190	991	1.5241	1538	761	1.5481	1030	858	2.1601	2264	801	2.7296	1338	688	1.98	2603	1066	2.5394	1783	1023	1.2108	1058	906	1.3716	1100	1277	1.8682	3474	830	1.857	1635	618				1.9028	1064	528				2.1454	1174	464	2.5151	1289
																		1.5179	842	475
1.9581	5797	2029	1.968	3237	2275	2.3379	6345	1786	2.3827	4515	2109	1.936	5527	2284	2.2376	3602	2605	1.2097	3038	2122	1.6122	1548	1689	1.3783	1840	1403	1.3991	1641	1869	2.3574	10528	1792	2.0959	5454	1747	2.1382	3160	1459	2.4261	3771	1302	1.1603	2565	1685	1.2665	1845	1341	2.5919	4598
2.2631	3812	1080	1.7864	680	542	1.8236	2435	979	1.352	1051	1003	2.3751	3553	1083	2.1456	1405	1083	2.1115	2881	1077	2.0984	1271	990	2.0639	1947	923	1.7833	1972	1721	1.1089	3091	1250	1.8692	2620	982	1.9126	1330	718	2.163	2481	1028	1.4676	1328	705	1.8499	1808	877	1.4376	1152
1.2244	1737	1011	1.0756	591	771				1.1893	791	845	2.2818	1633	531	2.1528	1502	1152	2.0923	2344	888				1.1226	1138	1036	0.9284	1302	2055	1.9957	4938	1080	1.9009	2340	858	1.9336	1590	846	2.0366	1939	877	2.1559	2920	962	2.2411	1341	496	2.6326	3482
1.659	14448	6222	1.275	2740	3113	2.2323	17114	5183	1.8601	11615	7794	2.1289	17940	6486	1.7709	6836	6832	1.8814	14001	6139	1.755	5101	5041	1.3226	7171	5683	0.9694	5480	8407	1.7527	25441	6585	2.0479	16389	5427	2.2051	8975	3956	2.5115	15662	5097	2.1243	13455	4531	2.2628	14654	5339	2.2357	11339
2.4712	43651	10706	2.2218	20602	12143	2.0439	25148	8679	2.2539	25282	12912	2.5324	38742	10589	2.4894	23851	14486	2.4916	39297	11288	2.4052	14416	9078	2.4881	26487	9358	2.3214	24226	14560	2.0764	44796	9264	1.3071	19199	10624	1.2862	9411	7843	1.2941	12560	9504	2.0598	24047	8468	2.148	28455	11226	2.4197	27176
1.6043	4440	1986	1.2697	1667	1901	1.8749	3469	1346	1.6728	3475	2655	1.6997	3936	1916	1.543	2541	2974	1.866	4542	2013	1.8277	2122	1994	2.1536	3549	1581	1.8142	3080	2631	1.5882	7977	2314	1.8866	4326	1602	2.2411	3710	1595	2.2591	4192	1625	2.3205	5685	1671	2.1121	3998	1617	1.6507	2100
1.686	3698	1563	1.9188	2577	1874	2.1662	4996	1584	2.2493	3716	1904	1.7768	3465	1599	2.2335	2526	1832	1.9044	4514	1948	2.4403	2815	1730	1.7404	2810	1667	1.7441	2624	2353	1.6429	6638	1854	1.8127	2917	1137	2.0785	1490	717	2.2983	2815	1062	1.7419	2064	906	1.599	1457	841	2.0077	2414
2.236	17354	5010	1.7476	3256	2666	1.9837	12879	4634	1.6836	7168	5436	2.1466	13553	4840	1.8714	4215	3929	2.6345	18904	4918	2.4761	7965	4775	2.1	9536	4409	1.4746	7726	8351	1.6483	19978	5559	2.3859	15199	3982	2.267	7573	3198	2.3194	12669	4710	1.9782	8190	3052	2.5969	13649	3945	2.0962	7195
1.8719	37190	13819	2.0084	25539	17453	1.7148	33433	14494	1.634	20601	16169	2.0086	31867	12523	2.3094	22328	15363	2.0326	39859	15738	2.4388	24081	14815	1.933	29590	15360	2.0773	22837	16255	1.3854	45086	15053	1.7655	29534	11895	1.6427	12955	8433	1.9932	20156	9395	1.4017	13545	7527	1.8615	21181	10192	1.7628	14875
1.828	1381	529	1.7976	794	628	1.369	844	465				1.3813	771	468	1.511	483	578	1.9923	1394	566				1.9097	944	498	1.7025	792	731				2.333	1516	412				2.2647	1111	429	1.9211	1104	428	2.1494	1228	484	2.559	1188
2.0238	10806	3614	1.4652	4341	4323	2.4536	10316	2680	2.1113	7517	4238	1.7422	7227	3416	1.3769	3987	5236	1.6202	6017	3162	1.3987	2992	3785	2.2424	7300	3058	1.5998	5586	5536	1.384	11224	3751	2.0484	8507	2816	1.9518	4821	2533	2.1174	6442	2755	1.9904	7123	2632	2.6258	5383	1525	1.6149	2782
2.1319	14425	4476	1.4904	2846	2785	2.4643	8031	2071	1.826	7535	5177	2.2713	14499	4749	1.7377	5692	5821	1.867	13482	5971	1.3521	2841	3712	1.6584	8643	5427	0.9384	5990	9389	2.2482	31418	5768	2.743	30851	6310	2.7246	15437	4747	2.9626	18513	4407	0.8205	8569	7124	1.6312	9731	5493	1.7533	7257
2.5159	16078	3823	2.0386	4904	3282	2.8973	16863	3221	2.7221	12430	4589	2.007	10300	4052	2.0256	5402	4525	1.0297	5386	4262	0.8459	2343	4348	2.0165	7220	3537	1.5074	6326	6684	1.3623	13388	4542	1.2623	7011	4002	1.0071	3018	3052	1.651	6142	3629	1.2288	5828	3651	1.4527	5759	3679	0.8007	3023
			1.8659	521	393							1.7851	1129	518	1.8817	591	547	1.7824	988	464				1.9479	944	485	1.6029	721	713	2.4481	4273	683	1.5521	1407	657	1.5427	850	593	1.5825	970	601	1.8924	1550	613	2.2185	1432	538	2.45	1762
2.1456	6185	1901	2.4164	3590	1849	2.1372	6266	2027	2.1883	4159	2223	2.0906	5398	2004	2.4352	3376	2129	1.8505	5871	2630	2.3027	4390	2968	1.8817	5503	2960	1.858	3910	3240	2.2551	17125	3129	1.4183	5145	2636	1.3305	1267	1024	1.2095	2176	1746	1.2889	2686	1614	1.67	2850	1566	2.3064	4551
1.6468	11789	5120	1.7308	6900	5716	1.8782	12265	4748	1.8459	8885	6021	1.5282	7245	3972	1.6478	5506	5993	1.7607	8537	4070	1.9965	3462	2894	1.9755	6974	3515	1.7506	5833	5207	1.2903	14923	5322	2.311	13072	3607	2.3907	9379	3635	2.1521	9090	3795	1.8086	7945	3330	2.017	9199	3974	1.7114	5537
1.8155	2174	840	1.5697	854	791	1.5955	1151	542	1.6748	1000	763	2.1762	2378	832	1.7375	1182	1209	2.6222	3613	948	2.2741	1643	1133	2.248	2406	1004	1.6956	1667	1546	2.0242	5032	1079	2.1631	3140	960	2.0017	1726	876	1.9189	2048	1005	2.1534	2615	863	2.3331	2706	939	1.8731	1472
2.0456	42333	13945	1.6956	31920	27096	2.2033	44678	13806	1.9131	41332	26734	2.0671	41566	15685	2.0739	22774	18449	1.9708	39600	16320	2.2343	29576	20966	2.1081	42565	19570	1.5994	32874	32588	1.1484	48050	18907	1.982	46552	16136	2.267	33047	13955	2.0571	36698	16364	1.9002	43555	17132	2.1588	45100	17660	2.4292	42675
1.8493	40489	15282	1.6923	15262	12985	1.9606	41709	15250	1.8945	29082	19055	1.746	37148	17512	2.0364	14979	12454	1.5739	37293	20237	1.7106	23962	24421	2.2005	37623	16225	1.552	25289	25908	1.4136	35417	11596	2.1747	39484	11975	2.3936	26145	10113	2.035	22984	10407	1.5393	22279	11254	1.8544	24845	12014	1.9405	19096
			1.8004	508	401				1.9467	701	443				2.0856	789	634				1.8373	556	519				1.8666	800	659
1.6213	2554	1129	1.5017	1378	1338	1.5613	2107	1016	1.5875	1795	1455	2.138	2842	1021	2.2291	1886	1372	2.3415	2924	932	2.0905	1402	1098	1.5434	1844	1254	1.3932	1427	1632	2.6129	4755	678	1.5346	2194	1037	1.6237	1313	866	1.5749	1294	806	2.0309	2299	826	2.2669	2524	917	2.7056	2536
1.176	1148	691				1.0359	876	608	0.8167	530	733	1.7731	1446	669	1.706	970	1014	0.961	864	717				0.8051	491	557	0.9197	631	1002	1.557	2692	798	2.5738	2261	520	2.2728	1253	527	2.6279	1952	586	1.7592	1162	504	2.7881	1979	501	2.3973	1340
2.1747	2138	644	2.841	2645	1015	2.9321	3974	741	3.2903	3739	931	1.5212	1748	963	2.1972	1315	978	1.9629	2599	1077	2.6269	1363	736	3.2712	4627	950	3.3813	3507	1011	0.4025	1614	1065	1.1539	1092	672				0.0886	412	719	1.8451	1801	736	2.0405	1741	740	0.4259	495
1.6831	1412	598	2.0132	991	675				2.0686	1152	669	1.9924	1852	736	2.4623	1123	695	1.5453	1532	848				1.2118	631	540	1.8271	743	629	2.7006	4144	556	1.7818	1130	450				1.8366	895	465	1.2003	601	384	1.3035	607	430	1.8832	920
																		1.5927	814	436				1.7213	712	428	1.6497	680	651				1.6887	1090	463	1.562	645	444	1.6678	738	431	1.9681	1479	555	2.2784	1415	510	2.2478	1161
1.7322	6569	2689	1.6449	2037	1791	0.7473	2884	2445	0.9475	2124	2683	1.9791	6577	2638	2.3487	2990	2002	1.6284	5596	2924	1.8764	3157	2868	1.5331	3707	2539	1.5068	3490	3689	1.9714	14414	3206	2.1399	7094	2204	2.1095	3775	1778	2.1843	5080	2074	1.3038	3057	1818	1.582	2118	1237	2.026	3409
						2.5013	3541	890	2.2924	2212	1100																			2.1498	9458	1859	1.4051	1673	865				1.8256	2382	1247	1.3088	1333	790				1.0754	1054
2.0587	32459	10596	1.7369	12444	10265	2.0087	32004	11318	1.4654	16945	14949	1.79	22843	10445	1.5581	12352	14307	2.3696	34427	10762	2.5171	23662	13788	2.6163	26530	8576	1.9658	22369	17201	1.4642	33350	10543	1.9867	30671	10597	2.0878	18229	8716	1.9752	19445	9177	2.055	24648	8709	2.2979	28582	10163	2.2558	20586
1.4345	946	476	1.6291	504	448							1.328	851	536	1.7461	537	546	1.2625	946	637	1.6359	587	630	2.1937	1604	695	2.2079	1132	736	2.9724	5741	638	1.9761	1382	481	2.7793	1449	429	2.3148	1354	505	2.876	2345	469	1.6819	923	503	0.4722	356
1.3536	1165	620							1.3625	818	775	2.5051	2075	578	2.0966	1160	925	1.964	1222	506	1.7467	662	658	1.029	489	475	0.7278	537	974				1.9706	1643	574							2.0963	1264	434				2.553	1199
1.9706	2173	754	1.4491	715	720	2.2055	2379	734	1.5776	1311	1070	2.4843	2937	830	2.0588	1323	1083	2.0077	1740	699	1.7507	792	785	2.1469	1573	704	1.3676	1060	1234	2.486	5087	792	1.7835	1868	743	1.93	1123	599	1.7989	1232	657	1.8056	1619	680				1.5507	835
2.0454	1982	653	1.9271	556	402				1.7013	1132	848	1.6632	1390	694	1.4339	709	895	1.6892	1579	791				2.07	1504	710	1.513	819	862	2.1874	3478	666	1.8786	1767	658	2.0784	1226	590	2.0354	1215	550	1.7324	1557	688	1.9473	1127	511	2.0275	855
2.0332	1565	520	2.0145	795	541							1.7224	1058	507	1.7922	722	711	1.8932	1152	501	2.025	737	604	2.2993	1413	569	2.0043	1389	1040	1.8555	2618	631	1.5239	1636	779	1.9204	1015	545	2.0641	1289	572	1.693	1416	643	1.8746	1338	638	1.5483	893
2.1097	1682	530	1.7678	592	478	2.2099	1593	490	1.4912	974	844	1.4295	1068	627				1.8392	1515	684				2.0538	1393	665	1.3279	1353	1619	1.5291	1714	518	2.6043	2034	458	2.5003	1236	444	2.5133	1486	483	1.7648	1111	480	2.1537	1537	604	1.3595	920
						1.4484	886	462	2.1711	697	377	1.108	687	504				1.7654	1149	546				1.7291	853	510	2.1105	864	601	0.984	1211	534	2.2715	1488	422				2.041	978	441	2.0082	1159	423	2.4796	1378	432	1.7271	648
2.1847	3353	1003	2.1736	1695	1033	2.4213	3719	988	1.9014	1851	1207	1.6169	1800	928	1.4516	672	838	1.7277	2456	1198	2.1793	1715	1263	2.3477	2455	956	2.0927	2218	1562	1.6982	3367	905	1.847	2982	1135	1.9612	1115	582	1.9249	1328	649	1.5505	1229	616	1.4803	1101	690	1.5175	1184
1.9309	12151	4334	1.8787	6384	4773	1.9781	10625	3838	1.8733	7732	5141	1.987	10426	4159	2.052	5103	4197	1.9038	11343	4897	2.22	7073	5064	2.0173	9601	4701	1.8844	7115	5789	2.2863	24853	4444	1.5941	8173	3707	1.8651	4832	2696	2.0174	6528	2992	1.8366	5814	2390	2.0335	6551	2798	2.2859	6046
1.9975	45808	15602	1.8998	24760	18244	2.1579	41932	13372	2.1643	28046	15242	1.4671	26188	14978	1.8504	21398	20239	1.7186	36300	17818	1.9847	21193	17861	1.771	25542	14834	1.491	20307	21702	1.1839	47859	18374	2.361	44102	11755	2.6354	15325	5013	2.4004	29234	10275	1.2482	13676	8453	1.8799	17211	8177	2.1763	21922
0.9956	953	650							1.6522	809	627	1.5772	1153	611				1.3971	1208	741	1.5024	829	976	1.9106	1506	794	1.6	1103	1093	1.3731	2260	761	3.6388	7823	860							3.9607	6490	612	3.1113	2901	587	0.5186	440
1.9618	46689	16300	2.0682	14685	9628	1.9917	45075	16129	2.152	27902	15293	1.6067	32758	17008	1.7371	11205	11464	1.9535	41171	17173	2.3104	28215	18973	2.3594	33780	13048	2.0134	30125	22414	1.121	40018	16048	2.4706	40316	9960	2.0878	23594	11281	1.7299	17826	9972	2.0049	24502	8963	2.0156	25724	11124	1.0868	9387
1.9373	4058	1441	2.1317	2920	1832	1.8032	3610	1472	2.1527	2831	1551	1.5565	3510	1887	1.91	2521	2288	1.9297	4431	1879	2.0424	1603	1298	1.9953	3534	1757	2.4715	3087	1672	1.2872	5171	1848	1.9172	3605	1307	1.8021	1750	1020	2.2993	2772	1045	1.7309	2973	1315	2.1628	3867	1510	0.9871	1551
1.87	1790	666	1.6324	760	674							1.7021	1142	555	1.4325	626	791	2.0948	1991	753	1.9813	831	702	2.2661	1689	696	1.9288	1521	1200	1.6985	2895	778	2.0435	1999	664	1.9762	1086	561	2.002	1347	624	1.7197	1613	719	1.6876	1284	697	1.0962	727
1.8395	1350	513										1.4577	1070	616				1.4616	1161	681				2.3248	1332	527	1.4482	1140	1255	1.9406	3182	723	2.7834	3776	751	2.4227	1778	674	2.0707	1476	652	2.2551	2315	712	1.9129	1346	625	1.121	565
2.7979	8023	1569	2.1562	2234	1378	2.546	5930	1445	2.2113	3053	1606	2.4073	4898	1460	2.3847	2113	1380	2.0043	4989	2009	1.8639	2919	2675	2.0248	3102	1511	1.4318	2301	2562	2.6163	11965	1702	1.3472	2722	1465	1.3828	1138	887	1.2279	1516	1201	0.9931	1456	1074	1.4457	2086	1339	1.7575	1653
2.123	10230	3194	2.0649	5104	3354	1.9063	8076	3066	1.7592	6188	4453	2.1527	7854	2793	1.9916	5780	4957	2.5436	10423	2888	2.6142	5516	3005	2.1895	5371	2334	1.6617	5020	4766				1.768	6330	2545	1.8231	3943	2265	1.6783	4512	2616	1.631	5278	2502	2.0416	4789	2034	2.1256	5176
2.5358	16868	3956	2.2799	6145	3479	1.6335	1040	477	2.5396	7590	3180	2.2461	10668	3556	2.3945	7802	5061	2.1553	11399	4134	1.7978	2880	2763	1.8587	6170	3372	1.7067	6862	6315	2.7537	32515	4205	1.2482	7071	4076	1.2471	4042	3461	1.703	7283	4151	1.3956	6718	3749	1.7652	6186	3182	2.0454	6151
2.2432	5570	1600	2.0002	1519	1044	2.1592	4567	1455	1.6129	2191	1745	2.0489	4349	1662	1.9504	1881	1660	1.9609	4540	1884	1.5676	1261	1419	2.3174	3533	1405	1.4274	2516	2810	1.7958	6807	1710	1.9294	3847	1383	1.5396	1795	1255	1.7997	2501	1333	2.0624	3576	1257	2.2839	4030	1447	2.1751	2935
1.2423	1002	576							1.2349	685	709	1.6376	1342	682																1.3631	1917	650	2.6453	2915	638	2.8516	2184	615				1.9654	1673	629	2.1596	1413	553	1.9595	970
																		1.3025	713	467
																		2.2654	1372	461							1.5497	613	629				2.0328	1288	431				1.7334	792	442	1.6579	907	422	2.1602	1089	426	1.8904	729
																																	2.5848	1770	404							2.1331	1210	405
1.8201	4253	1638	1.2141	929	1101	1.4919	3522	1782	1.4649	2451	2163	1.7436	4517	2133	1.2542	1831	2618	2.0426	6271	2459	1.6973	1821	1873	1.9074	3187	1684	1.4774	3045	3285	1.4047	6326	2084	2.7711	9063	1818	2.4286	4344	1640	2.4907	6385	2108	1.7421	3994	1753	2.5586	7025	2085	2.2188	4094
																											1.8143	672	574				1.9356	1841	659							1.6422	1333	627	2.3288	1563	544	2.1261	1260
1.8073	8379	3256	1.7621	3559	2885	2.2215	11464	3498	2.2811	5804	2909	2.042	7498	2879	2.371	4523	2982	1.3961	5368	3295	1.7921	4427	4264	1.1472	3835	3432	1.0066	3062	4578	1.5555	12489	3706	1.7007	5695	2399	2.1444	3439	1581	2.0997	5622	2434	1.5607	4133	2057	1.7308	4214	2220	1.9068	4336
1.9412	5701	2019	2.2698	3436	1959	1.9593	4580	1676	2.0928	3567	2037	2.0175	3961	1547	2.7972	3487	1711	1.7694	4767	2259	2.6202	4197	2277							1.3389	8010	2762	1.4223	3764	1923	1.4833	1421	1033				1.2444	2477	1535	1.489	2225	1386	1.5622	2633
2.1766	3836	1154	2.4616	2989	1492	2.6917	4658	1026	2.7276	3869	1423	1.7244	3143	1504	2.4587	2429	1507	1.8721	3596	1587	2.2494	1387	973	1.8852	2309	1239	1.926	2205	1743	1.3698	4003	1351	1.8894	2546	941	1.7076	1300	809	1.9861	1851	867	1.0637	1092	767	1.5354	1550	935	1.5238	1398
1.9789	6768	2335	1.9494	3166	2254	1.6585	5140	2317	1.6916	3429	2586	1.3603	3705	2282	1.6968	1883	1981	1.3753	4530	2821	1.6893	1750	1810	1.7912	3494	2001	1.6639	3961	3755	1.7089	8171	2180	2.3068	5290	1464	2.577	4022	1370	2.4213	5294	1834	1.8096	3961	1659	1.754	2824	1464	2.4781	4430
1.5084	1274	609	1.5826	549	504	1.6259	1041	480	1.6176	587	466	1.7127	1621	782	1.914	1032	934	1.6422	1594	825				1.7142	831	502	1.7415	1033	928	1.8693	3217	768	1.9712	1721	601	2.1097	1376	648	2.3109	2051	767	1.6907	1317	599	2.1008	1987	810	1.9696	1323
			2.8604	1178	446				1.1391	528	584	2.4834	1740	492	2.0839	936	753	2.5983	1833	489	2.4557	745	453				1.6786	828	777	1.0145	1172	506	1.8737	1298	485							1.7874	1105	470	2.1322	1068	426
2.5872	4772	1080	2.3978	1311	684	1.928	2658	994	1.7119	2196	1633	2.4942	5252	1474	2.4331	2174	1373	0.9688	1976	1631				1.3659	1784	1372	1.0317	1662	2442	1.3974	5406	1790	2.166	4608	1406	2.1214	3087	1442	2.1278	3222	1368	0.5625	1714	1704	1.1024	1945	1584	1.6421	1996
2.2557	9060	2580	2.0979	3539	2273	1.7559	2810	1184	2.1905	3296	1759	2.7122	9345	2255	2.854	6807	3211				2.5747	3756	2103	2.2355	4747	1998	1.8872	5304	4307	1.3798	9682	3245	2.6906	14983	3178	2.5576	7082	2445	2.2712	7617	2928	1.762	7085	3067	1.684	5467	2975	1.5563	3816
1.8158	3927	1517	1.0316	687	924	2.0065	2640	935	1.6093	1806	1442	1.5065	2891	1609	0.977	969	1679	2.2766	4643	1548	1.8321	1899	1779	1.5276	1600	1100	1.1908	1456	1916	1.5576	4394	1302	2.9227	5615	1014	3.0358	3474	861	3.07	3548	784	1.6578	2033	946	2.8893	4199	991	2.5328	2435
2.32	5713	1556	1.6317	1322	1173	2.1966	3292	1022	1.5779	2223	1814	2.6318	4190	1069	1.8967	2416	2213	2.2231	4289	1484	1.7246	1289	1301	2.1607	2504	1110	1.4099	2345	2651	2.438	9263	1491	1.9515	4028	1426	1.9811	1754	903	1.6014	1233	754	1.7817	2665	1138	2.0656	2880	1203	1.677	1582
1.4616	20195	9972	1.1715	10944	13359	1.876	24841	9631	1.6356	16064	12594	2.1811	27914	9733				2.166	23162	8338	2.0411	11221	9094	1.7533	18942	11137	1.0667	10211	14644	1.5977	35366	10192	2.561	32892	7632	2.9037	22614	6142	2.7117	26336	7460	1.8273	17192	7113	2.1177	22227	8955	2.5084	22341
1.5429	1112	519							1.6859	663	502	1.9818	1199	480	2.092	565	452
1.7629	1118	448	1.9354	626	450							1.4673	960	549	1.9845	543	468	1.6631	1037	529				2.021	946	462	2.022	745	551																1.7407	776	406	1.8818	733
2.5319	34883	8203	2.3536	10400	5595	2.8282	47470	9512	2.6743	34302	13091	2.0337	24763	9563	2.2729	9310	6570	2.1062	31272	11734	2.4289	16996	10528	2.1406	23843	10718	2.0789	22684	16129	1.9833	47974	10583	1.1317	14269	8917	1.322	9308	7567	1.3757	12766	9129	1.7769	19615	8404	1.7573	18387	9510	2.1835	21488
2.5458	3130	729	2.3333	1338	730	2.6796	4169	926	2.564	2226	917	1.8894	2036	869				1.5266	1910	1071	1.9079	1062	944	1.2187	1092	930	1.1245	953	1313	2.302	6864	1214	1.8465	2151	819	2.0475	1082	532	1.702	1173	669	1.441	1165	630	1.7694	1277	655	1.5656	825
												0.4855	479	541																-0.0092	720	632	2.7277	2322	480	2.5839	1354	459	2.2378	1337	526	1.185	717	463	2.2972	1383	492	1.7547	729
2.065	5086	1653	1.9218	1921	1394	0.5638	1746	1681	0.3908	796	1479	2.3149	4525	1438	2.474	2652	1628	2.0449	4996	1956	2.4115	4045	2536	2.4187	4289	1590	2.1929	3312	2176	2.2124	8863	1668	1.86	4377	1651	2.3048	1636	673	1.6966	2049	1173	1.8144	3119	1302	1.6474	2338	1305	2.3306	3412
1.8371	35960	13688	1.3768	10821	11457	2.1669	35365	11207	1.4714	19868	17455	1.6685	25530	12700	1.3131	11005	15106	1.7927	25051	11681	1.512	10372	12130	2.1	23489	10860	1.41	19232	21740	1.6565	49553	13710	1.8297	30128	11606	1.9891	17833	9130	2.0441	24616	11076	1.8872	24233	9618	2.0414	22748	9663	1.8957	16743
												1.6152	897	463				1.9443	1284	539							1.7045	664	612	1.4292	1871	606	2.1171	1847	583	2.3068	1149	472	2.2974	1261	476	1.7427	1224	537	2.2997	1422	505	2.0309	1174
2.0027	4370	1483	1.7548	2596	2115	2.5292	7269	1792	2.0798	4486	2585	2.0522	5138	1959	1.8572	3345	3149	1.5738	3630	1970	1.3942	1561	1981	1.5803	2453	1626	1.2567	2065	2596	1.7619	8185	2105	1.9721	4444	1551	1.7315	2186	1338	1.7565	2520	1384	1.3726	2305	1307				1.9	2274
1.7512	1406	568				0.5233	608	602							2.0158	696	587							1.4321	987	725				2.2651	5737	1041	2.0689	2246	733	1.7847	990	584	1.9299	1462	712	1.0938	990	681	1.638	1294	727	1.9535	1097
2.0958	4281	1362	1.2852	827	933	1.9553	2458	902	1.4251	2768	2511	2.0979	8008	2958	1.3929	1948	2530				1.4416	2566	3151	2.4404	5652	2064	1.5916	3329	3318	2.2149	9549	1794	2.3158	8003	2201				2.2041	3829	1542	1.5983	3910	1896	2.2293	4422	1649	2.2661	3510
2.3152	13134	3589	2.2353	2978	1739	1.6443	8191	3729	1.7626	4790	3439	2.1889	10738	3724	2.6402	3694	2021	0.6523	4909	5046	0.9502	1615	2788	1.8186	6725	3779	1.8802	8707	7105	1.2887	10941	3906	1.1709	5765	3506	1.0113	2410	2430	1.4034	4040	2834	1.0397	3824	2731	1.1526	4619	3633	1.0341	3468
1.7162	1150	476	1.6808	660	566	1.897	1285	491	1.4814	980	855	2.006	1580	622	2.2807	681	478	2.0658	1700	656	2.034	663	540	1.2804	674	550	1.1299	746	1024	1.4382	1979	637	1.9992	1381	473				1.9452	1075	518	2.0525	1407	498	2.0481	1289	545	2.205	1204
1.9816	48473	16692	1.7917	22280	17694	2.0662	39604	13458	1.5788	23476	19145	1.9709	36023	14531	1.8852	16481	15217	1.7307	37576	18290	1.6715	23568	24678	2.2899	41462	16806	1.6592	20105	19121	1.2149	40930	15380	2.0498	47042	15557	2.4381	22191	8323	1.9204	17929	8789	1.7905	21926	9306	1.9237	24979	11512	1.6009	17322
1.6701	1769	756	1.9088	1352	990	2.6204	3863	894	2.6969	3077	1156	2.2592	2637	871	2.4046	1717	1106	0.9229	1325	1129	1.2765	666	917	0.8683	851	924	0.9879	962	1457	2.0387	4654	988	1.6093	1807	811	2.0282	1166	581	1.7237	954	536	1.3093	1168	692	1.3769	1062	715	1.6032	1114
1.9435	1598	565				1.7222	1041	449	1.7293	999	734	2.0905	1379	512				2.2995	2255	740				2.2456	1603	670	1.612	984	967	1.5801	2019	589	2.0876	1760	567	2.0362	894	443	1.9917	868	405	1.832	1113	459	2.1202	1089	438	1.4194	573
																		1.8043	1135	525	1.9654	713	609	2.2363	1210	509	1.9229	794	629				1.8384	1345	515										1.611	711	407	1.2933	493
1.8653	4147	1548	1.2515	1718	1984	2.3661	5894	1627	2.0434	3645	2154	1.8876	3709	1585	1.8701	2089	1949	1.6059	2945	1563	1.2772	1273	1752	1.0987	2068	1914	0.7872	1681	2926	2.1746	10714	2070	1.806	4474	1752	1.7212	1919	1183	1.7131	2228	1261	1.8101	3222	1349	2.2664	4397	1598	2.3954	3640
1.8514	2112	796				1.7724	1642	684	1.5903	686	555	1.4542	1310	756				1.7791	1844	868				1.4025	1103	827	1.1768	943	1253	1.8173	3083	763	1.5476	2216	1038	2.189	1207	538	2.3477	1964	716	1.7169	1377	615	2.0628	1565	655	2.0785	1242
0.3143	512	560				1.4648	1222	630	1.2098	828	872													0.8582	567	620	0.684	553	1034	3.6037	10983	788	1.9856	1799	622	3.4278	2605	492	3.5605	3764	592	3.4255	4164	569	1.7533	1180	612	1.0491	643
1.5174	6757	3210	1.2913	3079	3459	1.6731	4856	2167	1.9476	5336	3370	1.4345	7338	4293	1.2831	3843	5386	2.0106	10546	4228	1.7071	2176	2223	1.9713	4904	2479	1.5254	2575	2687	1.2496	12060	4424	2.4812	11899	2918	2.7882	9472	2787	3.2508	17164	3346	2.3837	10457	2942	2.4581	10829	3446	2.6793	10186
			1.3194	2173	2394	1.5051	3341	1675	1.7187	3067	2270	1.7566	4729	2213	1.8217	2702	2607	1.347	3324	2111	1.7627	1469	1444	1.3272	2471	1952	1.2814	1650	2039	1.8837	7920	1872	2.2004	5310	1582	2.0238	2549	1274	2.1223	3259	1389	1.7844	3761	1603	1.9722	2769	1234	2.078	3003
2.1662	37829	11462	1.6694	8731	7547	2.4271	45485	12036	1.907	18035	11715	2.6346	49073	12496	2.2846	26644	18651	2.4873	47326	13635	2.242	16792	11840	2.1127	24915	11419	1.5745	21038	21218	1.4982	45020	13900	2.4815	44047	10800	2.7089	32846	10211	2.4811	30356	10089	1.6834	27728	12675	1.8227	22464	11104	1.6559	19070
1.6097	1122	500							1.7174	1061	786	1.7681	1245	578	1.5367	843	991	1.6394	1024	531				1.5003	745	522	0.8982	425	685	1.6658	2430	668	2.0229	1944	655	2.2683	1197	505	2.2339	1194	471	1.8336	1408	580
1.627	1483	653	1.424	769	788	2.3524	2128	593	2.5587	2005	829	1.3827	1184	718				2.1473	2287	834	2.2743	1008	695	1.8809	1466	789	1.913	1117	891	1.1986	2342	890	2.1845	2201	663	2.2747	1507	633	2.5653	2220	696	1.5602	1183	589	2.2483	1633	601	1.4915	927
1.8845	1314	484	1.7804	506	405	1.7032	1350	590	1.4035	632	582	1.9881	1277	509	2.102	579	460	1.6406	1324	686	2.0234	1025	841	1.9244	1036	541	1.6041	672	664	1.3185	1547	541	2.0115	2017	685
1.6	1032	463	1.4416	490	496				2.0566	847	496							1.5232	886	498							2.6216	965	471
1.214	742	435										0.2816	472	614																1.3491	1399	479	0.2345	421	490				2.2919	1301	493	4.8256	11588	600	3.7054	4036	541
1.8908	6727	2467	1.7335	2391	1977	1.5035	1293	649	1.7137	4232	3143	2.3178	7460	2366	1.9399	3718	3305	2.3637	6875	2158	2.1614	3251	2424	1.825	3280	1835	1.4991	3303	3510	2.0557	13413	2814	2.2626	7776	2219	2.3002	3739	1543				1.7662	4453	1922	1.9244	2212	1019	2.0189	3173
2.0296	12879	4290	2.4485	7137	3595	2.4134	13447	3592	2.6426	12053	4702	2.1747	11995	4201	2.6145	5613	3126	1.0518	7018	5469	1.6515	4583	4866	1.5801	6913	4583	1.8723	5659	4643	1.8022	18253	4565	1.2626	6287	3588	0.9559	2470	2588	1.3152	4279	3191	0.8401	3909	3206	1.8587	6428	3099	1.2893	4010
1.8852	1445	532	1.6527	677	592				2.034	1002	596	1.8139	1612	725	1.7809	801	795	2.0074	1543	620	2.0263	574	470	1.8863	940	504	1.5142	658	692	1.1865	1503	576	2.1684	1694	516				2.3016	1254	472	1.6985	1081	489	2.4559	1412	450	1.4556	616
1.6935	11442	4811	1.4653	5216	5194				1.6714	5850	4474	2.205	14608	5010	1.8192	7918	7653	2.1792	16386	5845	1.9196	7309	6444	1.7134	10031	6063	1.1139	6390	8869	1.8342	27067	6621	2.1074	16799	5338	2.5091	13780	4920	2.2699	13276	5108	2.1589	16622	5465	1.831	5459	2683	1.7591	8465
1.7199	4384	1810	1.1566	1110	1369	1.7086	2129	927	1.5663	1815	1493	2.1231	4127	1498	1.5978	1388	1564							1.2513	1440	1199	0.8646	1382	2280	1.7511	6086	1577	2.3735	4617	1220	2.9391	4494	1191	2.9737	5567	1315	2.0765	3838	1336	2.2777	4010	1446	2.5011	3595
			2.0397	643	430																1.8298	486	456				1.6707	673	635
1.7739	1911	760	1.2976	498	557	2.2718	1768	521	1.9454	1181	747	2.1218	1935	703	1.6768	794	847	1.7481	1443	694	1.3872	556	709	1.6377	967	616	0.9706	760	1165	2.2262	3841	716	2.382	2718	714	2.6853	1519	480	2.6228	1902	573	2.2626	1840	563	1.9992	1150	503	2.0299	908
1.6582	1353	583	2.0837	1423	923	1.1609	905	576				0.4199	522	617				0.9269	1038	882	0.8376	562	1049	2.2879	1764	716	1.8298	1555	1314	0.8414	1629	793	1.6362	1521	670	2.6113	1392	463	3.191	2879	585	3.5217	4678	598	2.7209	2217	588
2.4218	27595	7004	2.0038	7143	4897	2.6162	32330	7504	2.4681	22373	9850	2.1927	23485	8123	2.1843	5669	4254	2.4308	35592	10664	2.4363	15849	9767	1.8377	16522	9162	1.5039	12640	13388	2.4567	55966	8892	1.4582	17273	8608	1.4016	6156	4736	1.3938	9325	6585	1.6282	13115	6229	1.7575	13006	6726	2.3779	19771
1.3287	1387	751	1.3787	575	608	1.6104	1562	728	1.5638	949	782	2.0431	1887	724	2.4128	840	538	1.5613	1635	895							1.0273	764	1126				1.6675	1552	669							1.6873	1020	465	2.1799	1503	580	2.6458	1654
1.9788	16940	5845	1.71	2757	2317	1.9051	16954	6442	1.5612	6687	5520	2.1397	16793	6026							2.1128	4222	3256	1.8415	9850	5448				1.5001	17587	5423
1.6428	3109	1354	1.6725	1062	916				1.1802	1107	1190	3.2478	4229	704	2.77	2260	1130	2.395	2813	864	1.7609	759	747	2.14	1859	836	1.4061	1341	1520	1.7031	3733	1000	1.8178	1537	597	1.7809	820	485	1.5867	798	493	1.2665	1070	653	1.6728	1136	623	1.4145	874
1.6238	5969	2634	1.1146	1924	2443	1.9775	7743	2798	1.7427	4032	2935	1.5028	4744	2647	1.0259	723	1211	1.5297	7208	4033	1.5399	3338	3829	1.5279	5147	3538	1.282	2928	3617	1.4402	10506	3377	2.3138	10181	2804	2.2275	3613	1568	2.3677	5485	1972	1.7994	4163	1756	2.0655	4072	1701	2.1816	4626
2.3821	3975	1037	1.7498	1584	1295	2.1559	2239	715	1.6908	2078	1568	2.4342	3787	1108	1.9195	1992	1796	2.0352	2976	1173	2.0438	1560	1262	2.6732	3736	1161	1.8374	1913	1608	2.2089	5417	1022	1.322	2054	1125	1.2995	1079	891	1.4315	1157	796	2.1636	3137	1028				2.3594	2113
1.8807	5410	1998	1.3971	2070	2161	1.7391	4124	1758	1.3489	2774	2653	1.4188	4320	2555	1.5369	3141	3692	1.5395	4045	2248	1.7108	1790	1824	2.0934	4153	1929	1.6724	2604	2454	2.1271	12225	2441	2.2537	6370	1829	2.3602	3928	1555	2.2481	4086	1596	1.7487	3669	1603				2.0291	2763
			2.9415	1126	403				2.5643	1027	423	1.7246	1137	544	2.3352	651	440	2.0618	1561	604				1.4426	639	466				1.3721	1561	526																1.77	686
1.4616	7428	3668	1.8266	3870	3000	1.5042	6006	3013	1.7203	5343	3950	1.213	8088	5517	2.3373	5183	3498	0.6659	4651	4736	1.2368	3017	4270	1.2703	4735	3891	1.4798	4933	5313	1.5916	17056	4936	2.202	15538	4624	2.779	8017	2374	2.8604	11545	2950	1.5085	6571	3391	1.812	4934	2457	1.9255	6865
									1.9084	527	342							2.2	1260	443	2.4774	763	457				1.9401	617	483				1.6563	1929	838	1.2647	1298	1098	1.7814	904	488	1.1978	664	425	1.4146	712	467	1.7622	872
1.2828	1603	896	1.2622	834	956	1.0755	1124	759	0.9337	959	1223	1.4589	1702	979	1.4974	1317	1591	2.3973	3610	1107	2.6455	3007	1603	1.6523	1968	1241	1.5478	1203	1236	4.1108	21532	1087	2.3738	3963	1047	1.6908	1223	770	2.204	1897	764	1.3468	1566	904	2.1974	2387	910	3.2833	3706
1.7101	1073	446										1.5596	906	486				2.105	1398	525	2.2768	770	530				1.5426	770	794
1.773	4380	1743	1.572	2220	2053	2.5249	3466	857	1.7111	3633	2703	1.9068	4802	2025	1.5716	2895	3322	1.7878	3954	1850	1.4922	1863	2209	1.6984	2975	1817	1.1487	2319	3142	1.7585	6862	1769	1.8499	4241	1611	2.1942	3240	1439	2.3658	3725	1341	1.5561	2778	1387				1.9407	2069
2.3388	47469	12761	2.9195	28087	10207	3.0745	50778	8578	3.2404	48415	12480	2.3943	43128	12972	2.8859	36738	16951	0.6074	20179	21397	0.2976	6505	17653	1.2275	22346	18916	0.6385	13856	26737	1.2492	46557	17083	1.5098	35548	17093	1.5972	27808	18681	1.9576	34834	16642	0.6422	18321	17235	1.8031	35217	17646	1.2808	19533
1.8576	49450	18557	2.2006	44973	26900	2.5382	50528	12379	2.3395	38764	18658	2.1357	54380	19567	2.3183	40374	27610	2.2095	53841	18806	2.7086	44297	22603	2.1482	46778	20917	1.7542	35029	31192	1.4838	54270	16924	1.6367	42400	18671	1.4663	22907	16850	1.5218	29114	18814	1.9361	45652	17516	1.9606	38655	17366	2.5752	46282
1.89	2014	739							2.6528	2308	894	2.7874	3340	765	2.05	1287	1060	2.5972	3225	861	1.8966	653	585	2.1812	1231	538	1.6107	855	841	4.0649	12031	627	0.6343	959	846	0.5351	596	836	-0.0315	387	734	1.8704	2052	824	2.4576	1976	629	3.1332	2386
1.4436	1240	620				1.1527	878	562	1.6003	763	613	2.1129	1841	673	1.5493	502	585	2.4455	2566	761	2.0832	827	651	1.6143	936	606	1.3195	727	875	0.5647	1126	664	2.9378	3240	579	2.8119	1990	576	2.387	1866	662	1.8884	1344	533	1.969	1059	473
																		2.3952	1804	554	1.9021	623	556	2.4115	1546	576	2.0274	1406	1036	1.4188	1830	597	1.8846	2160	801	1.6923	733	461	1.6528	993	586	1.8216	1524	633	2.1559	1728	678	1.9368	1371
																											1.9573	605	468				1.3265	826	451							2.51	2324	599				3.2025	2026
1.4528	7552	3752	0.7088	1397	2350	1.5369	5595	2744	1.3616	4097	3884	1.6493	8149	4108	1.0944	1989	3177	2.1296	11450	4227	1.6907	3519	3636	2.0404	7309	3522	1.3415	4607	5461	0.7514	8421	4363	2.4025	12302	3186	2.3665	7860	3098	2.578	12289	3819	2.2021	7290	2326	2.5701	9472	2789	2.0497	4655
1.9711	7181	2491	2.0678	3597	2359	2.4352	4975	1309	2.0395	4278	2535	1.8357	5221	2313	1.8982	3646	3336	1.9299	5545	2351	2.1585	2436	1820	2.1768	4074	1786	1.7922	3346	2902	1.2199	6420	2404	1.4866	5102	2493	1.8594	3658	2049	1.9858	4252	1992	1.4739	4149	2193	1.8652	4090	1963	1.2351	2239
1.749	15314	6196	1.703	9047	7640	2.0405	19077	6599	2.1294	14974	8337	1.4971	12560	7036	1.8768	5946	5522	1.7802	17198	8089	2.2337	7836	5557	1.8383	12747	7066	1.9154	10522	8379	1.9818	35580	7857	1.8504	15208	5775	1.9635	10479	5461	1.6886	9474	5454	1.7181	12018	5363	1.8568	12333	5954	1.5502	8164
2.1669	8027	2431	1.9501	3394	2415	1.6624	4204	1890	1.552	3859	3206	2.0521	6386	2435	1.817	2621	2537	2.554	9771	2688	2.4719	3541	2129	2.2042	4387	1887	1.9569	2524	1953	0.7018	4938	2648	2.6572	9983	2167	2.827	8658	2480	2.5759	7387	2299	2.1519	6983	2307	3.1941	13211	2524	1.5148	2758
1.7345	1889	772	1.0609	626	825	1.906	1459	554	1.2405	1001	1032	1.8001	1687	766	1.2929	1069	1488	1.4407	1277	760	1.1117	655	1011	2.6896	2402	738	1.6834	1684	1575	1.8868	3023	713	2.0991	2550	815	2.3421	1417	568	2.6462	1869	554	2.8613	3529	713	1.8753	833	397	0.8016	555
2.0566	26469	8653	1.2616	5103	5852	2.2127	25665	7879	2.1692	23445	12698	2.6726	38309	9501	2.0209	14549	12227	1.5369	16983	9455	1.0841	5130	8071	1.5245	13700	9439	0.6696	7858	14840	1.5191	37003	11261	2.0084	26991	9186	1.7887	12520	7365	1.6335	13047	7803	1.0939	12932	8895	2.3327	25012	8682	1.7021	13944
1.6657	11221	4810	1.5944	6428	5853	1.9231	13173	4943	1.805	7390	5152	1.9749	9889	3978	1.9895	3877	3330	3.1943	29843	5267	3.4113	16579	5198	2.7208	16719	5027	2.389	12548	7196	1.9733	23702	5265	1.2664	6272	3570	1.4219	3169	2404	1.3641	5231	3771	2.0393	7251	2590	2.1322	7672	3060	1.6507	4564
0.8463	8691	6574	0.5955	3299	6003				1.3395	8515	8197	1.8557	12003	5244	1.4923	6397	7755	2.0378	16796	6608	1.7872	5869	5672	1.7729	10753	6237	1.1432	7033	9565	1.8088	29287	7291	1.9661	16338	5726	2.3181	13828	5636	2.2755	9255	3547	2.3393	19767	5735	2.1033	11702	4762	2.6567	16461
1.6016	4963	2224	1.7182	2543	2125	2.0017	2482	882	1.9287	2352	1505	1.5641	4099	2192	1.694	3233	3408	1.5478	4470	2470	1.7139	1249	1270	1.7865	2588	1487	1.9056	2280	1828	2.435	12102	1952	1.9401	5246	1872	2.287	4094	1705	1.9497	3387	1627	1.4302	2799	1525	1.6502	3048	1698	1.8735	3211
			1.7323	458	379							1.6531	897	451	1.6993	597	627	2.2159	1550	539													2.0245	1239	417										1.7189	738	392	1.8015	665
									1.9111	721	467	1.5866	868	457				1.3656	847	531	1.506	539	633				2.9272	1689	667	1.8604	2323	558
1.794	29282	11484	1.6794	12927	11097	1.9771	28529	10312	1.6967	18925	14222	1.5661	19714	10528	1.6865	10783	11426	1.5514	27042	14905	1.8493	15203	14074	1.8231	22143	12404	1.4736	16422	17763	1.5881	37389	10847	2.0484	28411	9405	2.1149	13852	6500	2.2633	17833	6893	1.5649	12941	6422	2.1299	19424	7760	1.9955	12666
1.8337	6673	2546	1.8157	2608	2037	1.3731	2663	1463	1.4612	1605	1420				1.8438	3112	2957	1.7895	5127	2396	1.9574	3331	2861				1.4545	4038	4426	1.7974	13151	3300	1.9342	6980	2501	2.0739	4578	2210	2.2757	7891	3024	1.7324	6787	2999	2.3965	10732	3564	2.0396	5672
2.0562	3685	1205	2.3	1689	943	1.5283	2035	1004				1.7767	2546	1175	1.6963	1716	1806	1.8608	2282	1015	2.1003	1328	1033	1.9855	1868	935	2.0554	2095	1514	1.6173	4235	1204	1.724	2743	1137				2.1311	2016	854	1.3104	1772	1049	1.7004	1643	884	1.5595	1227
												1.5583	907	487	1.6983	647	680																1.6438	1084	475							1.668	935	432	1.8668	947	454	2.124	922
2.3553	44309	11776	1.9785	10321	7201	2.5081	46369	11600	2.1383	27571	15256	2.5173	46444	12828	2.2368	16306	11799	2.1543	40523	14706	1.996	14456	12088	1.7803	21518	12417	1.3164	17084	20606	1.8978	54383	12729	1.2786	17053	9625	1.7669	17701	10572	1.8314	20862	10878	1.5849	20171	9872	1.6364	21418	12046	2.3959	27914
															1.7467	491	499										1.905	672	539
1.8059	4188	1629	1.1564	955	1178	1.5889	2042	966	1.4665	2498	2202	2.0222	5230	2036	1.6781	2569	2738	1.5417	3352	1860	1.4332	1824	2253	2.0048	3025	1494	1.5231	2990	3125	1.7123	6308	1679	2.3273	6480	1768	2.6711	4431	1414	2.3184	3505	1304	1.7976	4056	1713	2.0151	3486	1508	1.308	1618
2.0545	3925	1285	0.916	595	867	2.2226	3916	1194	1.8867	1852	1220	2.3525	4641	1437	1.4213	1236	1574	0.8549	1592	1422				1.5507	2214	1498	0.6495	1270	2432	2.6064	13168	1886	2.1444	4194	1299	1.7482	2395	1449	1.8521	2325	1195	1.6515	3323	1553	1.885	3479	1647	2.9093	5306
1.7396	2313	942	1.7156	1357	1136	2.3116	2693	772	1.7679	2076	1485	1.5884	1839	967	1.4248	1287	1635	1.9896	2441	993	2.1142	1420	1094	2.1994	2433	1050	1.8026	1728	1488	1.6021	4121	1184	2.0864	3086	995	1.9832	1599	822	1.6835	1454	840	2.0173	2272	824	1.9222	906	418	1.6648	1287
1.7426	1095	445							1.3197	664	648	2.3001	1604	515	1.4915	634	769	1.9738	1189	489				1.5752	678	451	0.9673	522	802				2.4732	2494	615				2.4963	1417	466	1.7485	1277	558	1.9432	1115	507	1.5664	764
2.1729	2321	700	1.8759	1160	869	2.4422	2383	624	2.4547	1672	743	1.5166	1462	808	1.8422	799	760	0.8092	961	886	1.2261	573	817	1.7198	1145	689	1.5216	865	905	2.683	5787	786	1.4868	1095	535				1.8366	1074	558	1.5526	1019	510	1.738	889	466	2.0769	1077
2.192	1727	514	2.0541	947	627				1.6556	560	433	1.9269	1248	519	1.7232	787	813	1.9273	1382	587	1.7879	675	652	2.0129	1185	582	1.6964	971	900	1.9557	3073	691	1.9262	1879	677	1.9557	1063	557	2.1626	1467	608	1.7879	1557	662	1.7707	1286	659	1.4714	1013
1.5658	4040	1856	0.8945	549	812	2.021	5804	2035	1.4735	1882	1651	1.732	3836	1826	1.1808	1332	2004	1.4557	3788	2231	0.893	829	1489	2.042	3856	1856	1.3556	2738	3214	1.6789	7507	2045	1.3795	3403	1791	1.6005	1962	1315	1.8226	3090	1621	1.92	4263	1654	2.3663	5408	1834	2.1102	3614
2.0042	8631	2926	1.8999	3267	2407	1.6932	1268	558	1.8005	2887	2019	1.3104	3987	2542	1.3554	3733	4976	2.4209	9530	2875	2.4405	3525	2166	2.4579	7736	2791	2.4412	8161	4514	0.7151	6685	3552	2.544	11606	2725	2.2308	6935	3003	2.3541	8241	2991	1.9866	6840	2534	2.7635	14932	3845	1.1891	2792
1.8511	14306	5393	1.6893	3636	3100	1.8958	11948	4569	1.8047	7321	5105	2.2366	16070	5392	2.285	6739	4716	1.2229	8331	5766	1.3147	3136	4205	1.0944	5944	5518	1.0542	5885	8513	2.4093	40647	6674	1.6297	14075	6228	1.8236	8652	4968	2.6091	17561	5341	0.8369	6920	5688	1.282	8785	6317	1.7132	9776
1.8095	2348	911	1.4675	870	865	1.7401	1331	567	1.2235	786	820	1.7055	1584	768	1.3006	819	1134	2.4912	3275	941	2.0551	1586	1273	2.3704	2426	930	1.6105	2091	2057	1.7672	2841	728	1.8377	2164	829	1.7097	1038	645	1.8247	1237	648	2.192	2440	784	2.1986	1772	675	1.6042	1522
									2.0438	738	436																1.5953	516	513
																		1.518	796	449	2.121	596	457
2.8244	14885	2858	2.6488	5171	2267	3.2214	19865	3031	2.6582	9261	3574	2.9733	14482	2916	2.805	8063	3935	1.1213	3695	2744	1.0951	2038	3182	1.54	3961	2700	1.1772	3542	4705	1.9069	14351	3338	1.1052	3546	2257	0.4442	1314	1963	0.5232	1731	2235	0.7919	2448	2076	0.9754	2060	1832	1.6784	3121
1.857	30406	11415	1.319	12912	14230	1.4189	17013	9055	0.8636	11715	15684	2.5879	38040	10005	2.0215	22219	18665	2.333	30035	9630	2.242	14880	10492	1.6906	18352	11269	1.0067	14054	21010	1.3791	37835	12687	1.9109	29511	10746	2.0583	21399	10443	1.8685	21630	10992	1.965	31151	11715	1.9422	4655	2118	2.1375	25124
2.2242	1979	576	2.383	1235	651	1.0172	704	495	0.8294	709	972	2.6257	3064	785	2.6284	1706	941	1.4668	1723	1007	2.0536	977	785	1.9968	1933	960	2.2101	1297	842	1.4288	2352	762	1.6687	3088	1330	1.3075	850	698	1.5059	1105	722	1.1962	1556	997	1.6848	1686	917	1.2116	986
1.3535	2653	1412	1.0653	911	1197	2.6386	3597	822	2.3007	2336	1155	1.2217	2289	1552	1.0302	1000	1670	0.9248	1342	1142				0.9265	1213	1265	0.5516	1174	2406	3.8883	27690	1631	1.9051	3493	1277	2.4424	3161	1182	2.1844	3368	1375	2.7669	6147	1326	1.8677	3137	1503	2.4741	3413
2.3256	4928	1337	1.8081	1778	1396	2.7903	4127	849	1.446	1964	1756	1.9876	4078	1626	1.8505	2267	2144	2.1379	4367	1603	1.8028	1980	1893	1.9662	3631	1842	0.8164	3090	5271	1.7651	5561	1427	1.8812	3858	1434	2.2851	2434	1015	1.5971	2801	1718	1.9531	5591	2120	1.8543	3933	1902	1.2794	4576
1.9651	12253	4268	1.4923	4052	3960	1.7659	6854	2868	1.5755	4698	3840	1.7586	8585	4012	1.6702	4451	4770	1.8838	10805	4730	1.703	4655	4769	1.9149	8852	4653	1.3857	7299	8391	2.0191	24945	5368	2.1778	14314	4332	2.4232	11738	4448	2.2732	12869	4940	1.7598	10511	4557	1.8474	9650	4689	1.6349	7160
1.5963	65034	29252	2.094	64849	41763	1.5651	64773	31151	1.7509	64145	46426	1.895	62200	26445	2.876	57974	26934	1.5562	58570	32176	1.9734	55241	46923	1.807	52489	29734	1.7669	54307	47934	0.9721	55820	24819	1.3389	47927	25944	2.3393	48110	19323	1.9737	48586	22954	2.0246	39419	14224	2.1491	46252	18233	2.0277	47432
1.6772	1037	441	1.8829	613	457				1.8233	953	656	1.3957	807	485				1.5318	1235	690	1.9409	724	629	1.9051	1026	543	2.0589	860	620	0.9446	1068	484	1.8406	1538	588							1.765	1000	432	2.0959	1308	535	2.1199	1039
-0.9095	595	1520				0.4313	958	1011	0.3171	784	1533	-0.6614	539	1348				-0.4014	598	1276				1.6307	1556	996	1.3009	1638	1997	3.9063	24238	1410	3.9644	12209	1071	5.6412	26003	1059	5.355	19674	892	3.6315	8593	1018	2.3462	2975	1023	-0.1385	438
			1.846	523	400				1.6684	565	433				1.91	476	432	1.7499	889	427							1.9301	477	376	1.7915	1913	482													2.1492	1172	462
1.4923	1535	742	0.9674	549	772	1.0079	1074	760				1.6066	1689	877	1.1924	792	1182	1.8441	2409	1084				1.4448	1828	1331	0.9628	1094	1686	1.5961	5005	1444	2.3645	4216	1121	2.3121	2717	1112	2.3586	3054	1105	1.8958	2200	868	2.0657	2229	931	1.8885	1957
1.536	1032	484							1.1994	740	785	1.8239	1359	607	1.4402	728	915	2.0347	1362	537	1.7054	570	583										2.4722	2249	555	2.3643	1254	495	2.6107	1501	456	2.2068	1635	520				1.5431	623
1.1971	875	519							1.221	511	534	1.0854	624	465				1.8515	1519	680	2.0209	640	526	1.9766	1102	555	1.6496	892	854	2.6965	4043	544	2.7024	2871	604
1.6774	1484	631	1.6423	495	436				1.8007	911	637	2.2808	1973	642	2.1993	987	733										1.9306	934	736	1.6016	2272	653	2.2591	2129	609	2.6082	1554	518	2.6377	1801	537	1.7403	1470	646	1.9362	1392	636	1.6679	814
2.465	28435	7004	1.9666	14870	10461	2.2114	10954	3366	2.547	11837	4934	2.1587	13619	4823	2.1578	10854	8296	2.5012	25783	7357	2.1202	12054	9248	2.0955	10681	4954	1.7436	13075	11729	2.4681	50769	8003	1.1955	12710	7599	1.3592	6807	5393	1.2499	10570	8247	1.9568	19365	7324	1.8001	15256	7660	2.0765	14387
2.4322	11128	2804	1.9924	4913	3395	2.171	7826	2473	1.6791	4739	3605	2.5203	10249	2825	2.3597	3714	2468	2.594	13903	3720	2.3103	6205	4173	2.5454	7878	2675	1.7412	5558	4994	2.8868	25559	3014	1.2822	5762	3244	1.1733	2055	1852	1.0648	2364	2097	1.8808	5097	2032	1.9904	4620	2033	2.4133	5081
1.2241	1479	861	2.0751	823	537				1.7989	837	586	1.8976	1819	772	2.4527	1069	666	1.7704	1607	761				1.3375	960	753	2.0387	1216	889	1.0196	2171	934	2.2709	2002	568	2.0195	1534	769	1.9378	1660	804	1.9259	1721	665	2.3815	1791	601	1.5821	979
									1.6303	549	432				1.91	465	422										1.8945	552	446
1.5353	10281	4824	1.2802	3620	4098	1.4746	6259	3205	1.3076	5498	5411	2.2931	14977	4832	2.0657	10276	8372	2.2142	13448	4682	2.1285	6295	4802	1.4719	6317	4514	1.04	5006	7313	2.5737	24565	3599	1.6614	9818	4250	1.7199	4799	2961	1.7216	5778	3251	1.8911	9365	3707	2.2185	9204	3458	2.4121	7528
															1.7144	636	661				2.0527	658	529				1.6664	615	582
0.805	686	534				2.2695	1877	554	2.0698	1103	640	2.8056	2193	496	3.102	1440	572	0.0989	352	531							1.4277	506	565	2.7022	3962	531
									2.015	813	490	1.7196	931	447	1.5066	554	665	0.9127	557	478							1.6563	787	750													3.5659	3291	408				1.4492	548
2.7557	2771	558							3.2469	2724	699	2.5008	2366	661	2.6644	803	432																0.2665	477	543				0.7126	461	522	0.6925	601	546	1.0952	639	523	0.6156	331
2.1198	2055	643	2.251	1456	841	2.2154	2676	820	2.212	1628	856	1.6002	1787	932	1.7886	705	696	1.6251	1959	1026	1.9975	826	690	1.7819	1570	905	1.7728	1331	1170	1.1514	2045	803	1.8516	2467	936	1.7593	1036	622	1.9865	1576	738	1.4377	1738	942	1.773	1937	991	1.9854	1418
1.5614	1441	664	1.5528	700	656	1.8041	1492	608	1.8747	965	641	1.88	1229	528				1.5337	1328	741	1.8989	663	593	1.1929	752	652	1.1202	728	1006	2.1454	3657	721	1.7167	1553	647				1.8118	946	500	1.1443	688	457	1.7101	857	458	2.6672	1716
2.2427	9699	2787	2.1895	4884	2944	2.3146	6114	1749	2.4538	8130	3615	1.6183	5681	2926	2.0899	4179	3348	1.3416	3627	2312	1.6508	2362	2509	1.5424	3640	2477	1.6468	3978	3816	1.883	14589	3450	1.3683	4342	2303	1.2326	2421	2094	1.4541	3325	2252	1.0615	2907	2045	1.8442	4193	2042	1.4055	2883
2.0993	1380	438	1.6866	528	451				2.1755	955	515																1.2524	552	696																			1.511	536
2.7901	10650	2094	2.3373	3755	2043	2.1379	4401	1423	2.8638	6861	2296	3.0731	12528	2354	2.9689	5934	2585	1.8773	7068	3108	1.6634	2621	2760	1.4492	3714	2696	1.3887	2839	3257	3.6662	35369	2430	0.6893	3202	2719	0.6503	1637	2120	0.582	2028	2514	1.1648	3836	2512	1.4907	4468	2780	2.4122	5339
2.1012	2975	943	1.8672	1157	872	2.7314	2198	471							1.3252	1271	1730				0.4723	564	1356				1.0909	1153	1626				1.2529	1723	990	3.2673	3643	769				3.711	7983	895				1.4584	1108
1.9671	2803	975							1.7327	1764	1293	2.2071	3980	1363	1.41	1090	1399	1.5308	1912	1069				1.2529	1016	845	0.7981	848	1465	1.2988	2987	1059	3.0572	9021	1484	3.245	6731	1443	3.2184	7032	1402	1.5424	3335	1681	2.4573	4306	1371	1.7997	1746
1.128	871	542										1.4661	1092	625				0.9342	893	755				1.7218	1070	643	1.9848	954	724	-0.0112	868	763	2.6667	4192	904	2.7249	2420	744	2.4983	2107	692	1.7088	1839	826	1.6981	1247	672	0.8782	567
2.0462	10365	3413	1.4592	2748	2748	2.2144	7517	2305	2.1447	5255	2895	1.2766	4886	3189	1.0436	2788	4613	2.1098	10690	4001	1.9934	4197	3516	2.2475	9676	4039	1.7631	7242	6409	2.5697	32664	4799	1.7671	8700	3500	2.1909	7494	3336	1.9862	7349	3442	2.21	11745	3727	1.9092	6036	2810	2.0053	8260
												1.1965	658	454													1.8602	562	465				2.0104	1580	537							2.5294	2147	546	1.5238	842	512	0.7986	495
2.0835	5697	1828	1.3858	1189	1251	2.2844	6494	1897	1.8367	3000	2046	1.7642	4174	1943	1.2235	1876	2740	1.9638	5479	2269	1.8019	1890	1808	1.9732	3199	1615	1.764	2691	2380	1.3277	5010	1741	1.8138	4719	1838	2.0167	2851	1432	2.3637	4474	1613	1.3139	2562	1513	1.7765	3846	1963	1.4826	2266
1.4212	4153	2109	1.0379	1681	2251	1.0551	933	639	1.2194	2834	2965	2.3018	6043	1938	2.1086	3648	2885	1.9463	3855	1616	1.9817	2290	1934	1.1546	1678	1494	0.9068	1815	2908	1.9301	6820	1561	1.8747	4368	1631	1.751	2244	1355	1.864	2254	1149	1.9797	3562	1326				2.6627	3564
1.8491	5995	2263	1.8039	2701	2127	1.9041	5878	2235	1.8074	2855	1987	1.9709	5149	2077	2.0934	3272	2615	2.5084	7206	2046	2.6973	3010	1548	2.1685	3284	1448	1.8723	3498	2870	1.9847	8844	1949	1.4229	3362	1717	1.7552	2375	1430	1.499	2591	1701	2.2885	5394	1621	1.9846	4015	1774	1.8116	3027
									1.4455	540	483				2.2664	766	543	1.6905	969	485
1.5859	7748	3510	1.5809	3373	3100	1.7185	4410	1907	1.8846	5892	3887	1.2862	5270	3417	1.4922	2646	3208	1.2995	5127	3365	1.4067	1864	2345	1.5797	4070	2699	1.5522	3827	3920	0.5512	6678	3975	2.2038	7987	2374	2.4397	5632	2110	2.621	7804	2354	1.6446	5505	2585	2.0012	5426	2370	0.9331	2077
2.2449	2262	649	1.4336	503	512	1.9188	3353	1262	1.3381	1400	1349	1.5168	3451	1907				1.6209	3522	1850	1.5806	1389	1549	1.5606	3905	2624	0.8475	3019	5040	1.8719	5367	1279	2.0021	6430	2198	2.3264	1831	742	2.4251	2735	945	1.8632	3023	1220	2.3324	3756	1304	1.8829	3518
1.9619	10023	3499	1.5363	2441	2314	2.1012	9467	3140	1.6343	5174	4060	2.0353	8759	3379	1.81	4393	4273	2.1533	10871	3948	2.0306	3785	3090	1.8461	7023	3872	1.2345	4960	6332	2.0611	22894	4785	1.8329	8219	3159	2.0184	6456	3239	1.7908	5195	2786	1.5728	6510	3213	1.652	6492	3612	1.9091	6738
1.6141	1965	873	1.0699	917	1201				1.2908	1148	1143	1.7978	1471	669	1.1201	752	1180	1.1531	1210	879				2.2466	1652	690	1.1006	1462	2048	2.1534	4269	837	2.0061	2209	753	3.1111	3269	769	3.0342	2768	627	2.1178	2702	914	1.7897	1568	793	1.2113	1085
1.6078	38744	17288	1.0798	12632	16432	1.4844	24081	12248	1.1752	21692	23400	2.2256	49662	16790	1.9371	31181	27772	2.2068	46905	16414	2.0419	22637	18336	1.5981	23563	15427	0.9752	21040	32149	1.9331	50757	11593	1.8001	41006	16124	1.8442	17932	10151	1.6632	24921	14601	1.8989	32448	12775	2.3041	33955	12022	2.5659	33467
																																	1.974	1578	550							2.1496	2185	723	1.2664	919	668
1.895	45811	16752	1.5096	18378	17747	2.0187	38558	13541	1.5635	28109	23167	1.6769	31526	15591	1.6006	17377	19543	1.9592	39569	16440	1.8016	18587	17784	2.1562	32794	14583	1.5817	28488	28589	1.4277	53125	17224	1.7868	36506	14487	1.7099	20277	12598	1.6103	26319	15996	1.852	32120	13063	2.2208	33627	12614	2.5346	31846
2.1173	1726	541	2.2147	807	478				2.0023	796	484	1.7543	1263	592	1.8781	596	553	1.2755	965	644				1.2849	654	532	1.4167	663	746	2.5665	4401	648	1.5179	893	427	1.9641	860	448	2.3546	1345	488	1.026	724	522				2.01	1119
1.7611	3933	1578	2.0371	2448	1640	1.9528	4241	1559	2.7571	4457	1606	1.8902	3650	1557	2.4842	2615	1594	1.8153	4078	1872	2.4121	2427	1521	1.3749	2151	1644	1.6307	2070	2008	1.5517	6591	1961	1.8702	4117	1542	1.9258	1746	934	1.9606	3056	1457	1.3576	2145	1229	1.4943	1732	1075	1.4488	1960
1.5106	35106	16756	1.2981	15669	17520	1.7112	27672	12027	1.7134	22697	16861	1.394	33917	20408	1.3583	19378	25779	1.4998	36769	21004	1.2996	8997	12191	2.1255	26213	11907	1.7619	23686	20980	1.6919	55166	14893	2.1634	45668	13959	2.6375	35777	11686	2.5372	39296	12562	2.0417	36374	12971	1.9493	34372	15563	1.2769	18226
2.2278	55641	16155	1.7992	23029	18194	2.0355	8340	2895	1.69	37300	28162	2.54	58296	15850	1.9807	37996	32835	2.2698	42023	14077	1.866	21419	19600	2.1609	29634	13135	1.3481	23676	27936	1.9916	55227	12113	1.6704	31989	13761	1.7429	19231	11678	1.4551	16055	10866	2.04	34711	12392	1.573	2183	1283	2.0892	20814
2.1356	1538	476							1.8029	868	606	1.5599	1018	546				2.0242	1682	668				1.7266	1117	669	1.759	1111	986	1.5742	2103	616	2.5691	2505	578	2.0517	973	477	2.3655	1744	628	1.2615	952	583	1.9147	1283	595	2.1	1249
1.9944	1711	584							2.0215	1290	774	1.6255	1202	616	1.5461	810	946	1.6342	1322	688	1.1601	540	806	1.7391	928	551	1.2884	879	1081	1.3558	2101	716	2.6575	3267	709	2.543	1514	528	2.5829	1708	529	1.7547	1471	640				1.3898	585
1.8848	5575	2053	1.6223	3068	2740	2.4512	7367	1917	2.4219	6036	2744	1.8058	5019	2270	1.7706	2470	2469	1.8969	6397	2775	1.6463	1753	1868	1.5796	3334	2211	1.2505	2788	3520	2.0718	10488	2176	2.4084	7599	1960	2.4475	3929	1464	2.6074	5885	1792	1.2261	2790	1751	1.6707	3261	1791	1.818	3023
1.5148	32964	15688	1.9823	23687	16483	1.8554	33237	13071	1.9344	36849	23486	1.6675	35943	17892	2.1468	32640	25138	1.6494	36383	18736	2.2897	41138	28064	2.0568	33639	16026	1.7779	36438	31918	1.3166	39544	13847	1.7345	45329	18653	2.0443	34192	16849	1.774	33456	18153	1.432	40183	21866	1.8018	40652	20388	2.0758	38519
1.159	1215	740				1.3008	1288	744				1.3772	1416	862				1.5832	1788	964				1.1637	1076	952	0.6913	823	1531	1.4546	3026	963	1.9243	2442	881	2.0477	1432	704	2.5204	2118	685	2.0458	2053	730	2.2743	1945	703	2.2482	1697
1.8528	1551	584				1.9808	1703	614	1.6559	1040	804	1.4917	1453	817				1.7332	1848	898				1.9524	1685	863	1.2599	1140	1430	1.8649	3608	864	1.7291	1535	634	1.8592	1096	614	1.9711	1386	656	1.5706	1143	565	2.0774	1663	689	1.7738	987
1.7381	10952	4465	1.2587	2234	2567	2.4876	16009	4062	1.8594	5185	3481	1.6141	7618	3935	1.2096	2675	3945	1.9242	9153	3896	1.7343	3178	3186	2.0936	4554	2115	1.4104	4598	5196	3.4598	37541	2976	1.7559	5488	2225	1.812	2999	1736	2.0156	4419	2028	1.716	4361	1949	1.6249	3734	2117	2.8816	7269
1.5378	3764	1763	1.3157	1501	1658	1.651	3970	1799	1.3081	2158	2123	1.6883	3852	1890	1.7012	2128	2232	1.0845	2120	1615	1.1711	1016	1505	1.7578	3170	1858	1.4497	2497	2746	1.8811	9350	2214	1.9078	4497	1641	2.1031	2080	984	2.4658	4162	1398	1.7734	3730	1602	1.7623	3242	1671	1.5661	2544
1.5379	7761	3635	1.0701	2752	3604	1.5255	6356	3142	1.2089	3456	3642	1.8989	9042	3834	1.8158	4361	4225	1.9894	10220	4158	1.6721	4967	5199	1.283	3629	2956	0.6963	3263	6049	1.9744	13881	3081	2.0218	6575	2217	1.8944	3232	1767	1.9592	4633	2211	1.7597	4516	1958	1.9994	4141	1811	2.6324	5000
1.5881	1280	579	1.9944	684	472	1.8077	1198	487	1.9471	926	585	1.4118	1023	608	1.0598	1503	2459	2.1344	1685	620	2.7395	895	447	1.7807	787	454	1.9787	1009	769	1.2687	1558	564							1.8698	843	428	1.2707	705	429	1.8546	970	469	2.6846	1386
1.8004	14494	5659	1.125	3878	4889	1.9381	14137	5250	1.5087	8931	7646				1.2529	7575	10841	1.3247	9269	5978	1.0152	3543	5847	1.7835	7880	4537	0.9814	6727	10235				1.8945	16394	6038							1.9069	13534	5299	2.3458	16013	5508	1.6107	8610
1.6886	5148	2172	1.497	2165	2109	1.9738	6122	2218	1.6822	2860	2171	1.5651	3795	2028	1.4708	2143	2637	1.7205	4447	2180	1.7056	2207	2257	1.5561	2709	1826	1.3716	2468	2865	2.7805	13904	1765	1.5123	2375	1140	2.1926	2618	1164	1.8933	3183	1590	2.6176	5664	1355	2.1639	4080	1592	2.13	2979
1.3018	1646	908	1.0406	1132	1513	1.6154	2067	960	1.4827	1714	1494	1.4487	2182	1264	1.4554	1305	1623	0.9859	1579	1288				2.4844	3433	1216	2.0199	1959	1451	1.5629	3096	914	1.9179	2605	944	2.4355	1730	650	2.3325	1824	672	2.6167	3129	749	1.7217	1294	686	0.7306	681
1.7845	7379	2913	1.6569	4614	4023	2.0732	9563	3234	1.8575	4924	3310	1.4542	5143	2968	1.5635	1715	1979	1.4213	5529	3335	1.6317	2761	2972	1.6393	4861	3093	1.542	3517	3628	1.1432	8179	3230	1.8627	7259	2733	1.9965	3846	1959	2.5082	7076	2308	1.4575	4089	2186	1.7908	5232	2644	1.8377	4804
1.6431	7308	3182	1.2289	1739	2040	0.1828	1423	1784	0.3426	2220	4265	1.4929	5420	3045	1.6141	2917	3250	1.6496	7252	3734	1.2116	1606	2313	1.9891	4963	2478	1.7334	5747	5192	2.5235	19493	2957	2.5401	13886	3269	1.9677	5677	2950	2.2095	6984	2802	2.4851	12740	3341	2.2861	8954	3210	2.4488	7436
1.6171	7511	3330	1.9081	4817	3529	1.7883	8859	3650	2.1544	5868	3211	1.9553	7156	2918	2.5662	3584	2064	1.9674	9075	3749	2.5636	7318	4129	1.7511	6180	3639	1.9726	6188	4736	2.5287	24863	3758	1.1255	4130	2592	1.6367	2402	1570	1.5137	3053	1984	1.334	2859	1665	1.6094	3408	1953	1.8746	3468
2.2892	2807	781	1.7671	848	685	1.4694	1366	702	0.8167	624	863	1.6995	1787	870	1.2251	767	1119	2.0018	2075	837	1.8342	1115	1043	2.152	1379	615	1.5123	1188	1251	2.5659	5363	790	1.967	1676	587				2.1737	1257	517	1.6428	1257	591	1.8721	1455	695	2.1988	1557
1.6715	2888	1233	1.7354	1314	1085	0.9728	702	509	2.0758	2435	1407	1.7655	3466	1612	2.1113	2967	2342	2.1937	5318	1878	1.844	889	826	1.3311	1183	932	1.7721	1245	1095	1.4458	4966	1590	2.1551	4505	1385	2.4194	2803	1065	2.1796	2627	1076	1.6216	2362	1127	1.8355	3076	1507	1.664	1998
2.1522	52748	16139	0.5107	1851	3572	2.6626	54788	12314	1.1867	5200	5565	2.3818	45751	13881	0.6878	2600	5505	2.8879	54768	11953	1.4136	3780	4733	2.8888	39963	10695	0.7771	3699	6484	3.1854	51313	4920	1.3307	6203	3377	1.4884	3723	2697	2.2156	7081	2829	1.7731	8844	3799	1.3705	5103	3451	1.9688	6405
2.0903	3200	1022	1.6637	1574	1366	1.8132	2462	997	2.4663	3278	1445	1.9576	3257	1326	1.5509	1475	1717	1.6614	2892	1477				1.5967	2063	1352	1.0654	1307	1876	1.5067	4079	1252	2.0078	2890	984	2.1936	1589	706	2.6727	2663	775	1.559	1754	874	2.0886	2160	888	1.5093	1117
2.1132	11440	3596	1.3831	2789	2940	1.7767	8485	3524	0.9493	3089	3897	2.0449	8627	3306	1.4137	4115	5268	2.0444	10405	4075	1.6741	3624	3788	2.2731	8023	3290	1.5132	6393	6728	1.7485	15186	3942	1.9833	7528	2607	2.0738	5520	2665	1.9377	5281	2558	1.8624	7581	3061	1.832	6693	3287	1.7519	5350
			1.9776	583	407	2.0477	1258	433	1.754	666	481	1.754	1058	496	1.905	571	520	2.1702	1471	528				2.2419	1155	484	2.0855	1136	804	1.2274	1804	672	1.6963	1323	559	1.7145	922	571	1.5624	869	546	1.9564	1438	544	2.2985	1539	547	1.985	898
0.9978	8992	6124	0.4737	3557	7043	1.441	10217	5355	0.8864	6573	8662	1.0127	8202	6428	0.8895	5355	9859	1.6425	10714	5544	1.6447	5499	5866	2.0085	9425	4643	1.452	7400	8125	1.1439	21142	8345	2.359	22625	6039	3.149	22127	5070	3.335	27478	5053	2.292	18019	5402	1.9625	3633	1630	2.7703	16443
1.5666	53201	24426	1.6657	54173	46948	1.7117	52181	22671	1.5289	55020	46446	1.6932	50552	24719	1.7586	60118	60598	1.4605	49730	29192	1.9383	56735	49379	1.7844	51380	29565	1.7894	54301	47188	2.0522	54243	11408	1.2607	52589	30053	2.1063	53312	25166	1.5861	51884	32067	1.5159	52312	26857	1.9569	51122	23025	2.0586	53087
0.6417	717	625				2.7875	3338	688				2.6161	1768	456				3.5481	3338	461	3.2743	1839	634				2.3156	1107	668				3.0123	2846	483	1.3179	536	437	1.0351	762	690	0.708	761	684	0.7986	758	762	0.7214	641
			2.1309	685	430							1.8502	944	414	2.0949	729	582										2.0026	707	530				1.8266	1233	476										1.419	705	461	1.0888	377
1.6025	1726	773	2.2036	1481	884	1.8561	1707	671	2.5365	1791	752	1.5396	2026	1102	2.1564	1362	1042	1.4662	1977	1156				1.9268	1663	867	2.3018	1364	831	2.0466	4727	998	1.8503	1867	709	1.9877	1083	555	2.0783	1279	562	1.2294	963	603	1.5739	996	585	1.7338	903
1.7066	4380	1825	1.0499	814	1081	1.7756	4677	1944	1.5782	2476	2020	1.5334	3976	2172	1.1926	833	1243				1.8055	2272	2168				1.3852	2333	2683				2.2301	6164	1799	2.5388	3408	1192	2.049	4362	1956	1.8951	3073	1213	2.0314	3259	1394	1.7348	2034
2.2566	48891	13914	2.6801	19964	8565	2.4827	48311	12300	2.7921	40508	14247	2.2141	46005	15678	2.4242	19100	12137	2.0303	39198	15502	1.9801	17810	15058	1.7704	19770	11487	1.3117	19174	23203	2.0899	45016	9223	1.1886	16759	10068	1.0102	10742	10840	1.092	11706	10190	1.3688	17948	10204	1.7706	20167	10335	2.523	26255
1.3571	14506	7701	1.3424	9183	9957	1.7314	18893	8097	1.716	11077	8214	1.099	9466	6988	1.2752	5015	7067	0.9245	10200	8682	1.3637	8219	10653	1.6419	13258	8421	1.6335	11717	11344	1.7615	33807	8697	2.4803	28176	6914	3.9678	37584	4882	3.647	36576	5418	1.5396	9360	4727	1.8313	12199	5994	0.8255	5244
																		0.3167	377	489							1.0218	511	756	4.1971	10767	512	0.017	334	452							3.9461	4493	428				1.1515	526
																														0.698	1142	614							1.5687	665	416	3.3672	2987	425	2.3212	1329	465
1.7469	11873	4811	1.2241	3831	4509	1.2835	4870	2847	1.9503	8884	5600	2.2475	11829	3939	1.907	6448	5864	1.859	9667	4305	1.6052	3050	3344	1.7572	6402	3754	1.2602	3924	4921	2.0226	20451	4390	1.8602	12507	4717	2.1663	9543	4321	2.1899	10620	4319	1.8529	9605	3904	2.1136	9717	3926	1.8042	5656
1.966	4760	1657	1.8233	1641	1275	2.0213	3657	1282	2.0638	3254	1896	1.6538	2953	1484	1.7875	1165	1151	1.9164	4818	2062	2.03	2068	1689	2.408	4560	1703	2.1681	3471	2320	1.9317	6845	1565	1.6018	3254	1468	1.6669	1406	900	1.9192	2138	1049	1.1535	1656	1093	1.2882	1447	1036	1.4261	1464
									1.7562	502	362
2.1825	8475	2539	2.2387	2204	1284	2.0652	5108	1737	2.207	3512	1853	2.1799	7588	2648	2.2688	2809	1988	2.1781	6513	2325	2.1803	2363	1739	1.6284	3040	1949	1.5872	3750	3749	2.3453	17234	2958	1.0235	3373	2272	1.1199	2223	2079	1.0991	3282	2843	1.7586	6347	2754	1.9174	6550	3032	2.208	5693
1.3932	58434	30256	1.9223	54204	39321	1.4787	55874	28530	1.7414	56985	41519	1.9488	54204	22202	2.9283	54273	24317	1.6382	48426	25132	1.9182	51132	45125	1.6829	45986	28390	1.7958	43871	37955	1.017	51970	22399	1.7586	52698	21326	2.6578	48960	15769	2.2728	43626	16752	2.0474	49793	17686	1.9927	46418	20394	2.1595	48709
2.1732	1509	455	2.189	534	322							1.8321	1029	457	1.8669	585	547	1.264	776	522							1.3684	826	961	2.0741	2660	551										1.4753	962	508	1.4737	791	498	2.0114	1091
						1.3576	931	517	1.7229	603	445				2.2289	624	454																1.3803	1057	556	1.3001	590	487				1.5478	926	465	1.7934	1241	626	2.2231	1175
1.6533	3460	1496	1.2945	1232	1381	2.0572	2904	993	1.525	1967	1665	1.5195	2850	1572	1.481	1821	2225	1.8219	3204	1464	1.629	1402	1512	1.7816	2385	1375	1.4082	1927	2181	1.1757	4302	1661	2.4731	6127	1511	2.4443	2908	1086	2.3911	3313	1172	1.8155	3011	1256	2.1066	2761	1121	1.393	1297
																		0.4196	438	529							1.9045	668	536	3.2194	5019	470
2.2143	3559	1043	1.958	1341	949				1.7982	1776	1244	2.2297	2978	1004	1.951	1629	1437	1.9525	2875	1200	1.5923	866	958	1.9364	2097	1086	1.3802	1643	1896	2.3412	7535	1297	1.4204	1769	905	1.5617	1143	787	1.6352	1212	724	1.7862	2173	925	1.9495	1988	900	2.0392	1963
2.2409	3719	1070	1.7253	1223	1017	2.1082	2648	874	1.7144	1529	1135	1.9396	2877	1186	1.6668	1240	1332	2.1361	3461	1272	1.8622	1757	1612	2.3953	2747	1035	1.7132	2003	1835	1.7413	4385	1144	1.5691	2726	1258	1.4689	1080	793	1.4166	1266	880	1.8108	2392	1001	2.1364	2605	1036	2.2272	1947
												1.5178	833	460				1.4904	807	464							2.3027	928	565
2.1733	1645	496	2.091	626	404				1.8932	584	383	1.5663	839	448													1.6922	696	647	1.2698	1468	531							1.9337	840	408	1.2897	716	430	1.9835	977	432	1.809	787
																											2.2093	682	443
1.8356	24022	9153	1.2032	5779	6901	1.6788	19373	8611	1.3011	11072	10946	1.8434	19948	8790	1.6055	10685	11976	2.6524	33166	8522	2.405	12644	7963	1.8781	16952	9141	1.1719	9438	12583	1.6041	35150	10085	2.2437	28867	8346	2.1839	13954	6242	2.1272	18085	7682	1.9699	22434	8408	2.6418	30032	8414	2.389	19600
									2.3254	932	453	2.0928	1160	430				1.6225	1014	532							1.1802	519	688
																		1.8402	922	416				1.1929	534	463													2.6117	1390	422	1.4288	849	463
2.3036	2356	649	2.3939	1296	678	2.6183	3495	810	2.5883	1580	640	2.1994	2010	692	2.6075	788	441	1.3651	1459	915	1.732	975	979	1.3464	898	700	1.2368	812	1035	0.865	1587	760	1.7	1808	762	1.5892	641	433	1.7193	944	532	0.6082	597	575	1.2179	721	542	1.3199	769
2.3509	9978	2660	2.5773	6523	3005	2.8464	12751	2523	2.893	7666	2514	1.6881	4206	2064	2.6491	3978	2163	1.504	5318	3029	2.2129	4199	3021	1.7405	4211	2498	2.2012	2950	1927	1.5641	10886	3211	0.4571	2356	2350	0.5101	1065	1520	0.8489	1454	1498	0.9721	2377	1779	1.2622	2686	1958	0.729	1439
																		1.051	581	453							1.2316	899	1150				1.9847	1318	456	2.2681	974	411				2.5518	1873	469	1.7044	848	455	0.871	405
1.0356	1034	686	1.3516	594	640	1.1196	1023	670	1.4182	1074	979	2.0211	2169	845	2.4706	1175	723	1.7773	2177	1026	1.9972	1003	838	0.8636	1041	1134	1.2005	1042	1362	1.7842	3159	800	1.6252	1782	791	1.5147	1195	850	1.6086	1180	718	1.914	1789	697	2.1592	2299	900	2.6912	1972
1.1871	2297	1372	0.8242	510	792	1.5869	4072	1929	1.6664	2318	1779	1.0755	2856	2143				1.371	3026	1890	1.3413	1239	1631	1.6714	3410	2122	1.5396	2191	2264	1.0302	4313	1842	2.0628	3457	1133	2.1242	1806	842	2.1126	2200	944	2.3227	3404	999	2.5501	4036	1205	2.115	2700
																																																1.5774	856
1.6294	15244	6701	1.9889	12083	8370	1.7501	15381	6507	2.0672	13257	7706	1.2553	9126	6045	1.8047	6538	6383	1.4121	12969	7873	2.2099	8841	6374	1.8539	12713	6971	2.2751	13302	8255	1.9619	32618	7303	1.4935	11168	5431	1.7751	8283	4919	1.6897	10107	5814	1.342	9579	5548	1.3887	9045	6040	1.3893	7380
2.0048	2827	958	1.949	785	559	1.8062	2428	988	1.4405	1864	1673	1.8974	3435	1458	2.3158	1235	846	1.7254	3324	1624	1.2433	736	1037	1.8256	2838	1587	1.249	1808	2285	2.4042	9261	1526	1.2017	2518	1499	0.9954	1076	1097	1.7395	2602	1446	1.5795	3210	1577	1.985	3011	1330	2.203	3067
1.7714	6672	2658	1.6503	1854	1624	1.4684	5493	2825	1.5082	3523	3017	2.3313	9306	2924	2.4985	1869	1128	2.0243	8544	3393	2.3754	4698	3020	1.5445	4861	3303	1.3397	3645	4326	0.9015	9100	4249	2.1874	8745	2629	2.4638	4788	1764	2.5509	6922	2192	1.2045	2973	1894	1.5959	3385	1958	1.8745	3878
2.1066	6590	2081	1.7897	1890	1503	2.3056	5718	1646	1.7462	3721	2702	2.2666	5082	1670	1.8348	3055	2921	2.3085	5691	1856	2.1703	1981	1468	1.964	2423	1231	1.4281	2450	2735	1.5976	7193	2073	1.7516	4424	1799	1.6291	2123	1395				1.7503	3318	1448	2.1291	4168	1666	2.2008	3645
2.2718	6374	1795	1.9454	2111	1507	2.3538	4569	1272	1.9348	2362	1505	1.8691	3865	1673	1.8605	2008	1886	2.3127	6535	2125	2.2867	2696	1843	2.0552	4097	1954	1.704	3679	3392	1.4091	7347	2413	1.6264	3894	1727	1.5467	2432	1692	1.9412	3599	1739	1.4586	3012	1609	1.7143	3239	1726	1.4357	1996
1.6333	15098	6619	1.8359	9848	7585	1.5274	10351	5110	2.0242	11580	6935	1.6742	15732	7795	2.2846	11180	7826	1.6292	15278	7979	2.4079	7648	4807	1.2917	7565	6125	1.6098	7155	7042	1.9018	30032	7010	1.9965	15150	5199	2.2075	8476	3730	2.3609	13852	5004	1.2446	7929	4913	1.7268	9404	4968	1.9845	9946
1.4656	46188	22745	1.6699	38906	33618	1.5643	51239	24656	1.8728	45281	30119	1.5541	49046	26411	2.0269	25317	21188	1.2525	46825	31750	1.8197	47124	44528	1.684	46016	28387	1.6663	44424	42043	0.9824	52518	23185	1.7332	50142	20652	2.3067	38247	15713	1.9445	43372	20910	1.6871	41455	18902	2.0152	42519	18392	2.3837	43646
1.9951	17584	5999	1.6035	4853	4391	2.3977	21755	5875	1.8995	9345	6102	1.9893	15101	6014	1.7515	4481	4539	1.849	15347	6882	1.8138	6868	6516	1.7599	9317	5453	1.4505	8576	9426	2.1662	33135	6439	1.7859	10418	4137	2.312	8903	3644	2.0969	9120	3956	1.1604	4616	3032	1.5793	6320	3698	2.0448	6303
			1.9789	562	392				1.9382	667	424	2.0208	1142	445	2.0764	643	520	1.2039	780	547							0.7914	469	814																			1.4215	598
1.4941	12798	6179	0.9738	4525	6335	1.0717	7116	4818	1.134	6745	7487	1.4287	9687	5690	1.3338	6081	8228	2.4314	22876	6851	2.4045	12960	8165	2.072	10562	4979	1.7003	9100	8412	1.4548	22795	7253	2.1021	17954	5726	1.8021	8642	5037	1.9285	11779	5742	2.1145	16594	5626	2.1683	14020	5454	1.8708	9478
2.2001	2230	660	1.7465	886	726	2.5709	1954	468	2.2262	1867	972	2.1061	1846	678	1.9037	1368	1247	0.6816	1389	1399	1.8965	903	809	1.757	1209	709	1.2941	960	1176	3.0598	8059	843	1.3629	1420	756	1.6938	920	578	1.4376	943	646	1.7844	1701	725	1.9765	952	423	2.6096	1291
1.5054	4672	2238	1.0493	1266	1682	1.5098	3614	1806	0.8974	2547	3331	2.0861	7274	2709	1.6269	3183	3515	1.9985	5365	2169	1.6246	2459	2660	1.3102	2671	2135	0.6827	2582	4832	1.8306	8939	2192	1.97	6137	2145	1.6962	1969	1235	2.0395	4504	2033	1.8453	4393	1795	2.136	4326	1721	2.6486	5164
1.108	691	436										1.4905	741	417	1.6079	555	621	1.6687	984	500							0.9665	456	701	2.4343	2956	477							2.0013	1027	476	1.7826	1092	466	2.075	1147	476	0.766	362
1.6124	21819	9705	1.6144	10586	9506	1.979	30502	11011	2.1573	16431	8973	1.4884	14773	8326	1.9722	6487	5639	1.5759	17625	9551	2.2383	13789	9748	1.5935	13233	8692	1.645	13085	12568	1.4761	35346	11082	1.8024	20205	7932	1.9957	10278	5238	2.1223	12766	5441	1.5409	10478	5287	1.7558	11424	5915	1.7491	9628
1.7546	4992	2012	1.652	1463	1280	1.6001	3481	1634							1.7963	1774	1742	1.9139	4952	2123	1.8697	1947	1777							1.2516	7895	2892	1.882	5825	2164										1.9126	5103	2370	1.6007	3001
2.3819	3342	872	2.8823	2502	933	0.564	909	875	1.3199	868	847	1.9579	1990	810	2.9135	1796	813	1.2489	1527	1038	2.0996	1326	1032	1.2414	1163	975	2.1501	1581	1070	1.138	2715	1076	2.0997	2814	899				2.1835	1623	663	1.5228	1188	607	1.972	1418	632	1.6404	1129
1.3762	2802	1468	0.9892	901	1248	1.621	2397	1109	1.3282	1410	1368	2.1471	3762	1343	1.9476	1675	1481	1.6902	3260	1632	1.6063	1465	1605	1.0609	1463	1390	0.6779	1275	2394	1.8147	5457	1353	1.5615	2994	1389	1.7526	1890	1140	1.9858	2604	1220	2.0693	2947	1031	2.2268	2993	1118	2.6044	2707
2.1577	2733	833	1.8681	1025	772	1.0698	1329	901	1.1532	787	862	2.3704	2652	811	2.3876	1479	964	2.0045	1987	800	1.8191	951	899	1.8856	988	530	1.4299	1114	1242	1.3465	2382	817	1.4477	1012	508				1.0416	548	494	1.7317	1174	519	1.9384	1359	620	1.9793	1115
1.8076	28554	11093	1.3271	13063	14315	1.9438	25680	9499	1.6425	18303	14281	2.0724	26129	9824	1.4854	13892	16922	1.8598	22458	9996	1.5061	8548	10038	1.8822	17048	9167	1.0599	10582	15247	1.9291	49718	11387	1.9458	29973	10653	2.257	24120	10256	2.1399	25826	10874	1.7893	23351	9919	2.1556	29035	11395	2.0592	21712
1.8642	2444	913	1.149	1034	1282	1.9592	2421	886	1.2062	1344	1419	2.1765	3059	1070	1.5554	1446	1678	2.2255	3332	1151	1.7296	1378	1386	1.9512	1787	916	1.1671	1448	1937	2.2755	5279	951	1.9667	2121	743	2.038	1283	635	2.0104	1205	555	0.0278	343	494				2.3146	1584
1.4501	7522	3744	1.4674	4950	4922	1.9726	11550	4188	2.0766	7506	4335	2.0468	10993	4207	2.0796	5225	4216	2.0098	12749	5114	2.0978	4896	3815	1.7055	7771	4723	1.6232	6822	6652	2.1631	22892	4458	1.2995	5772	3211	1.5585	4552	3141	1.6278	7238	4346	1.6119	7559	3631	1.6602	7192	3979	2.2971	8407
1.9309	22219	7925	1.4125	6200	6404	2.2351	23197	7012	1.8361	12873	8783	1.844	18217	8024	1.6274	10621	11725	1.7148	16962	8348	1.5356	7268	8362	2.3537	19348	7503	1.6533	16047	15324	1.6169	31813	9047	1.88	21590	8032	2.3554	16116	6401	2.0245	8599	3922	1.9132	18555	7233	1.7478	17532	9128	0.912	7337
1.5373	1575	738	2.2441	1213	704				2.3767	1422	667	1.2547	1257	833	1.7251	1168	1205	1.7169	1984	975							1.8561	646	536	1.5655	2691	793	1.6512	1374	599	1.8137	953	551	1.9052	1203	596	1.5395	1087	549	1.62	1278	727	1.4277	876
1.4342	34116	17169	1.2332	12478	14594	1.623	36389	16812	1.4278	17594	15931	1.2932	21817	14077	1.4851	9991	12173	1.6656	30641	15603	1.9854	21708	18286	1.9543	25480	13033	1.5051	20648	21852	1.4706	50906	16021	2.2738	34885	9878	2.7753	18334	5443	2.5861	27618	8535				1.504	13369	8242	1.5666	11020
1.8881	3277	1204	1.367	1273	1357				1.9784	1396	863	1.1098	1762	1291	0.7858	922	1824				1.7011	1122	1151	2.1227	2518	1146	1.8982	1566	1262	2.2079	3194	603	1.6854	3744	1594	1.6936	2080	1307	2.3329	3812	1404	1.9501	4424	1681	2.0567	4021	1690	2.2715	3042
1.585	4167	1889	1.0436	1378	1838	1.8186	4541	1832	1.654	2952	2285	1.721	4449	2134	1.5248	1943	2303	2.2619	6303	2123	2.1076	3190	2469	1.7848	2943	1693	1.3074	2283	2771	2.0967	8739	1782	1.6168	2896	1293	1.9505	1934	1017	1.7521	2378	1310	1.6364	2524	1192	1.9882	3122	1376	1.9864	1998
2.2291	10766	3123	1.8036	2048	1613	2.1651	7945	2521	1.8845	5173	3413	1.9725	7237	2916	1.6388	2236	2449	1.8701	6657	2942	1.6195	2583	2804	1.7353	4945	2944	1.2929	3898	4779	2.9266	31389	3601	1.4121	6190	3185	1.5515	4139	2870	1.4321	4537	3120	1.8877	7934	3148	1.8033	7086	3550	2.3475	8323
1.2815	824	461										1.8812	1053	452													1.204	543	708	1.5404	2141	642	2.0848	1326	428				1.8087	859	455	1.8846	1348	536	1.7859	992	503	1.9024	902
1.9243	5392	1932	1.3829	2007	2116	1.4575	2615	1355	1.3405	2761	2656	2.2659	5496	1807	2.0731	2275	1844	1.9704	6387	2633	1.8638	3424	3138	1.9793	4836	2431	1.733	3559	3216	1.5298	7124	2152	2.0147	7475	2533	2.1195	3765	1761	1.5731	2944	1836	1.6556	4356	2030	1.9721	3092	1378	1.3133	2023
2.0297	5203	1733	2.2873	3020	1701	1.6768	3352	1492	1.9162	1853	1196	1.5769	2262	1199	2.1876	1345	1007	2.4334	5644	1688	3.038	3999	1624	2.2682	4552	1873	2.4672	3875	2105	0.7599	4209	2168	2.1071	4386	1394	1.6511	1213	785	1.5643	1930	1211	1.4549	1701	911	2.0812	2662	1100	1.4657	1516
1.2826	2923	1634	1.3935	1954	2045	1.6987	4512	1978	1.3929	2626	2436	1.6448	3777	1910	2.0569	2257	1850	1.69	4434	2220	1.7928	1955	1882	1.2422	2141	1794	1.1389	2126	2900	1.548	5545	1654	2.0657	4268	1396	2.0923	2461	1173	2.1025	3136	1355	1.5365	2697	1365	2.0016	3394	1482	2.3215	3936
1.6345	3623	1587	1.3469	1371	1482	2.2321	5028	1523	2.1046	3042	1723	1.922	3820	1594	1.7288	689	709	1.2865	2739	1814	1.5387	1290	1481	0.9039	1802	1909	0.6991	1296	2398	2.8286	16680	2048	1.6486	2885	1260	1.9818	2060	1060	1.8173	2224	1171	1.3159	1660	979	1.1192	1338	1077	2.4904	3619
1.7017	14057	5877	1.1558	2987	3686	1.589	11272	5332	1.4638	5716	5048	1.9427	14523	5974	1.5828	3326	3787	2.1299	19371	7150	1.947	8630	7466	2.0934	12860	5973	1.3214	8584	10318	1.8388	28515	6953	2.2499	18147	5224	2.5534	12520	4335	2.3785	15939	5688	1.7785	9197	3936	2.2757	12623	4558	2.3556	11100
2.2711	15812	4455	2.2126	8584	5092	1.4699	5454	2802	2.0464	6732	3970	1.6211	9503	4885	1.9237	7079	6364				1.1761	3522	5199							1.2513	15781	5782	2.1939	17686	5293	2.0604	7796	3799	2.268	11891	4581	0.9584	8330	6294	1.6136	9921	5669	1.0227	5779
1.8303	2301	880				1.3796	916	501	0.5624	765	1262	1.5588	2519	1352	0.5251	543	1287	2.534	4399	1227				1.7713	1841	1069	0.8731	1503	2465	1.3863	3138	1047	3.2834	7075	995	3.128	4611	1072	3.1958	4696	951	1.9607	2569	969	2.6121	3528	1009	2.5685	3518
1.8081	3386	1315	0.9911	634	877	2.3056	4853	1397	1.9555	2065	1297	2.2716	3753	1229				0.7742	1679	1586	0.4868	631	1502	1.1339	1746	1577	0.5076	1019	2153	1.6619	7285	2008	1.584	3028	1383	1.7387	1399	852	1.7065	2158	1227	1.134	1568	1049	1.978	2805	1245	1.812	2274
2.4563	5593	1386	2.2433	1214	705	2.9326	7189	1340	2.5602	3467	1432	2.2832	4331	1407	1.9788	1210	1047	1.4975	2938	1681	1.4068	1035	1302	1.946	2632	1354	1.6086	2069	2038	0.9111	2902	1346	0.9295	1135	816	0.9409	800	847	1.2631	1199	927	0.8764	944	755	1.4366	1613	1042	1.0855	1003
1.0154	2341	1575	1.2852	1998	2254	1.1739	2857	1802	1.4701	2527	2222	1.8541	4952	2166	2.36	3897	2589	1.9502	5791	2421	2.1511	3020	2268	1.5524	2702	1826	1.6605	2190	2081	1.4604	6802	2156	2.2906	5506	1541	2.4451	2639	985	2.2776	3133	1199	1.5556	1868	933	1.631	2595	1465	1.3069	1937
1.8052	25668	9989	1.5808	11874	10914	1.8191	14064	5672	1.4862	17012	14793	2.0742	23785	8931	1.8642	12707	11904	2.1945	24591	8679	2.1136	11144	8589	1.7756	13813	7997	1.4549	12456	13649	1.3278	26063	9056	2.3971	27289	7094	2.1955	12546	5567	1.7874	4526	2433	1.5011	13958	7240	1.9359	14039	6416	2.1264	14344
1.4477	13290	6626	0.9859	3400	4720	1.6148	9153	4253	1.6961	10625	7988	1.4555	10434	6016	1.2945	4323	6011	1.9395	15599	6570	1.643	4027	4301	1.5789	7557	5014	1.135	5973	8170	1.8454	21758	5281	1.8995	12269	4503	1.9396	6298	3337	1.9037	7850	3893	2.2052	12039	3833	2.1308	9508	3796	1.573	5021
															1.764	478	480				1.7293	498	501
2.1751	10371	3123	1.9244	2859	2071	2.0914	7768	2594	1.7668	6525	4671	1.909	7094	2987	1.7219	2858	2955	1.9062	7559	3258	1.888	2662	2399	2.0782	5671	2662	1.6832	5417	5067	1	9218	4020	1.5657	6399	2960	1.4359	3184	2392	1.7888	5143	2762	1.3431	5270	3050	1.6957	5730	3093	1.1888	3144
			1.837	31880	24535	1.7223	31542	13604	2.0164	28063	16898	1.8492	31965	14029							1.9824	22839	19279										1.5039	34917	16858							1.4824	33158	17423	1.6334	32078	18079	1.6672	27635
1.4736	3406	1668	1.0339	1234	1657	1.5514	2801	1360	0.9839	1459	1797	2.0808	4128	1543	1.7286	2503	2576	1.8906	3523	1535	1.6847	1595	1655	1.0245	976	951	0.8079	1348	2313	1.7237	5559	1468	1.881	2975	1106	1.7757	1560	926	1.7422	2250	1248	1.8104	3010	1260	2.0858	3190	1314	2.7282	4142
1.5243	3052	1443	1.2993	623	696	0.8309	1105	884	0.7837	800	1132	1.7354	2927	1390	1.6685	1042	1118	1.4455	2539	1506				1.1779	1485	1301	0.9024	1499	2409	1.7621	5837	1501	2.0408	4150	1381	2.178	3195	1435	2.2021	3365	1357	1.8978	4208	1658	2.1294	4374	1748	1.9337	2743
																		1.7034	891	442							1.7874	601	523
1.889	7819	2871	1.6925	3014	2564	2.5585	10622	2566	2.2911	6387	3179	2.1772	8100	2832	2.2459	4342	3122	1.8192	7202	3297	1.9072	4436	3945	2.2062	6698	2877	1.9527	5576	4327	1.857	12966	3122	0.83	2960	2280	0.478	884	1290	0.5543	1373	1735	0.9929	1979	1460	2.1376	4253	1690	2.2413	3252
															2.7043	986	516	1.9845	1166	476							1.5918	580	578
1.444	11135	5566	1.2824	4197	4744	1.3239	9195	5227	1.2706	5971	6029	2.1945	18622	6433	1.9326	10578	9451	2.1712	17994	6454	1.9353	9892	8627	1.361	7052	5442	0.9552	6335	9815	2.4099	27107	4449	1.5607	13348	6196	1.6493	7491	4854	1.66	10005	5875	1.6729	13493	6213	2.1676	13577	5284	2.4207	12948
1.7422	5776	2348	1.5147	1615	1554	1.8439	6362	2522	1.7444	3147	2288	1.4248	4073	2399	1.7127	1652	1719	1.7543	5415	2593	1.9516	3291	2838	1.8077	3755	2126	1.6265	3464	3370	1.7008	9433	2531	1.5764	4613	2118	2.149	4098	1878	1.8621	4022	2053	1.6107	3740	1798	2.0047	3975	1732	2.1404	3430
2.2893	48383	13461	1.7333	45871	37932	3.0146	48287	8503	1.6261	47617	37579	1.9524	46653	19061	2.0147	45718	38588	0.8547	44009	39314	1.778	43858	42658	1.1756	44164	38753	1.7056	44587	41063	1.7457	44569	11592	0.9707	46995	32835	1.3929	39318	30432	1.6246	36507	21969	0.8635	38795	31305	1.5654	42613	25177	1.5107	39818
1.2208	1832	1069	1.2802	1257	1423	1.0978	952	633	1.4868	1521	1322				2.3229	2403	1638	1.7149	3493	1719	1.8208	985	930	0.7426	953	1129	1.0522	827	1198	1.8881	4999	1178	1.644	2303	1009	1.4339	1203	905	1.6412	1454	865	1.8021	1988	837	2.013	2186	947	2.5897	2924
-0.5054	1051	2029				0.8193	2563	2067	0.6773	1114	1697	-0.3783	1247	2563				-0.3214	1447	2921				3.0914	11696	2720	2.5764	7158	3605	2.8922	19373	2276	2.8387	9691	1855	4.2659	15106	1596	3.817	15008	1976	3.9939	19305	1779	3.1006	8987	1832	-0.4558	900
1.5214	2571	1218	0.953	985	1399	1.0764	815	550	0.7342	1436	2103	2.3804	3879	1178	1.6567	2165	2342	2.1537	2892	1050	1.6779	1766	1841	1.4708	1692	1210	0.6746	1609	3028	1.8348	7006	1713	1.9783	5568	1935	1.6774	1956	1243				2.0017	5409	1983	1.9316	1429	655	2.6737	5125
																																																1.7034	705
1.2138	44804	26270	2.0327	39917	26823	1.6982	48702	21358	1.9955	44577	27232	1.4972	46005	25769	1.8714	50254	46846	1.1929	42858	30287	2.1588	37964	28358	2.0348	52091	25198	1.7241	51497	46822	1.1391	48225	19099	1.6136	48808	21839	2.0765	53673	25865	1.7042	51869	29539	1.5678	43964	21774	1.6913	48565	26294	1.9865	43740
																		0.8204	505	462													1.0277	606	407							2.8335	1772	365
1.9382	3187	1131	1.991	2491	1723	2.0189	3933	1381	1.7339	2156	1579	1.4977	2293	1284	1.7198	1269	1314	1.6717	2972	1507	2.0076	1443	1197	1.5994	1810	1184	1.5649	1824	1852	1.0415	2603	1103	2.3971	2762	718	2.2824	1460	610	1.969	1614	765	1.3039	1130	672	1.3816	1204	808	2.41	1999
2.1681	46160	13968	1.8226	23260	18080	2.265	18850	5581	1.6284	28316	22311	2.416	43420	12865	1.883	22868	21146	2.3814	39086	12119	2.29	19025	12976	2.1807	23941	10467	1.6968	24925	23096	1.7367	50643	13254	1.4302	24582	12491	1.7463	14937	9049	1.3503	2535	1845	1.7571	28002	12163	1.6207	6384	3630	2.1838	28395
0.3889	1035	1075	0.8799	929	1388				0.3205	711	1387	1.4012	3167	1896	1.7446	2083	2120	1.428	3456	2075				0.2233	523	888	1.0827	581	824	2.0752	9344	1934	2.5245	4954	1179	1.7531	1544	931	2.3298	3251	1200	1.8336	2481	1022	2.3251	3803	1327	2.0868	2845
1.7886	12437	4896	1.9299	8753	6316	1.7333	12161	5205	1.8541	9210	6206	1.4523	8476	4898	1.6855	5084	5391	2.3967	14809	4543	2.7216	9773	4942	2.1314	11523	5213	1.8731	8911	7307	2.2633	31682	5756	1.6338	10806	4768	1.5769	4854	3307	1.6365	6759	4034	1.4509	8284	4449	2.1634	13758	5370	2.5829	14521
1.3793	7370	3853	0.6052	2057	3718	1.401	3626	1954	1.2769	3582	3601	1.5251	6254	3436	0.7584	2839	5724	1.6533	7609	3908	1.1364	3180	4825	1.8495	7194	3957	1.114	4283	5944	1.4252	14249	4628	2.3965	14070	3659	2.5931	9942	3349	2.9808	13226	3109	2.0242	8436	3045	2.4308	11033	3578	2.192	6743
1.4005	1287	663							1.1558	664	726	2.3392	1648	515	2.034	915	762	2.2429	1380	471	2.003	715	595	1.3586	643	497	1.1867	560	739				1.8674	1359	510							1.9285	1120	432
0.55	1111	1032				0.2768	647	760				2.0987	2381	879	2.0756	1399	1132	1.5314	1843	1030				1.715	1431	864	1.272	1390	1729	3.1629	9878	962	1.3189	1310	719	1.7037	1117	697	1.5451	1126	716	1.6705	1793	827	1.2373	1049	778	1.0724	883
1.601	1461	655				1.4073	1273	683	2.0853	1094	628	1.9386	1743	719	2.831	1233	591	1.5171	1288	727				1.069	725	685	1.5616	623	634	1.9626	2842	636	1.2113	810	479	1.3016	570	470							1.4241	686	447	2.0882	1049
2.3549	1798	478	2.508	782	378				1.7709	912	651	1.8906	1428	609	1.9478	880	778	0.773	568	537				0.7362	416	495							1.8665	1241	466
1.7499	7533	3046																															1.234	6660	3877							0.9136	4425	3449	1.2979	4868	3462	1.1918	3782
2.9901	5071	868	2.4992	1353	658	-0.3263	12841	22911	-0.3563	6707	20915	-0.1478	11920	20882	-0.1333	3548	13272	0.0986	15159	22871	0.184	6883	20210	0.1406	9409	16918	2.675	2951	1388	-0.4411	17792	21069	3.3948	6022	784	3.3634	3423	676	3.4097	4576	799	2.8267	3566	738	3.6128	5639	806	3.4909	3681
1.6642	1072	460							1.7991	660	462	1.7988	1351	614	1.8783	581	539	1.9592	1165	484																									1.9567	959	432
									1.8398	601	409	1.8332	996	442				1.5123	867	491
1.7634	4366	1749	1.4207	998	1025	1.2521	3011	1799	0.838	1188	1619	1.5417	3014	1637	1.2952	1175	1633	1.8462	3670	1649	1.8199	1339	1265	2.1242	2459	1118	1.5705	2374	2401	1.8323	6030	1477	2.0815	3972	1285	2.0814	2305	1107	2.0628	2614	1161	2.1072	3988	1359	1.7595	2374	1226	1.7956	2170
1.7113	2923	1214	2.1256	1949	1228	1.7862	2632	1086	1.7212	1700	1256	1.81	2315	1044	2.5301	1470	868	2.0065	3952	1589	2.6613	2951	1556	2.2262	3562	1509	2.3899	3521	2018	0.7548	3136	1621	1.1975	2102	1255	0.9283	485	518	1.1777	1302	1068	1.5251	1876	957	1.6704	1926	1058	1.6233	1784
1.02	2262	1517	0.6537	773	1351	1.2584	2103	1251	1.1913	2246	2396	0.871	2799	2420	0.8085	1465	2853	1.7768	5114	2411	1.8567	3025	2786	2.1392	4556	2050	1.7967	3960	3424	2.49	12888	2001	2.9107	9440	1719	3.8532	8063	1134	3.7621	9849	1347	2.1527	3922	1295	1.9745	3032	1349	1.4312	1783
1.9645	40227	14018	1.1655	15381	18853	0.9492	5495	4050	1.736	12545	9174	1.7171	26907	12941	1.642	17268	18871				1.8201	18130	17126	1.8777	25562	13788	1.1962	18212	23876	1.4008	55110	18204	2.3967	46617	12122	3.0084	49595	12527	2.8317	52781	13758	1.887	33601	13338	2.2511	41653	15299	2.2949	27687
1.236	1034	597							1.1083	785	887	1.9646	1676	679	1.7378	1061	1085	1.895	1722	748	1.7697	689	674	0.9448	605	623	0.7415	487	875	1.1088	1810	732	2.5331	3517	832	2.5908	1559	526	2.5281	1806	581	1.8732	1557	624	2.3703	1789	605	2.253	1320
2.1954	3068	911	1.3973	593	619	2.003	1521	540	1.4496	916	817	2.3791	2928	890	2.0115	1395	1180	0.143	786	1150				1.1384	1225	1103	0.5765	901	1815	1.8835	6066	1434	1.1919	1620	971	1.3692	1168	919	1.2907	1089	826	1.2076	1529	972	1.3988	1407	933	1.5145	1206
2.0741	7499	2422	1.6759	2438	2098	1.6746	2490	1110	1.6676	2539	1947	2.1342	6713	2418	1.6675	3273	3514	1.9071	6691	2882	1.6043	2967	3255	1.7129	4305	2603	1.0324	2990	4391	1.186	7051	2703	2.6775	10816	2315	2.3067	5365	2204	2.2809	6838	2611	1.4171	4598	2528	2.2175	4918	1849	1.6766	4488
1.6581	2374	1023	1.3821	1002	1057	1.7706	1827	762	1.1456	1177	1296	1.8567	2153	940	1.389	1148	1495	2.4099	2783	846	2.0018	1376	1146	2.1159	1662	760	1.4724	1272	1377	1.0614	2498	1044	2.4419	3369	849	2.1201	1371	641	1.8637	1267	646	2.2302	2499	782	2.5081	2131	655	1.1924	807
															2.1618	614	468										1.2908	540	663
1.4675	1035	509							1.5038	617	530	1.1836	734	511				2.3662	2317	726	2.6771	1137	593	1.508	970	676	1.2273	749	961	1.6958	2808	756	2.0678	1537	502													2.0676	985
2.1323	2047	635	1.5959	542	493	2.531	2449	603	1.8766	1227	814	1.9235	1389	579	1.3117	821	1128	0.8796	812	713				1.3376	700	549	0.9592	666	1029	2.4891	5027	781	1.4871	1171	572				2.322	1315	488	1.918	1166	453	1.8735	1228	586	1.5693	700
																																				1.127	721	671	1.0477	889	798	3.6058	7322	883	2.6041	3272	941
1.9822	3152	1085	2.0455	1069	712	1.0947	1924	1282	1.2121	1010	1062	0.913	1473	1237																			2.411	3216	828							1.9706	1583	593	1.4887	1154	719	1.4333	933
1.9523	4843	1702	1.5525	2363	2215	1.5024	2823	1418	0.7517	1598	2312	1.7947	3302	1505	1.7164	2270	2356	1.6765	3144	1589	1.5294	1325	1531	1.7778	2325	1344	1.056	1839	2657	2.2822	9464	1697	1.876	3718	1387	1.9356	1884	1001	2.0966	2699	1171	1.3387	2093	1215	1.1387	1540	1223	1.8773	2260
1.555	12905	5973	1.3007	4512	5036	1.9084	3176	1204	1.8488	11158	7546	1.9905	15023	5978	1.5658	7674	8841	2.014	15416	6166	1.7456	5626	5596	1.7361	8936	5317	1.2617	6623	8297	1.8131	30815	7649	2.0723	18265	5947	2.0495	9314	4573	1.8949	2391	1193	1.8761	14181	5672	1.6719	6522	3579	1.8204	8101
2.1765	5262	1583	2.0387	1717	1149	2.2948	4886	1417	2.0438	3233	1910	1.7685	3219	1494	1.5796	1304	1488	1.796	3551	1652	1.8465	1711	1587	1.9601	3017	1537	1.7428	3132	2811	2.4491	13523	2160	1.257	2255	1292	1.4402	1777	1331	1.4594	2054	1386	1.3022	2249	1339	1.5768	2617	1534	1.5461	2106
																											1.2169	561	725													1.8318	948	391				1.8901	1110
									1.5196	552	469																						1.9199	1191	431
1.4344	934	470										1.9532	1102	450													1.0943	607	854	1.7918	2620	660	1.6986	1280	540	2.0411	1057	522	2.4919	2031	670	1.5911	1262	615	2.3585	1965	670	1.7338	882
2.2316	10108	2927	1.7543	2924	2383	3.1104	2925	482	1.6881	3434	2596	1.8188	7010	3142	1.3449	3855	5176	0.8821	4528	3969	0.5174	1674	3901	1.5983	5846	3827	0.9137	4158	6630	2.0136	17398	3758	1.9322	9677	3472	2.3643	7752	3060	2.3739	8911	3190	1.4771	6367	3358	1.8576	4935	2381	1.229	2757
1.2167	781	457										1.4298	782	459	1.5711	602	691				2.074	664	526	2.2712	1035	425	1.9636	1066	821	1.0327	1154	492	1.8956	1163	428							2.0254	1184	427
1.45	11278	5614	1.36	6252	6697	1.6601	10891	4904	1.7542	8054	5816	1.2157	7748	5275	1.5015	4575	5511	1.6004	11688	6227	1.9456	5915	5122	1.826	9999	5590	1.9499	6729	5232	1.3086	19286	6791	1.1122	7826	4957	1.6434	7559	4918	1.7783	9409	5090	2.4146	16029	4414	2.199	11680	4448	1.303	5298
1.3996	41021	21146	1.9613	37086	26185	1.3192	38864	22164	1.5658	41587	34222	1.4093	43497	25896	1.9172	36753	33188	1.364	40010	25112	1.9798	44229	37403	2.0655	40794	19318	1.798	41795	36104	1.3018	36081	12765	1.6745	47658	20444	1.9728	35657	18463	1.8942	38492	19215	1.4768	45504	24003	1.7432	46407	24238	2.2915	45906
1.8061	3803	1479	1.382	1401	1478	2.1575	4132	1318	1.9328	2318	1479	1.4931	2704	1519	1.4033	1420	1831	1.6416	2787	1443	1.5805	1683	1877	1.8645	2210	1203	1.3298	1728	2065	1.086	3568	1466	2.1154	3848	1216	2.1113	1673	787	2.0298	2073	942	1.3647	1768	1008	1.9157	2790	1293	1.3214	1197
2.4932	3138	758	3.0125	2119	722	3.0053	4305	763	3.2786	3139	788	2.3441	2482	773	3.0653	886	361	0.2936	761	1003	1.0738	597	946	0.9286	798	831	1.3299	872	1042	2.1355	4171	828	0.2058	614	729				0.3657	409	589	0.3833	398	448	0.8287	517	509	0.4935	360
1.6495	3760	1630	1.4896	719	704	2.2483	3145	942	1.97	2808	1746	1.4625	2304	1322	1.3716	745	982	1.4355	1927	1151				1.5791	1435	952	1.5769	1878	1891	2.0291	5648	1207	1.937	3336	1193	2.2413	2203	947	2.5018	2799	917	1.8412	2399	983	1.7911	2379	1202	1.8435	1680
1.1947	2496	1483	1.481	1535	1512	1.154	2355	1506	1.6156	1473	1171	1.9283	3283	1364	2.45	2935	1832	1.6242	3181	1667	2.4404	2301	1414	0.9232	1413	1477	1.3985	1599	1822	1.7031	4558	1221	1.2834	2062	1160	1.1672	1116	1010	1.3954	1558	1099	1.7022	2234	1008	1.9409	2523	1149	2.4808	3157
1.4882	3284	1592	1.2144	1071	1269	1.9716	1965	713	1.3483	2335	2234	1.8854	4362	1867	1.5079	1686	2022	1.3519	3389	2145	1.7297	875	880	1.302	2106	1693	0.9543	1492	2313	1.4225	6386	2078	2.22	7880	2316	2.4709	4026	1476	2.7569	5697	1564	1.6202	3884	1855	2.4418	3275	1054	1.6238	1540
1.7394	19415	7908	1.1586	7728	9518	1.8623	13682	5355	1.2544	9369	9567	2.5084	14357	3990	1.6698	6696	7178	1.7761	20683	9756	1.4342	10259	12663	1.46	13296	9580	0.6813	8359	15659	1.7942	33933	8534	2.1982	27501	8206	1.9972	10795	5496	1.8842	11208	5634	1.3613	10272	5870	1.48	8104	5080	2.364	12312
1.2806	2031	1137	1.0333	795	1068	1.5479	1730	842	1.1767	1159	1249	2.1581	3198	1133	1.965	1630	1424	1.8207	2051	938	1.8062	1017	970	1.0528	966	923	0.7469	862	1543	1.7822	3900	989	1.7273	2423	1002	1.549	1182	821	1.8764	1476	746	1.904	2159	847				2.5812	2008
2.0136	1342	452				2.2579	1667	496	2.0507	881	518	1.5684	889	474				1.5382	1156	643	1.3592	513	667	1.2879	728	591	0.8538	509	846	1.7445	2232	581	1.9416	1282	457				2.1989	1059	428
2.3107	3316	909	1.4709	494	490	2.4418	3524	923	1.9862	2194	1349	1.9022	2619	1108	1.3881	574	748	1.9403	3402	1432	1.2488	664	932	1.5935	1996	1311	1.0715	1414	2021	1.4546	2737	871	2.4902	4448	1084	2.4266	2489	941	2.8338	4230	1101	1.2631	1741	1065	2.1967	2779	1060	1.6341	1768
									1.5327	462	389													1.7175	730	440	1.8895	502	407
																		1.2058	771	540													0.9735	641	447							3.9811	4539	422				0.6924	352
1.8646	3805	1421	1.6826	1129	967	1.6693	2843	1272	1.379	994	931	1.8201	2932	1313	1.9403	1240	1102	1.7069	2910	1440	1.6263	1206	1303	2.0475	2632	1262	1.8051	2536	2180	0.9579	3610	1621	1.6678	2803	1208	1.9353	2162	1149	2.2995	3661	1380	1.5593	2772	1381	1.7823	2876	1462	1.483	1833
2.1206	13289	4156	1.9225	5916	4291	1.8537	7157	2818	2.0064	5050	3062	1.7969	10295	4685	1.8614	5165	4848	1.7248	8352	4082	1.8277	5252	4935	1.4822	6403	4543	1.3227	5804	6970	3.0622	52333	5465	1.04	6274	4178	1.2956	4970	4115	1.101	5634	4874	1.2481	6882	4254	1.8012	10193	5114	1.9818	8702
1.2965	50238	27816	1.6246	54587	48675	1.3948	56520	30589	1.5069	59365	50886	1.2047	60324	41386	1.8357	60420	57731	0.8294	50824	46206	1.7406	52096	51999	1.5226	51100	35255	1.6443	51744	49723	1.2925	52872	18826	1.6013	53210	24014	2.9128	50372	13595	2.0943	52411	22776	1.7537	48973	21322	1.8061	46206	23104	1.7293	53533
1.7785	1453	576				1.9499	1390	512	1.6772	1003	764	1.8946	1606	683	1.5234	826	980	1.8999	1557	674	1.6593	643	679	1.6776	794	492	1.2697	903	1125	2.1138	3826	771	1.7203	1646	684	1.9191	908	488	2.0594	1177	524	1.5993	1133	549	1.9293	1076	494	1.9131	907
2.0158	2355	792	1.0918	500	645	1.0929	670	447	0.7135	661	982	2.3506	2632	816	1.7245	1059	1093	2.3063	2529	826	1.7172	968	982	2.2543	1644	683	1.6754	1378	1296	2.8267	6133	754	1.3782	1420	748	1.458	834	617	1.6012	999	611	1.8379	1607	660	2.2477	1578	581	2.4203	1055
2.206	3966	1169	2.0858	2319	1502	1.4403	1825	957	1.3763	1510	1417	2.2339	3534	1188	2.4111	2843	1823	1.1298	1448	1069	1.3574	931	1212	1.8024	1721	978	1.7173	1885	1722	1.2234	3729	1393	1.5493	2099	982	1.2182	1005	878	1.5111	1407	916	1.3635	1742	994				1.5431	669
																											2.1458	660	448													2.2058	1260	401				0.7794	353
2.2015	1965	581	2.1118	775	493	2.4303	3068	810	2.1182	1285	721	1.6796	1337	660	1.7873	588	581	1.436	1298	775	1.867	748	684	1.8944	1311	699	1.5079	1120	1183	2.5765	6312	923	1.1711	1138	692	1.4397	674	505	1.3355	1073	789	1.1701	987	644	1.2923	1178	841	1.3583	873
1.7404	5265	2143	1.447	1657	1671	2.1064	6406	2117	1.9235	3365	2161	1.6771	4522	2236	1.7376	2025	2071	1.7421	4742	2290	1.8117	2770	2632	1.671	3115	1939	1.303	2631	3203	1.0238	6019	2582	2.3607	6073	1619	2.5745	3722	1270	2.2118	3982	1595	1.2022	2100	1340	1.6862	3230	1755	0.9304	1334
1.8615	5328	1994	1.8272	2434	1886	1.889	4219	1621	2.015	2721	1640	1.7065	3164	1533	1.7874	1589	1570	1.7065	3289	1628	1.9282	1546	1355	2.0072	3247	1601	1.8294	2016	1704	1.3774	4745	1593	1.96	3813	1342	2.2609	2061	874	2.1804	2516	1030	1.3263	1807	1058	1.5783	2355	1379	1.3285	1221
2.0221	4692	1571	1.8938	865	640	1.6684	3556	1592	1.6369	2409	1887	1.5632	4072	2179	1.4174	1423	1817	2.3568	5831	1839	2.4942	1907	1129	1.9143	2706	1423	1.7302	2220	2010	1.076	4585	1897	2.1202	5010	1578	1.7629	1962	1175	2.0532	3431	1534	1.6181	2463	1178	2.0179	3289	1420	1.3669	1782
1.6922	5805	2443	1.1318	1468	1842	1.7851	3967	1638	1.2319	3336	3460	2.0326	6717	2596	1.4253	3419	4342	1.5961	5208	2783	1.2203	1909	2733	1.6958	3661	2240	0.9918	2621	3959	2.4103	15718	2579	1.7128	6200	2590	1.6691	2832	1810	1.9362	3211	1557	1.7344	4621	2039	1.9131	4019	1866	1.5508	2817
1.0682	5788	3754	0.8951	1415	2092	1.4218	3754	1994	1.4001	3766	3476	1.5407	6916	3759	1.5962	2601	2934	1.7339	5874	2853	2.0814	2761	2176	1.4569	3817	2756	1.4441	4221	4660	1.1655	10423	4053	1.9401	7799	2783	2.1805	7175	3217	2.2769	8629	3304	1.7643	7987	3452	2.2217	9398	3523	2.0038	6307
1.8394	3476	1321	1.7146	875	733	2.2955	4019	1165	2.1303	2791	1553	1.7627	2764	1288	1.7543	820	829	1.7037	2718	1348				1.585	1898	1254	1.314	1801	2176	2.185	7398	1419	1.444	2124	1069	1.6688	1436	918	1.3377	1298	953	1.5718	1877	927	2.0128	2331	1010	2.5353	2332
1.1624	5484	3332	1.0679	2083	2732	0.8592	3383	2654	0.5402	2534	4245	1.1303	4639	3351	1.0122	2666	4508	1.4662	6020	3520	1.4855	2667	3177	1.5298	3384	2323	1.071	3660	5233	1.822	15428	3806	1.8401	7243	2770	1.9796	4294	2213	2.3293	5671	2094	2.6104	9063	2179	2.4386	7261	2342	1.8189	4164
1.865	2049	765	1.421	559	574																									1.587	2635	765							0.9111	454	448	3.5874	5027	614	2.4288	1435	466
1.4274	4175	2111	1.0023	1514	2078				2.078	2586	1492	1.6009	4838	2522	1.6089	2606	2914	1.8812	5019	2201	1.8462	2531	2348	1.516	3294	2283	1.4148	3214	3621	1.7528	12086	3128	1.8174	6669	2591	1.8666	4157	2317	2.0082	5695	2627	2.0202	7244	2622	2.1483	6769	2670	1.8764	3724
1.3096	2291	1257				1.1818	1948	1222	0.8058	930	1296	1.7593	3282	1533	1.444	706	885	1.9401	3468	1460	1.5726	1384	1552	1.6413	1791	1138	1.3998	1625	1850	2.2452	7963	1465	2.0384	2415	805	2.1292	1681	781	2.1643	2348	972	1.677	1751	804	1.5594	1431	849	2.0119	1628
1.7588	7388	2969	1.6883	2751	2347	1.2379	4566	2755	0.9847	2333	2872	1.4238	5348	3152	1.4269	2935	3723	1.4627	4900	2872	1.6637	2407	2534	1.8731	3018	1633	1.9367	3190	2503	1.2763	6537	2354	2.5284	7226	1715	1.975	2793	1444	2.2379	4919	1935	1.1979	2889	1849	2.3511	5722	1961	1.7636	3294
1.8109	4409	1709	1.9082	1316	964	2.1043	4339	1436	1.1914	2563	2734	1.3479	3271	2032	1.5954	1601	1807	1.5944	5843	3126	1.8848	3357	3032	1.7891	4235	2429	1.014	3695	5496	1.2692	5585	2021	1.8607	4501	1697	1.8518	1925	1084	1.8975	2586	1288	1.6183	3078	1472	1.8175	3320	1647	1.3794	2735
1.9887	5574	1910	2.1426	2494	1553	2.1637	5000	1588	2.0656	3026	1761	1.7561	2856	1337	1.8246	1213	1168	1.7076	4816	2382	2.0082	2476	2053	1.7969	3250	1854	1.5395	2789	2882	2.6495	13316	1851	1.3718	3880	2053	1.6118	1427	949	1.4556	2084	1410	1.2442	1707	1058	1.2636	1645	1198	2.0396	2416
1.9622	6008	2097	1.4282	1936	1978	1.7817	4035	1670	1.6493	2386	1853	1.6973	4036	1968	1.1969	1714	2550	1.4858	3859	2226	1.1441	1722	2599	1.898	4097	2179	1.2603	3354	4206	1.7628	10116	2600	1.686	5045	2147	1.8877	3257	1789	1.9724	3872	1831	2.086	5474	1893	1.7956	3389	1707	1.0847	2179
1.6499	5614	2433	1.7909	3335	2650	1.7831	1705	705	1.6228	4412	3490	1.6788	5070	2504	1.4273	2860	3627	1.631	4515	2355	1.6441	2664	2843	1.6658	3243	2026	1.3587	3350	3924	2.5891	18682	2708	1.5705	4531	2089	1.6915	2514	1582				1.8671	4634	1865	1.5157	2278	1393	2.3328	4301
1.6314	1155	507							0.9917	622	762	1.8915	1443	615	1.047	581	959	1.5763	1270	688				1.6686	911	568	1.2549	746	939	1.9858	2384	525	2.0776	1714	556				2.2674	1235	476	1.9411	1530	585	2.1385	1249	496	2.1813	1033
1.5192	4093	1942	1.7086	2683	2257	2.0216	5347	1874	2.0194	4024	2418	1.2695	2889	1895	1.595	1682	1899	2.2046	7855	2753	2.7871	5765	2786	2.401	6611	2481	2.4326	4378	2436	1.2827	6120	2194	1.817	7277	2828	1.2693	1652	1393	1.4071	2261	1582	1.6946	4762	2160	1.9538	4956	2237	1.9237	3884
1.2726	1478	832	1.5648	864	803				1.8421	1226	833	1.636	1881	957	2.0025	1270	1081	1.4857	1971	1137				0.7715	602	699	1.5868	690	690	1.5854	3234	940	1.8955	1815	668	1.7074	956	595	1.5677	901	564	1.8313	1430	590	2.2149	1516	571	2.2205	1320
1.5429	6676	3116	1.7696	3497	2820	1.3444	5790	3245	1.7399	4304	3139	1.2992	4812	3092	1.7297	1903	1957	1.6946	7786	3886	2.0874	3440	2700	2.1745	7142	3136	2.2066	6512	4238	1.7088	13878	3703	1.6452	6668	2919	1.6454	3240	2105	1.5397	4097	2615	1.5945	4634	2253	1.7177	4125	2193	1.1871	2865
1.654	1953	844	2.0992	1189	763	1.4283	1721	910	1.7106	1357	1010	1.4174	1505	891	1.9494	727	642	1.5587	2077	1139	2.3267	1328	883	2.027	2054	999	2.3956	2505	1430	2.0789	6326	1306	1.2801	1543	870	1.3006	789	651	1.1387	973	820	1.6681	2171	1003	1.0713	1096	912	1.5457	1235
2.2298	3325	964	2.2936	1653	927	2.3963	2179	589	2.3564	1400	666	2.1175	2146	782	2.1796	2642	1989	1.4375	2265	1351	1.4836	773	922	1.184	964	841	1.397	1472	1679	1.6806	3462	942	1.1958	1785	1067	1.2783	895	750	1.6324	1380	826	0.9596	1155	872	1.2591	1544	1128	1.7932	1857
1.4762	9707	4745	1.0529	3778	5007	1.4332	7340	3868	0.8181	4488	6201	2.404	13994	4181	1.8903	6154	5662	2.0342	10005	3946	1.7313	4135	4154	1.3118	4848	3871	0.7445	4120	7387	1.6477	19025	5296	2.6381	15848	3486	2.7	8840	2765	2.698	10295	2944	2.0263	9575	3451	2.2383	9895	3667	1.8584	6100
2.4703	10354	2541	2.1103	2478	1578	2.4863	9131	2319	2.1948	5016	2669	2.4528	8396	2425	2.3314	3630	2460	1.8941	6946	3019	1.7493	2807	2785	1.6199	4151	2677	1.2907	3572	4386	2.8817	28543	3378	0.9042	2810	2056	1.1563	2589	2361	1.0753	2815	2479	1.5179	4412	2262	1.7868	4592	2327	1.8742	5094
1.2827	873	488							2.1852	954	511	1.6795	1501	741	1.7313	698	717	2.2488	2483	844										1.5991	2407	693	1.7043	1159	487	1.5445	653	455	1.6149	822	498	1.7417	984	432	1.8431	989	482	1.5882	716
1.1057	1440	910	1.6299	887	788				1.6185	663	526	1.0706	1129	850	1.699	892	937	0.8437	1152	1037				1.7733	1559	904	1.8797	1388	1133	2.1008	5931	1206	1.7083	2069	867	1.5863	1337	905	2.0168	2351	1078	2.9684	4691	880	2.1599	2502	979	0.5372	591
[truncated: 22,929 more rows]
[truncated: 33 more columns]
